# Supplementary material for: The nuclear exosome subunit HEN2 acts independently of the core exosome to assist transcription in Arabidopsis
Source: Plant Physiol. 2024 Sep 25;196(4):2625–37. doi: 10.1093/plphys/kiae503 (PMC11638103; doi:10.1093/plphys/kiae503)
Supplement: kiae503_Supplementary_Data [file kiae503_supplementary_data.zip]

Archive with 3 entries (3 files):
- 40120_0_supp_1475042_sf8dcl1.xlsx
- pp.00978.2024-s06.pdf
- PP2024RA00978DR1_Supplementary_Figures_1_9.pdf
