# Supplementary material for: The nuclear exosome subunit HEN2 acts independently of the core exosome to assist transcription in Arabidopsis
Source: Plant Physiol. 2024 Sep 25;196(4):2625–37. doi: 10.1093/plphys/kiae503 (PMC11638103; doi:10.1093/plphys/kiae503)
Supplement: kiae503_Supplementary_Data [file kiae503_supplementary_data.zip › 40120_0_supp_1475042_sf8dcl1.xlsx]

## Sheet: Table S1
Supplemental Table S1: Oligos used in this study
Gene Name	AGI	Primer Name	Primer sequence	Use
CBF1	AT4G25490	5'UTR CBF1 F	cacacttgaaaaagaatctacctg	RT-qPCR
		5'UTR RT CBF1	ggtaaagctatttatatctctctctc
		3'UTR CBF1 F	tcgatagtcgtttccatttttgt
		3'UTR RT CBF1	aaaatgaaggaaccattctaaaaa
CBF2	AT4G25470	5'UTR CBF2 F	caaacattaaatccacctgaact
		5'UTR RT CBF2	tttgctgaaataatagtttctctctct
		3'UTR CBF2 F	tttagaatggaatcttcattatgtttg
		3'UTR RT CBF2	cccacacttatactgaaactgaatc
CBF3	AT4G25480	5'UTR CBF3 F	ataacttcaaacacttacctgaattag
		5'UTR RT CBF3	ggtatgataaaatatttatttctctatc
		3'UTR CBF3 F	tcgatttttatttccatttttgg
		3'UTR RT CBF3	tttacattcgtttctcacaacca
SIF4	AT1G51820	5´rtSIF4 F	TCTCCTTACGATGCACCACA
		5´rtSIF4 R	TTGGCGAGTCTACCGGTTTT
		3´rtSIF4 F	TGGTACATAGGGACGTCAAAAC
		3´rtSIF4 R	TCTCGAAAGCCCAAAATCCG
SNRK2.9	AT2G23030	5´rtSNRK2-9 F	TAATTTCGGATTGGCTCGGC
		5´rtSNRK2-9 R	CTTGTAGCCTCGATCGATGAA
		3´rtSNRK2-9 F	GAGAATTAAAGGAGCCAGCACA
		3´rtSNRK2-9 R	GGAATGGTTCTTGCCTCACC
NPX1	AT5G63320	5´rtNPX1 F	TGGCCATTTCGTACTCCAGT
		5´rtNPX1 R	CAGCCTGCTTCGTATCGTTC
		3´rtNPX1 F	TGTCGACTTGGGAGAGCAAA
		3´rtNPX1 R	CTTGCACTCCCTCACCATTG
UBIQUITIN 10	AT4G05320	rtUBQ10 F	GGCCTTGTATAATCCCTGATGAATAAG
		rtUBQ10 R	AAAGAGATAACAGGAACGGAAACATAGT
ACTIN2	AT3G18780	rtACT2 F	CTTGCACCAAGCAGCATGAA
		rtACT2 R	CCGATCCAGACACTGTACTTCCTT
-	-	GABI-KAT LB	ATATTGACCATCATACTCATTGC	Genotyping
		SALK LBb1.3	ATTTTGCCGATTTCGGAAC
CER7	AT3G60500	cer7-3 RP	AAAGCTTCCCTCTTTGTCGAG
		cer7-3 LP	GCCATTGGCATTAACTGTCAC
HEN2	AT2G06990	hen2-4 RP	CAGAAACCGTAAATGTTTTGGAAT
		hen2-4 LP	ATTGTCCTTCGGCACGACTC
HEN2	AT2G06990	F_hen2-2	CTTTGTTTTCTTGATACTGGTCGG
		R_hen2-2	CATATGATTTATGCATATTGGCAG
RBM7	AT4G10110	SALK_005077 RP	TTGAAAAATCAGGGAACGTTG
		SALK_005077 LP	TTTTGCTGTGGTTCTCTTTCC
ZCHCC8A	AT5G38600	GABI_598C06 RP	TTATCATGCTCATGCATGCTG
		GABI_598C06 LP	CCAGATTCAGAAGCTGACGAG
ZCHCC8B	AT1G67210	GABI_667A12 RP	CCACTGGAACAGACTTCTTCG
		GABI_667A12 LP	TGGCTTTGCTGAGGTATTTTG
SOP2	AT1G03360	sop2-1-AvaII-F	CTATTCCCGTCAACCATGACG
		sop2-1-AvaII-R	CATCGACCTCGGAAGTTCCAGGT
HEN2	AT2G06990	HEN2-AT2G06990-attB1	GGGGACAAGTTTGTACAAAAAAGCAGGCTTCATGAGTGCCCAAATGGAAGA	Cloning
		HEN2-AT2G06990-STOP-attB2	GGGGACCACTTTGTACAAGAAAGCTGGGTG TTACAAGTAAAGCGAATTTGCAA

## Sheet: Table S2
Supplemental Table S2: Differentially expressed genes in wild type and hen2-2 after 12h at 4°C
UP in wild type			UP in hen2-2			DOWN in wild type			DOWN in hen2-2
GENEID	adj.pval	log2FC	GENEID	adj.pval	log2FC	GENEID	adj.pval	log2FC	GENEID	adj.pval	log2FC
AT5G20830	7.41787e-23	4.48236	AT4G17090	1.91303e-22	5.48191	AT4G04610	3.57753e-18	-2.42582	AT5G04530	5.49681e-17	-2.69122
AT1G77120	9.66076e-22	4.58575	AT1G77120	2.37888e-21	4.16515	AT1G23390	3.76309e-18	-3.04597	AT4G04610	1.15984e-15	-1.76264
AT5G57110	9.66076e-22	3.96552	AT5G20830	2.37888e-21	3.37593	AT1G68840	3.76309e-18	-3.48631	AT1G23390	3.29372e-15	-2.16522
AT1G20450	2.76258e-21	5.31713	AT4G27560	4.43286e-21	3.82194	AT2G20670	8.93032e-18	-2.46333	AT3G26510	3.75771e-15	-1.58124
AT1G48100	2.76258e-21	4.71188	AT5G62350	4.78842e-21	4.60403	AT4G26850	2.24512e-17	-1.91251	AT4G26850	4.3848e-15	-1.44684
AT4G17090	2.76258e-21	4.48816	AT1G48100	8.00697e-21	4.35642	AT5G38980	9.8143e-17	-1.90743	AT2G20670	8.46302e-15	-1.88529
AT4G24960	2.76258e-21	4.70946	AT3G60930	1.80312e-20	5.22342	AT3G26510	1.87385e-16	-3.91724	AT1G55360	8.73934e-15	-1.53334
AT4G27560	2.76258e-21	4.13495	AT5G40390	1.82136e-20	3.72971	AT5G19190	2.22244e-16	-3.18461	AT1G68840	2.16193e-14	-1.99912
AT5G40390	2.86043e-21	4.19788	AT1G47710	1.95339e-20	3.49062	AT1G62180	9.52031e-16	-1.76537	AT1G28400	2.81036e-14	-1.55461
AT2G42540	4.70348e-21	5.28389	AT4G20890	1.95339e-20	2.70894	AT3G02170	1.12009e-15	-2.65356	AT2G36950	2.86273e-14	-2.08034
AT1G47710	5.33964e-21	4.18399	AT4G24960	1.95339e-20	3.89999	AT4G39940	1.47454e-15	-2.04228	AT1G72430	3.48534e-14	-2.92466
AT5G62350	6.66424e-21	4.35339	AT5G55180	1.95339e-20	3.00077	AT2G34620	2.25529e-15	-2.41679	AT1G23030	7.24378e-14	-2.09574
AT4G19120	7.27215e-21	3.02984	AT5G60680	1.95339e-20	2.93884	AT1G25440	2.67718e-15	-2.27511	AT3G56360	8.33613e-14	-2.78603
AT3G05880	9.85026e-21	4.02479	AT1G10410	3.04677e-20	2.94027	AT1G32900	3.55601e-15	-1.58303	AT2G24762	9.18617e-14	-1.98612
AT1G01470	1.16823e-20	4.63346	AT3G12320	3.40171e-20	3.49181	AT2G30520	3.83425e-15	-1.71393	AT1G47405	9.93409e-14	-3.18135
AT5G55180	1.16823e-20	3.14009	AT1G09350	3.62747e-20	7.80664	AT3G24460	3.94563e-15	-3.15217	AT1G06760	1.06781e-13	-1.16538
AT2G02100	1.21791e-20	3.6377	AT4G30650	3.6618e-20	4.28408	AT2G40610	4.62385e-15	-3.24573	AT3G63210	1.54374e-13	-1.82767
AT5G60680	1.21791e-20	2.9164	AT5G57110	3.6618e-20	2.95229	AT5G04530	4.73054e-15	-2.46826	AT5G55120	1.67357e-13	-1.28492
AT1G77680	1.26729e-20	3.3353	AT3G05880	4.00904e-20	3.66329	AT3G52720	7.66353e-15	-1.64671	AT5G18670	1.97009e-13	-1.46009
AT2G21660	1.26953e-20	5.28464	AT5G58070	4.00904e-20	2.65013	AT5G21100	7.68133e-15	-1.80217	AT5G41080	2.49778e-13	-2.11679
AT1G19180	1.77912e-20	3.0181	AT1G20450	4.05167e-20	4.4459	AT1G28400	1.13338e-14	-1.78189	AT3G02910	3.55902e-13	-1.63489
AT4G20890	1.77912e-20	2.65692	AT4G38580	4.4468e-20	4.75491	AT4G21990	1.37928e-14	-1.19642	AT5G21100	3.83504e-13	-1.59184
AT5G42570	2.13702e-20	3.6006	AT5G37260	4.7589e-20	4.18538	AT5G57785	1.49205e-14	-3.00719	AT5G19190	4.79305e-13	-2.44717
AT1G76580	2.16759e-20	3.91735	AT3G16800	5.31088e-20	3.69425	AT2G03750	1.60161e-14	-3.8462	AT1G22640	5.09113e-13	-1.47872
AT3G53990	2.57278e-20	2.89001	AT1G01470	5.85209e-20	4.09726	AT4G32480	1.61366e-14	-2.58288	AT4G39940	5.35759e-13	-1.45748
AT4G30650	2.61473e-20	4.18589	AT3G23000	5.85209e-20	2.60722	AT5G09460	1.85853e-14	-1.76582	AT1G58520	5.49392e-13	-1.45127
AT2G17840	3.1216e-20	5.67265	AT2G42540	6.775e-20	4.1807	AT4G19160	1.92667e-14	-1.6475	AT3G46530	5.61332e-13	-2.13967
AT5G58070	3.59675e-20	2.65456	AT4G32020	6.96525e-20	2.66514	AT4G37610	1.92667e-14	-2.57741	AT2G24150	5.92588e-13	-2.21216
AT5G54960	5.12927e-20	4.37755	AT2G17840	7.89487e-20	5.08263	AT1G17100	2.50126e-14	-1.70336	AT2G39700	6.83321e-13	-1.26353
AT1G78070	5.29369e-20	3.2486	AT3G55610	8.17887e-20	2.27214	AT1G33240	2.97797e-14	-1.35175	AT3G02170	7.09205e-13	-1.8211
AT1G10410	5.87023e-20	2.89286	AT5G42570	8.69538e-20	2.94791	AT2G01850	2.97797e-14	-1.351	AT3G19000	9.01352e-13	-1.47426
AT1G20440	6.88752e-20	4.39042	AT5G54960	9.0927e-20	3.46901	AT1G72430	3.07105e-14	-2.86504	AT4G35750	9.03842e-13	-1.24658
AT4G05050	6.88752e-20	2.50731	AT1G11210	1.13109e-19	7.05284	AT3G50060	3.25402e-14	-2.72709	AT3G24460	9.51437e-13	-1.68321
AT3G16800	6.90129e-20	3.71378	AT4G33070	1.13269e-19	3.89122	AT1G18590	3.40609e-14	-2.20924	AT2G44130	1.06838e-12	-2.51821
AT3G55610	6.90129e-20	2.26906	AT1G21670	1.23466e-19	3.60429	AT2G44230	3.72024e-14	-2.15515	AT1G18590	1.1324e-12	-1.72901
AT1G69870	7.59238e-20	4.11051	AT1G77680	1.23466e-19	2.71044	AT3G46530	4.00238e-14	-2.33869	AT5G57685	1.52399e-12	-1.72218
AT1G73480	7.59238e-20	4.03891	AT1G69870	1.35177e-19	3.71107	AT1G72510	4.11643e-14	-1.58168	AT5G57785	1.59283e-12	-1.56443
AT2G36220	8.03751e-20	3.42908	AT1G10090	1.38501e-19	3.49292	AT2G32560	6.19014e-14	-2.00531	AT2G44230	1.59374e-12	-1.98718
AT4G33070	8.48965e-20	4.47665	AT1G08890	1.50033e-19	4.0506	AT2G31790	6.84536e-14	-1.70772	AT1G30530	1.73152e-12	-1.56401
AT5G26340	8.62714e-20	4.05486	AT1G76580	1.50033e-19	3.31517	AT4G19170	7.4729e-14	-1.67028	AT4G28270	1.82127e-12	-2.86214
AT5G37260	8.7498e-20	4.47361	AT2G21660	1.50033e-19	4.50003	AT4G33666	8.17235e-14	-2.04529	AT4G39510	2.08655e-12	-2.38296
AT5G52310	8.7498e-20	6.46733	AT4G29190	1.50033e-19	3.31291	AT2G15020	8.99259e-14	-1.6826	AT5G65380	2.09067e-12	-0.878695
AT3G60930	9.45805e-20	6.2691	AT5G26340	1.6327e-19	3.31643	AT4G24780	9.62341e-14	-1.51748	AT4G32480	2.13962e-12	-1.94816
AT4G29190	9.45805e-20	3.502	AT1G49450	1.74413e-19	3.36455	AT2G47440	1.14286e-13	-2.65961	AT1G65840	2.15318e-12	-1.33987
AT5G15970	9.45805e-20	3.86484	AT3G55760	1.76065e-19	3.18623	AT4G27280	1.21645e-13	-2.38827	AT1G52342	2.36162e-12	-2.75037
AT4G38580	1.09e-19	5.2458	AT1G19180	1.77719e-19	2.35759	AT1G19000	1.4804e-13	-1.20453	AT5G40890	2.5072e-12	-0.991681
AT1G08890	1.43707e-19	4.65176	AT2G44670	1.77719e-19	2.19968	AT3G54600	1.81376e-13	-1.86441	AT2G47440	2.53956e-12	-2.1706
AT4G32020	1.44783e-19	2.5173	AT1G74840	1.98402e-19	2.38277	AT2G24150	2.08623e-13	-2.27408	AT4G20820	2.6983e-12	-2.83229
AT1G10090	1.47034e-19	3.48173	AT4G19120	2.01031e-19	2.26948	AT1G24100	2.4769e-13	-1.77524	AT1G25440	3.12551e-12	-1.83692
AT3G24520	1.66536e-19	4.37126	AT1G19400	2.03331e-19	3.41394	AT4G27710	2.495e-13	-1.61972	AT2G01850	3.21e-12	-1.04228
AT5G49480	1.69349e-19	2.56714	AT3G53990	2.21996e-19	2.50516	AT1G04770	3.05529e-13	-2.66712	AT4G27280	3.36216e-12	-2.1112
AT1G74840	1.93964e-19	2.38608	AT3G24520	2.50094e-19	3.89686	AT5G18670	3.47896e-13	-1.38059	AT2G38210	3.52739e-12	-3.35791
AT4G15130	1.95526e-19	3.652	AT5G49480	2.84099e-19	2.46131	AT5G24150	3.77772e-13	-1.89925	AT4G19160	4.00942e-12	-1.23728
AT5G63320	2.08103e-19	3.06848	AT1G78070	3.07214e-19	2.867	AT1G06760	3.84403e-13	-1.12601	AT3G48690	4.13297e-12	-1.22974
AT3G55760	2.29264e-19	3.11318	AT2G02100	4.1916e-19	2.82476	AT1G15260	4.09752e-13	-2.96468	AT1G03495	4.35425e-12	-2.65153
AT4G21570	2.2976e-19	3.01544	AT3G45970	4.1916e-19	4.24704	AT2G36950	4.2521e-13	-2.12542	AT5G09460	4.52391e-12	-1.23751
AT1G49450	2.45576e-19	4.22909	AT2G36220	4.22845e-19	2.90063	AT1G54010	4.69384e-13	-1.37042	AT2G27420	5.42702e-12	-2.84208
AT1G09350	2.88757e-19	7.47392	AT1G32860	4.59163e-19	5.17461	AT1G58520	5.02783e-13	-1.769	AT1G17100	6.01228e-12	-1.15195
AT3G59820	2.88757e-19	3.27379	AT4G05050	4.65585e-19	2.24527	AT5G37770	5.10111e-13	-1.6029	AT5G04150	6.34635e-12	-3.93232
AT1G21670	3.19545e-19	3.82962	AT1G73480	5.28685e-19	3.49193	AT1G52342	5.30477e-13	-2.6155	AT4G19170	6.53912e-12	-1.30948
AT5G17460	3.81354e-19	5.58349	AT1G13930	7.31071e-19	2.04202	AT1G01490	5.38345e-13	-1.16878	AT4G00050	6.67154e-12	-1.39248
AT5G64260	4.06875e-19	2.3546	AT3G49220	7.37398e-19	2.50106	AT1G03870	5.38345e-13	-1.16857	AT5G60890	7.23062e-12	-1.56391
AT1G75860	4.08317e-19	4.53236	AT1G16850	7.41626e-19	4.1331	AT1G19670	5.532e-13	-1.80841	AT1G47400	7.30431e-12	-2.19297
AT1G71950	4.31215e-19	2.43465	AT1G79660	7.41626e-19	3.57881	AT1G62560	6.39845e-13	-1.57384	AT2G30520	7.49061e-12	-1.1564
AT5G51570	4.34189e-19	3.5107	AT4G15130	8.34656e-19	3.36372	AT4G14540	6.81631e-13	-2.04582	AT5G67330	7.60162e-12	-1.493
AT1G79660	4.35629e-19	3.79569	AT4G36040	8.50393e-19	2.55081	AT1G72920	6.81666e-13	-3.11385	AT3G27060	7.65837e-12	-1.35498
AT2G15970	4.35629e-19	3.19851	AT2G28550	8.57665e-19	2.18194	AT3G57400	6.97669e-13	-1.70836	AT2G23000	7.69504e-12	-1.18194
AT3G14890	4.85023e-19	3.56805	AT3G23030	9.04504e-19	2.98665	AT3G16910	7.5318e-13	-1.36465	AT5G38980	8.87335e-12	-1.02016
AT4G25470	4.90955e-19	7.5222	AT1G22770	1.05028e-18	3.0941	AT5G26600	7.5679e-13	-1.64343	AT3G44720	8.95902e-12	-1.26583
AT1G22770	5.1119e-19	3.33911	AT5G04340	1.10055e-18	3.63344	AT1G30530	7.64516e-13	-1.7734	AT3G56980	9.62473e-12	-2.81449
AT2G16700	5.1119e-19	3.24747	AT2G28900	1.1867e-18	3.95903	AT2G14750	7.90379e-13	-1.13083	AT1G68530	1.03749e-11	-0.992782
AT1G60190	6.13161e-19	5.24018	AT3G23820	1.2477e-18	2.29281	AT2G42690	7.97134e-13	-1.34066	AT3G18290	1.16742e-11	-1.65909
AT3G62550	6.13161e-19	4.84837	AT5G25110	1.27102e-18	3.37209	AT4G39510	8.15956e-13	-2.58216	AT1G15260	1.17703e-11	-2.26567
AT1G32860	6.3524e-19	5.62089	AT1G20440	1.34252e-18	3.72716	AT1G73870	8.5732e-13	-1.63468	AT3G16910	1.27864e-11	-1.16669
AT1G30360	8.49629e-19	3.1145	AT4G38400	1.34252e-18	2.8773	AT5G44680	8.64779e-13	-2.00061	AT4G17250	1.29464e-11	-2.4249
AT2G28900	8.75018e-19	4.80835	AT1G63090	1.457e-18	2.44695	AT1G55360	9.5266e-13	-1.24941	AT1G72510	1.30332e-11	-1.05504
AT4G02890	8.99389e-19	1.91596	AT1G21790	1.45719e-18	3.86288	AT2G39700	9.5266e-13	-1.35708	AT1G01120	1.41427e-11	-1.33486
AT1G78240	1.05687e-18	2.14165	AT4G25470	1.45719e-18	7.47511	AT3G51950	9.5378e-13	-0.953063	AT4G28290	1.43835e-11	-3.05926
AT1G13930	1.33656e-18	1.96507	AT1G75860	1.67114e-18	3.71849	AT2G38210	9.66861e-13	-3.77379	AT2G32560	1.51294e-11	-1.53396
AT3G27210	1.52348e-18	3.11631	AT2G16700	1.67114e-18	2.63594	AT4G36220	1.13982e-12	-1.29828	AT3G01470	1.62394e-11	-1.12159
AT3G14050	1.65888e-18	3.08217	AT4G27520	1.67114e-18	2.25671	AT5G19120	1.21109e-12	-1.43949	AT1G03870	1.88175e-11	-0.95898
AT4G17550	1.88231e-18	3.80646	AT5G17460	1.67114e-18	4.69053	AT3G46550	1.22763e-12	-2.10168	AT4G16370	1.99321e-11	-1.95035
AT3G45970	1.93559e-18	4.19825	AT1G71240	1.67468e-18	2.92503	AT2G01420	1.36919e-12	-1.24981	AT4G14090	2.01235e-11	-1.89282
AT3G12320	1.96298e-18	2.52216	AT3G14890	1.72382e-18	3.22976	AT5G19290	1.38108e-12	-1.30613	AT5G05250	2.03404e-11	-2.89076
AT4G27520	1.965e-18	2.23984	AT5G11420	2.80622e-18	2.69805	AT1G22640	1.40628e-12	-1.4283	AT1G18810	2.14694e-11	-1.5801
AT1G76160	2.03258e-18	2.43225	AT1G60190	3.05126e-18	3.6499	AT1G13090	1.57133e-12	-1.55544	AT5G26600	2.23842e-11	-1.14108
AT5G04340	2.04034e-18	4.08436	AT4G17550	3.25135e-18	3.1779	AT3G02830	1.64682e-12	-1.23892	AT2G22330	2.35049e-11	-0.948719
AT4G23630	2.30247e-18	2.13428	AT1G71950	3.37464e-18	2.10763	AT2G03550	1.69625e-12	-2.15388	AT4G18220	2.69813e-11	-2.56713
AT4G27410	2.30247e-18	3.2291	AT1G51090	3.37546e-18	7.08557	AT2G24280	1.81159e-12	-1.23158	AT4G30960	2.75923e-11	-1.11945
AT2G23120	2.31224e-18	3.66164	AT5G61810	3.398e-18	2.97654	AT5G56850	1.90174e-12	-1.52985	AT1G28660	3.34793e-11	-1.66474
AT3G23820	2.41165e-18	2.20534	AT2G19450	3.51847e-18	3.78635	AT3G10525	2.0652e-12	-2.25206	AT1G11700	3.42577e-11	-2.25535
AT1G16858	2.44089e-18	1.93064	AT1G64890	3.85233e-18	4.86409	AT4G35090	2.32084e-12	-1.04802	AT3G46550	3.42577e-11	-1.66391
AT2G21620	2.44089e-18	2.24871	AT2G22080	3.85233e-18	2.10931	AT2G24762	2.60972e-12	-1.90982	AT1G28600	3.60028e-11	-1.08014
AT2G19450	2.60345e-18	4.43411	AT4G21570	3.85233e-18	2.51111	AT5G61600	2.63856e-12	-2.57907	AT2G03750	3.74523e-11	-2.88507
AT1G21790	2.76473e-18	4.0834	AT2G27500	4.08826e-18	2.28774	AT5G01810	2.7256e-12	-1.34489	AT2G44500	4.16029e-11	-1.2967
AT3G59350	2.85156e-18	4.86397	AT1G76160	4.25249e-18	2.35132	AT3G52360	3.14902e-12	-1.38665	AT4G37310	4.16029e-11	-1.25291
AT4G33920	2.90913e-18	2.44225	AT4G32190	4.53574e-18	3.84898	AT1G14280	3.15524e-12	-1.78774	AT2G37180	4.6896e-11	-1.26751
AT1G71240	3.28824e-18	2.83916	AT1G16858	4.7194e-18	1.79466	AT3G16520	3.1555e-12	-1.1795	AT5G54060	4.7472e-11	-2.14344
AT5G15650	3.37773e-18	1.95618	AT3G15450	5.35279e-18	4.36197	AT1G72645	3.30941e-12	-2.58314	AT4G34138	5.01112e-11	-0.93928
AT2G44670	3.6689e-18	1.83655	AT3G27210	5.40788e-18	2.5131	AT1G64670	3.42965e-12	-2.15487	AT2G25490	5.26856e-11	-0.848362
AT3G23810	3.76309e-18	1.80674	AT4G27310	7.46443e-18	2.32102	AT1G72300	3.45448e-12	-1.81946	AT1G32900	5.39263e-11	-0.920569
AT1G80130	4.20988e-18	3.88388	AT5G52310	8.51882e-18	4.92076	AT1G03440	3.67157e-12	-2.40271	AT1G56650	5.75745e-11	-1.93987
AT1G19400	4.47793e-18	2.74302	AT1G76590	8.68486e-18	4.46001	AT4G28250	3.71451e-12	-1.10654	AT2G34490	5.79366e-11	-1.5192
AT4G22270	4.80723e-18	3.94387	AT1G80130	8.68486e-18	2.56572	AT2G44130	3.7915e-12	-2.72748	AT2G14247	5.95389e-11	-3.2041
AT5G61810	4.80723e-18	3.22428	AT4G12000	8.68486e-18	3.37851	AT4G28270	3.79902e-12	-2.63299	AT3G10525	6.12293e-11	-2.05326
AT1G10760	4.92782e-18	2.02888	AT2G23340	9.42619e-18	2.88069	AT1G23030	3.84146e-12	-1.70055	AT2G46690	6.17918e-11	-1.5326
AT1G56660	5.49318e-18	3.60482	AT1G30360	1.05033e-17	2.73303	AT5G49740	4.079e-12	-1.53973	AT3G50060	7.28992e-11	-1.90957
AT4G38400	5.56936e-18	2.91884	AT4G22270	1.06072e-17	3.3524	AT5G65380	4.22504e-12	-0.834719	AT2G20180	7.63752e-11	-1.70548
AT2G27500	6.31456e-18	2.19773	AT1G02340	1.09397e-17	3.08514	AT5G61420	4.63321e-12	-1.97126	AT4G38060	7.77031e-11	-1.60964
AT4G31800	7.10639e-18	3.92695	AT4G27820	1.16708e-17	2.63696	AT4G35750	4.87624e-12	-1.14813	AT2G41240	8.76614e-11	-2.93345
AT3G23000	8.14447e-18	1.95589	AT4G02890	1.2302e-17	1.67569	AT4G17250	5.14154e-12	-3.42921	AT1G24100	8.83419e-11	-1.29672
AT2G33830	8.50204e-18	5.91169	AT1G71360	1.29192e-17	2.67596	AT2G22330	5.36554e-12	-1.02966	AT2G23290	8.95214e-11	-2.61943
AT2G22080	8.98149e-18	2.07441	AT3G17860	1.32475e-17	2.52287	AT3G48200	5.59165e-12	-1.24128	AT4G12390	9.3075e-11	-1.40337
AT4G03430	1.05808e-17	1.86512	AT5G08790	1.32475e-17	2.07815	AT3G55980	6.27099e-12	-1.50442	AT1G65060	9.38237e-11	-1.36628
AT3G06500	1.06873e-17	2.82502	AT4G36010	1.66672e-17	5.49393	AT1G49780	6.43679e-12	-2.24433	AT5G49700	9.78052e-11	-2.06785
AT1G11960	1.08372e-17	4.28298	AT5G64260	1.84182e-17	1.896	AT1G60010	6.49104e-12	-1.41927	AT5G47610	1.0021e-10	-2.13309
AT2G15960	1.12575e-17	3.71545	AT3G23810	1.84844e-17	1.67216	AT1G78820	6.85896e-12	-1.42511	AT1G12030	1.04184e-10	-2.48743
AT1G64890	1.22966e-17	5.2297	AT5G51570	1.85216e-17	2.42571	AT1G74090	7.07604e-12	-1.3316	AT2G34810	1.11798e-10	-1.70815
AT5G07920	1.26103e-17	2.98125	AT4G33920	1.92431e-17	2.1659	AT4G28290	7.17907e-12	-3.05728	AT4G24780	1.21538e-10	-1.06006
AT2G37520	1.26675e-17	2.2646	AT4G23630	1.92864e-17	1.90499	AT5G47610	7.40702e-12	-2.80384	AT1G14130	1.21861e-10	-1.81382
AT2G42270	1.28107e-17	1.98086	AT2G39010	2.0754e-17	2.00936	AT2G18560	7.44446e-12	-2.85351	AT3G52720	1.22525e-10	-0.92593
AT1G67310	1.31802e-17	1.90036	AT4G34120	2.11634e-17	2.05718	AT4G37310	7.72002e-12	-1.43613	AT5G23730	1.29255e-10	-1.9327
AT3G04010	1.36134e-17	4.02829	AT2G15970	2.37263e-17	2.59609	AT4G00050	7.91078e-12	-1.51073	AT1G31770	1.43572e-10	-1.22209
AT5G67480	1.37479e-17	2.71408	AT3G61580	2.56546e-17	2.43596	AT1G67480	7.95829e-12	-1.12961	AT4G20270	1.43793e-10	-0.913339
AT2G23340	1.38056e-17	3.14427	AT3G04010	2.64985e-17	3.27027	AT5G51190	8.07036e-12	-2.52043	AT3G52360	1.44265e-10	-1.12534
AT4G18070	1.40657e-17	2.29353	AT3G62550	2.7375e-17	3.57682	AT1G45201	8.15304e-12	-1.00376	AT1G58807	1.50165e-10	-0.961304
AT5G61380	1.50357e-17	4.7167	AT1G54410	3.36921e-17	2.09116	AT4G02410	8.74432e-12	-1.64955	AT2G32100	1.64276e-10	-2.73101
AT3G50970	1.5972e-17	5.25672	AT1G27910	3.82469e-17	2.57082	AT2G32100	1.07459e-11	-3.30141	AT4G19670	1.66417e-10	-1.27467
AT2G28550	1.77099e-17	1.83894	AT1G67310	3.93139e-17	1.7625	AT1G72910	1.07971e-11	-4.76183	AT1G07350	1.70883e-10	-1.45787
AT1G60140	1.79808e-17	2.34022	AT4G31800	4.25623e-17	2.99858	AT5G24210	1.10189e-11	-2.10658	AT1G72300	1.80389e-10	-1.13144
AT5G23575	1.81237e-17	2.45317	AT2G21130	4.79611e-17	4.50102	AT2G23000	1.12082e-11	-1.24593	AT1G70230	1.88438e-10	-1.87979
AT5G03240	1.8469e-17	1.85643	AT3G59350	5.59057e-17	3.85493	AT3G15354	1.12768e-11	-1.04721	AT3G54220	1.93179e-10	-1.0549
AT1G27200	1.91276e-17	2.21179	AT3G61260	5.93765e-17	1.86549	AT3G46600	1.18639e-11	-1.40415	AT2G33480	1.95573e-10	-2.27526
AT1G16850	2.00134e-17	6.00489	AT2G21620	6.5612e-17	1.86446	AT2G28950	1.18934e-11	-1.46241	AT5G19290	1.96574e-10	-1.02682
AT2G02120	2.06105e-17	3.8338	AT2G02120	7.13927e-17	2.63794	AT1G13080	1.20351e-11	-2.03455	AT5G46790	1.97107e-10	-1.29886
AT4G25480	2.06105e-17	8.8107	AT1G10760	7.2287e-17	1.7435	AT3G18490	1.21769e-11	-0.961083	AT1G19000	2.18599e-10	-0.817534
AT1G30620	2.09804e-17	3.02036	AT1G27200	7.2287e-17	1.90468	AT3G56360	1.31829e-11	-2.33825	AT1G13090	2.23982e-10	-1.06774
AT2G20370	2.65291e-17	2.2538	AT4G33467	7.43159e-17	4.69616	AT5G46790	1.33689e-11	-1.5774	AT5G13740	2.36311e-10	-1.19062
AT2G28400	2.67879e-17	3.70744	AT2G23120	7.44819e-17	3.04627	AT2G37180	1.34121e-11	-1.30503	AT5G43850	2.36931e-10	-0.943445
AT5G04250	2.71919e-17	4.24903	AT5G05410	7.5192e-17	4.04533	AT2G27420	1.39352e-11	-3.1846	AT1G51680	2.51509e-10	-1.07791
AT4G36010	2.73784e-17	5.90906	AT5G16010	7.55882e-17	2.25894	AT2G20180	1.45029e-11	-2.0156	AT4G28250	2.6885e-10	-0.884996
AT4G30350	3.17331e-17	2.49802	AT5G04250	7.62572e-17	3.4075	AT2G46650	1.49444e-11	-1.598	AT4G30400	2.80266e-10	-1.95357
AT4G32190	3.27498e-17	3.2596	AT5G15850	7.87534e-17	1.8329	AT5G41080	1.54619e-11	-1.64537	AT1G03940	2.80898e-10	-1.89901
AT3G02250	3.42646e-17	2.36615	AT1G11960	8.08207e-17	3.52624	AT4G37550	1.6335e-11	-1.22723	AT1G04220	2.95125e-10	-1.52357
AT5G08790	3.43364e-17	2.01668	AT1G30620	8.08207e-17	2.16733	AT4G20820	1.68523e-11	-3.58509	AT5G58350	2.97654e-10	-1.0455
AT2G46790	3.70865e-17	2.30413	AT5G11740	8.38275e-17	1.71979	AT2G15050	1.78853e-11	-2.77285	AT5G01720	3.10822e-10	-0.998228
AT4G20320	3.93366e-17	2.13513	AT3G62690	8.77698e-17	2.64215	AT4G17870	1.80621e-11	-1.18695	AT5G61600	3.11897e-10	-1.78398
AT1G20070	4.21991e-17	2.96773	AT4G30350	8.77698e-17	2.16543	AT5G60890	1.88353e-11	-1.60088	AT3G10910	3.16562e-10	-2.06736
AT4G36040	4.29281e-17	2.02484	AT5G57660	8.77698e-17	2.86972	AT5G48150	1.91496e-11	-1.13328	AT3G46600	3.17612e-10	-1.20651
AT1G02340	4.36821e-17	2.76552	AT4G18070	9.01922e-17	2.02976	AT3G58120	1.98787e-11	-1.37306	AT3G46450	3.25909e-10	-1.24174
AT4G37390	4.51259e-17	4.02367	AT5G15948	9.16529e-17	1.77186	AT1G25560	1.9992e-11	-1.33445	AT1G36160	3.48822e-10	-0.7249
AT5G54470	4.89654e-17	4.39685	AT3G25717	9.58451e-17	3.36154	AT1G72030	2.0569e-11	-1.50109	AT2G03550	3.83256e-10	-1.70769
AT1G63090	5.14409e-17	2.16314	AT2G42530	1.0213e-16	6.89578	AT3G17040	2.26615e-11	-0.865806	AT5G24150	3.90483e-10	-1.36735
AT3G17860	5.48553e-17	2.38587	AT5G10410	1.11401e-16	4.26427	AT3G54220	2.31088e-11	-1.28428	AT3G55980	4.27814e-10	-1.22923
AT3G09390	5.56454e-17	2.11053	AT5G06980	1.18946e-16	1.85784	AT3G19000	2.40476e-11	-1.22577	AT4G13340	4.46329e-10	-1.24421
AT4G12000	6.06812e-17	3.07424	AT2G22500	1.22118e-16	2.10227	AT2G28470	2.41784e-11	-0.946269	AT5G43190	4.46329e-10	-1.57214
AT1G13390	6.56678e-17	2.7098	AT5G61380	1.24843e-16	3.79034	AT3G63210	2.47844e-11	-1.56255	AT2G46800	4.72022e-10	-0.700697
AT2G45820	6.86179e-17	1.71461	AT3G52870	1.28292e-16	1.48574	AT5G40850	2.54109e-11	-0.969961	AT5G24870	4.87883e-10	-1.36184
AT5G05410	6.95974e-17	5.3388	AT5G15970	1.48165e-16	2.58125	AT4G29310	2.54411e-11	-2.20937	AT4G09820	4.91992e-10	-1.73642
AT1G62570	6.9605e-17	3.69719	AT4G37390	1.48228e-16	3.79717	AT5G42100	2.55943e-11	-0.950724	AT4G21910	5.56812e-10	-0.965433
AT5G35735	7.61426e-17	2.37456	AT2G33830	1.53349e-16	5.88846	AT5G67385	2.63408e-11	-1.25256	AT1G67480	5.61904e-10	-0.875753
AT1G76180	7.90274e-17	2.2551	AT2G36320	1.61302e-16	1.92461	AT5G10550	2.63514e-11	-1.15123	AT5G07990	6.08895e-10	-1.41683
AT1G11210	8.17885e-17	8.98247	AT2G37520	1.66731e-16	1.8731	AT4G18220	2.90899e-11	-2.32189	AT2G15050	6.22677e-10	-1.73532
AT3G06620	8.18338e-17	1.99847	AT4G25480	1.66731e-16	8.79824	AT1G66840	2.97879e-11	-2.60711	AT3G14067	6.26173e-10	-0.899642
AT3G53620	8.76242e-17	1.94823	AT3G07390	1.77194e-16	2.19762	AT2G25490	3.19427e-11	-0.932087	AT4G38620	6.41152e-10	-1.58174
AT4G23920	9.68767e-17	3.14692	AT1G29670	1.99401e-16	2.17264	AT3G59060	3.20141e-11	-0.947673	AT3G57400	6.85208e-10	-1.1169
AT4G27720	1.01893e-16	2.21609	AT2G46790	2.03159e-16	2.05106	AT1G65840	3.22379e-11	-1.23243	AT5G23050	7.78224e-10	-0.934079
AT2G16890	1.04417e-16	3.01642	AT5G47370	2.05747e-16	2.12947	AT5G43850	3.24446e-11	-1.11662	AT4G33666	7.85689e-10	-1.56516
AT5G54940	1.04437e-16	1.88354	AT2G45820	2.06329e-16	1.62926	AT5G55120	3.27398e-11	-1.05827	AT4G33660	7.97263e-10	-2.13663
AT2G22500	1.12864e-16	2.40148	AT3G61060	2.15141e-16	3.40947	AT1G70230	3.3256e-11	-2.45489	AT1G78960	8.67647e-10	-1.51527
AT3G05800	1.12864e-16	4.83222	AT2G22430	2.40924e-16	1.84179	AT1G01120	3.36794e-11	-1.40151	AT2G19570	8.97771e-10	-1.25343
AT4G16500	1.14113e-16	2.73918	AT1G26945	2.60416e-16	3.20312	AT4G26520	3.38536e-11	-1.08446	AT2G01680	9.04121e-10	-1.35388
AT1G76590	1.26674e-16	5.45438	AT3G22830	2.62514e-16	7.19481	AT3G44310	3.43702e-11	-0.796308	AT3G12560	9.05206e-10	-1.20868
AT1G02400	1.33974e-16	3.48759	AT4G20320	2.70273e-16	1.62407	AT4G13100	3.43702e-11	-1.42718	AT3G61430	9.13142e-10	-0.674372
AT4G11600	1.37309e-16	2.29484	AT5G54470	2.74964e-16	4.39826	AT4G03060	3.59169e-11	-3.67803	AT4G02050	9.16394e-10	-1.16619
AT3G61260	1.50088e-16	1.74479	AT5G48070	2.79743e-16	3.15696	AT1G80180	3.60828e-11	-1.63883	AT3G21150	9.17841e-10	-3.07446
AT1G21680	1.62992e-16	2.464	AT5G06700	2.85738e-16	2.08142	AT4G37925	3.62557e-11	-1.08595	AT4G19660	9.25628e-10	-0.941795
AT4G19960	1.71743e-16	3.1428	AT5G46710	2.88596e-16	3.63108	AT3G46540	3.66871e-11	-2.03019	AT5G64340	9.34407e-10	-0.855458
AT1G54410	1.71887e-16	1.91296	AT1G68500	2.91801e-16	6.72067	AT1G52000	3.9781e-11	-1.37716	AT3G25560	9.43572e-10	-1.07637
AT5G17760	1.74924e-16	2.68615	AT2G40130	2.9491e-16	3.08707	AT5G23920	3.9781e-11	-1.5114	AT1G64980	9.61382e-10	-1.4107
AT4G16780	1.78029e-16	4.76565	AT5G17850	2.9491e-16	3.17654	AT1G60590	4.06477e-11	-1.96657	AT2G19310	9.66843e-10	-1.48643
AT4G39260	2.01032e-16	2.14637	AT4G05070	3.05496e-16	2.43856	AT3G44670	4.06477e-11	-1.09115	AT2G31790	9.83644e-10	-1.05639
AT1G27910	2.08586e-16	2.57744	AT1G65960	3.10914e-16	1.45638	AT3G44260	4.09621e-11	-3.18924	AT5G22020	1.03073e-09	-1.02803
AT3G15450	2.45712e-16	3.39567	AT4G27410	3.12348e-16	2.35277	AT5G50160	4.13805e-11	-1.39321	AT1G58180	1.09761e-09	-1.30146
AT2G36320	2.46347e-16	1.86761	AT1G60140	3.20198e-16	1.97289	AT1G76890	4.15176e-11	-1.40281	AT4G30470	1.20215e-09	-1.31393
AT5G46710	2.46347e-16	3.03743	AT1G26270	3.26077e-16	1.62069	AT1G52100	4.26011e-11	-1.32445	AT1G66840	1.20381e-09	-2.19806
AT3G14590	2.62763e-16	2.2958	AT4G27720	3.38198e-16	2.07109	AT3G48690	4.33742e-11	-1.16404	AT5G46780	1.27768e-09	-1.42358
AT4G39090	2.66277e-16	1.84838	AT3G53620	3.54454e-16	1.6845	AT3G26932	4.39316e-11	-2.64046	AT1G06150	1.37843e-09	-1.14147
AT2G22430	2.66977e-16	1.82937	AT1G07280	3.59702e-16	1.78109	AT1G07010	4.635e-11	-1.03781	AT1G74100	1.45123e-09	-0.835503
AT3G23030	2.72118e-16	2.09632	AT3G27880	3.61417e-16	2.53952	AT1G01430	4.64552e-11	-1.3495	AT1G64670	1.45754e-09	-1.48176
AT3G49220	2.94874e-16	1.83739	AT1G33230	3.62831e-16	1.70822	AT2G33540	4.86352e-11	-1.53948	AT3G43800	1.49023e-09	-1.08821
AT1G16840	2.98712e-16	2.34185	AT3G02250	4.13907e-16	2.06099	AT4G38840	4.88094e-11	-2.86187	AT2G34620	1.4942e-09	-1.47875
AT1G33230	3.09893e-16	1.76608	AT3G50970	4.22552e-16	4.36054	AT2G44500	5.00046e-11	-1.40244	AT2G39950	1.49469e-09	-0.966629
AT1G71360	3.09893e-16	2.47999	AT1G01140	4.76592e-16	2.38037	AT1G27210	5.09725e-11	-1.56069	AT1G55850	1.52455e-09	-0.989553
AT2G47890	3.28673e-16	2.28749	AT1G78240	4.76592e-16	1.47136	AT5G64340	5.25543e-11	-1.10445	AT2G21970	1.53019e-09	-0.948197
AT3G03640	3.28673e-16	2.68256	AT1G21680	4.80095e-16	2.33182	AT4G10120	5.56277e-11	-0.861408	AT4G36220	1.53866e-09	-0.87634
AT5G25110	3.42953e-16	4.03168	AT5G07920	5.35998e-16	2.25803	AT2G21970	5.62763e-11	-1.16764	AT1G03990	1.54388e-09	-2.22492
AT1G14720	3.44652e-16	1.97337	AT5G17760	5.79105e-16	1.99533	AT1G10657	5.77543e-11	-2.40843	AT1G04770	1.56097e-09	-1.52721
AT2G21130	3.47005e-16	6.33841	AT5G35735	5.98823e-16	1.79144	AT1G55960	5.85379e-11	-1.17723	AT1G78080	1.58769e-09	-0.760375
AT3G52990	4.02627e-16	1.50573	AT1G71710	6.36052e-16	2.29173	AT5G62140	6.1666e-11	-1.42271	AT3G57070	1.71464e-09	-1.03947
AT2G28840	4.37807e-16	1.90184	AT2G35960	6.36052e-16	2.11899	AT1G58807	6.22728e-11	-1.01791	AT2G26110	1.72577e-09	-1.1057
AT4G18280	4.6429e-16	5.49032	AT1G13260	6.49903e-16	3.31287	AT2G32530	6.44249e-11	-1.53919	AT4G38840	1.76625e-09	-2.36169
AT2G39010	4.69788e-16	1.70071	AT1G49720	6.75125e-16	7.03888	AT1G73830	6.49923e-11	-3.29818	AT3G15354	1.80735e-09	-0.779778
AT1G11390	4.81678e-16	2.10807	AT1G11390	6.93623e-16	1.88984	AT5G13090	6.70526e-11	-2.30434	AT5G13360	1.84441e-09	-1.06662
AT2G21180	5.33053e-16	2.56902	AT3G03990	6.93623e-16	1.58388	AT1G28670	6.72409e-11	-1.91348	AT1G28670	1.92664e-09	-1.6523
AT5G45750	5.65887e-16	2.27478	AT3G10985	6.93623e-16	1.66008	AT5G59920	6.98339e-11	-2.05366	AT5G23530	2.02654e-09	-1.15929
AT3G12980	5.85826e-16	2.03594	AT3G29670	6.93623e-16	3.0972	AT1G64780	7.19152e-11	-1.18933	AT1G62420	2.04386e-09	-3.33735
AT3G46970	6.07664e-16	1.82125	AT4G23920	7.91318e-16	2.32728	AT4G37980	7.3448e-11	-0.867898	AT2G18560	2.0486e-09	-2.6687
AT5G16010	6.07664e-16	2.00877	AT1G78460	7.96231e-16	2.22916	AT2G26110	7.63688e-11	-1.54719	AT4G34160	2.07439e-09	-0.965898
AT1G69830	6.13096e-16	1.93123	AT1G69830	8.80768e-16	1.97188	AT1G44000	7.72131e-11	-1.07393	AT5G37770	2.13409e-09	-0.964802
AT1G26270	6.19045e-16	1.60322	AT1G14720	9.23572e-16	1.82945	AT3G02910	7.75699e-11	-1.31372	AT5G61340	2.14213e-09	-1.45791
AT5G47370	6.58606e-16	2.04137	AT3G14050	9.6291e-16	2.09305	AT1G24148	7.85505e-11	-2.80932	AT1G67730	2.24669e-09	-0.748784
AT4G25500	6.73912e-16	2.68268	AT4G39260	9.76012e-16	1.97595	AT1G12460	8.02287e-11	-2.10624	AT4G08950	2.28468e-09	-1.15993
AT3G27880	6.79295e-16	2.90784	AT1G64390	9.8938e-16	1.42769	AT2G23290	8.34132e-11	-3.60064	AT2G01420	2.3906e-09	-0.872934
AT1G80110	6.86888e-16	3.44259	AT4G18280	1.00658e-15	3.90339	AT1G15290	8.39319e-11	-1.32563	AT2G42750	2.41265e-09	-1.21873
AT3G10300	7.2247e-16	3.32449	AT1G16840	1.06043e-15	2.12256	AT2G35830	8.80367e-11	-1.04159	AT5G54380	2.54248e-09	-0.895741
AT1G20100	7.65011e-16	1.72431	AT3G46970	1.10329e-15	1.73623	AT3G12610	9.32713e-11	-0.997304	AT2G25590	2.61406e-09	-1.22015
AT3G20500	7.78513e-16	2.47094	AT5G13210	1.18436e-15	2.57263	AT5G57685	9.59382e-11	-1.5635	AT2G36050	2.62963e-09	-2.73584
AT1G64390	8.43624e-16	1.44315	AT2G43020	1.19346e-15	1.61294	AT3G14210	9.64454e-11	-1.47445	AT1G33750	2.74199e-09	-1.97037
AT4G33467	8.98823e-16	6.79777	AT1G21130	1.20154e-15	2.58351	AT2G29290	9.66294e-11	-1.52352	AT1G55310	2.74199e-09	-1.09105
AT5G06860	9.14747e-16	1.88238	AT5G48250	1.20154e-15	6.7738	AT4G13495	1.01412e-10	-1.33667	AT1G23205	2.78582e-09	-1.8516
AT4G33240	9.52031e-16	1.51759	AT5G63320	1.20154e-15	1.84823	AT1G10150	1.12096e-10	-1.14374	AT5G45800	2.82697e-09	-1.12796
AT1G12710	9.94033e-16	3.29308	AT4G02880	1.27605e-15	1.95437	AT4G33660	1.16711e-10	-2.52048	AT5G67150	2.84359e-09	-1.61608
AT5G07440	1.02936e-15	1.51138	AT3G09440	1.42514e-15	1.77782	AT1G62250	1.17884e-10	-1.29645	AT5G57900	2.85133e-09	-1.20835
AT4G26670	1.03075e-15	2.919	AT4G16490	1.48028e-15	1.69202	AT5G45800	1.21992e-10	-1.57148	AT2G46420	3.06258e-09	-0.894815
AT5G08130	1.1194e-15	1.81946	AT2G15960	1.55075e-15	2.7742	AT3G26450	1.25139e-10	-1.1272	AT5G35840	3.09475e-09	-0.93309
AT4G27820	1.18628e-15	1.88602	AT5G15650	1.55075e-15	1.4181	AT5G15410	1.28079e-10	-1.23401	AT3G02550	3.09892e-09	-1.53855
AT1G04400	1.29847e-15	1.57657	AT4G16500	1.56646e-15	2.51978	AT1G23205	1.28834e-10	-2.71381	AT4G24790	3.16606e-09	-1.34844
AT5G10860	1.34826e-15	1.50904	AT1G29470	1.58661e-15	1.25443	AT4G19660	1.2924e-10	-1.2547	AT5G16370	3.21333e-09	-1.01506
AT4G01870	1.34831e-15	2.14368	AT3G05800	1.58661e-15	4.53339	AT2G23390	1.32559e-10	-0.957245	AT1G73830	3.42904e-09	-2.4892
AT3G25717	1.35549e-15	2.57721	AT2G47890	1.65235e-15	1.94647	AT2G21210	1.44476e-10	-1.9679	AT1G52000	3.47717e-09	-0.964055
AT3G61060	1.36827e-15	2.87096	AT1G04400	1.65544e-15	1.58191	AT5G12900	1.4639e-10	-1.65904	AT2G27820	3.66665e-09	-1.14513
AT3G61580	1.37809e-15	1.95369	AT5G67480	1.74407e-15	1.91029	AT3G62750	1.46539e-10	-0.994047	AT5G16590	3.7417e-09	-0.872729
AT2G40130	1.4037e-15	3.45794	AT1G27730	1.78444e-15	1.85013	AT2G16280	1.49952e-10	-0.991291	AT3G19380	3.99105e-09	-1.54088
AT5G48070	1.42589e-15	3.20268	AT1G70420	1.92286e-15	4.05541	AT1G49010	1.51961e-10	-2.46745	AT1G32640	4.13768e-09	-0.823496
AT4G22590	1.44756e-15	2.50171	AT5G23575	2.10631e-15	1.77961	AT5G41740	1.53313e-10	-2.50916	AT4G25700	4.21893e-09	-0.82611
AT1G13560	1.53565e-15	1.28069	AT4G36500	2.19232e-15	2.45011	AT4G30530	1.75008e-10	-0.791727	AT1G14900	4.28524e-09	-1.01698
AT5G10410	1.62617e-15	4.34785	AT3G59820	2.19976e-15	1.7039	AT3G60080	1.75078e-10	-1.58195	AT3G14920	4.36273e-09	-1.21881
AT5G15850	1.75871e-15	1.59412	AT4G35310	2.28849e-15	1.31839	AT5G40890	1.76979e-10	-0.792534	AT2G16280	4.39294e-09	-0.824882
AT5G51830	1.77115e-15	2.00019	AT1G20070	2.28877e-15	1.84508	AT3G56400	1.79352e-10	-2.54084	AT1G76890	4.47258e-09	-1.09909
AT5G39410	1.90621e-15	2.90606	AT4G24415	2.28877e-15	2.3187	AT2G32010	1.82015e-10	-1.46064	AT5G24210	4.55263e-09	-1.98694
AT3G03990	1.915e-15	1.49434	AT3G52500	2.36904e-15	1.74037	AT1G13650	1.83063e-10	-1.6394	AT1G80180	4.61972e-09	-1.44801
AT3G05120	2.05108e-15	2.38335	AT1G61740	2.41179e-15	1.78364	AT3G19380	1.83669e-10	-2.18271	AT4G15540	4.78088e-09	-1.02356
AT5G14565	2.12974e-15	2.05106	AT5G61370	2.5477e-15	3.88688	AT3G61220	1.85902e-10	-0.9587	AT5G45100	4.80503e-09	-1.83543
AT1G01140	2.25529e-15	2.11839	AT5G24470	2.66432e-15	7.33806	AT1G07350	1.89257e-10	-1.4709	AT3G47640	4.86762e-09	-2.00066
AT4G25520	2.25529e-15	1.59269	AT2G20370	2.88024e-15	1.54836	AT2G25590	1.91348e-10	-1.94054	AT5G47050	5.38148e-09	-0.969376
AT4G12470	2.30903e-15	5.21539	AT5G66580	3.11655e-15	2.42992	AT2G33480	2.00967e-10	-2.89749	AT4G31330	5.50056e-09	-1.77951
AT3G25140	2.42629e-15	1.57222	AT1G14685	3.11875e-15	1.53146	AT4G02540	2.01222e-10	-1.85427	AT3G45830	5.58613e-09	-1.14909
AT1G29470	2.49631e-15	1.2253	AT5G12050	3.23648e-15	4.40224	AT2G36630	2.01525e-10	-1.76522	AT1G33240	5.95984e-09	-0.734653
AT1G28330	2.54448e-15	2.67613	AT5G03240	3.46636e-15	1.42746	AT5G52420	2.05169e-10	-1.34445	AT3G12830	5.96888e-09	-2.65918
AT5G48250	2.57902e-15	6.87199	AT1G62570	3.67043e-15	2.99003	AT4G38860	2.05358e-10	-2.39867	AT5G19120	6.22589e-09	-0.981004
AT5G19875	2.58757e-15	2.65872	AT5G17490	3.69833e-15	3.44239	AT2G40020	2.06744e-10	-1.69915	AT1G68780	6.44635e-09	-2.27931
AT2G19810	2.64348e-15	2.19198	AT2G46830	3.75771e-15	1.4871	AT1G60550	2.17517e-10	-0.913705	AT5G48150	6.5622e-09	-0.735205
AT4G17230	2.70202e-15	1.85386	AT4G16780	3.75771e-15	3.92375	AT5G67150	2.18111e-10	-1.92947	AT1G23020	6.65093e-09	-1.14347
AT4G18010	2.7134e-15	1.80071	AT2G16890	4.3848e-15	2.04869	AT5G46690	2.19879e-10	-3.29302	AT2G28470	6.717e-09	-0.695497
AT1G49720	2.74298e-15	6.95754	AT4G05150	4.3848e-15	1.39	AT2G45970	2.27891e-10	-1.28343	AT5G52420	6.80264e-09	-1.06933
AT2G40140	2.82018e-15	1.53848	AT1G01500	4.47126e-15	2.43528	AT3G61430	2.3636e-10	-0.726102	AT1G20560	6.91098e-09	-0.996574
AT2G42520	2.87443e-15	1.88977	AT5G47230	4.61284e-15	1.98853	AT3G48310	2.37147e-10	-1.8814	AT1G67750	7.02788e-09	-1.38073
AT3G62690	2.87443e-15	2.64654	AT5G50360	4.6838e-15	3.0834	AT2G29340	2.37428e-10	-1.22927	AT2G41380	7.19993e-09	-1.04823
AT5G06700	2.90506e-15	1.80559	AT3G51895	4.7181e-15	1.79713	AT4G37560	2.41379e-10	-1.54111	AT5G38530	7.20757e-09	-0.842654
AT2G41900	2.93048e-15	1.35143	AT4G18700	5.01431e-15	1.23596	AT2G23430	2.43116e-10	-2.89455	AT4G13180	7.27247e-09	-1.28851
AT4G21215	2.93048e-15	3.54539	AT1G02400	5.29409e-15	2.2768	AT2G46450	2.61788e-10	-1.07164	AT1G62510	7.3293e-09	-0.85701
AT1G71710	3.25414e-15	2.00337	AT4G19960	5.30339e-15	2.51884	AT4G17880	2.61839e-10	-1.91051	AT3G23470	7.3293e-09	-1.41167
AT1G61740	3.46233e-15	1.79314	AT4G28720	5.57455e-15	2.55235	AT3G28050	2.7544e-10	-1.01749	AT3G56970	7.64575e-09	-2.32286
AT1G19370	3.55648e-15	4.058	AT3G54400	5.68888e-15	1.67358	AT4G36980	2.91904e-10	-1.0313	AT2G30490	7.68905e-09	-0.749708
AT4G05150	3.88542e-15	1.3985	AT2G21180	5.79025e-15	1.7859	AT3G47430	2.94371e-10	-1.20981	AT1G17870	7.75809e-09	-1.42362
AT5G59480	4.09482e-15	1.6598	AT5G65140	5.79025e-15	1.95435	AT4G17460	2.94371e-10	-1.39654	AT4G14540	7.83768e-09	-1.44982
AT1G31850	4.20508e-15	1.4546	AT2G29630	5.79946e-15	1.60876	AT5G03140	2.98662e-10	-2.09955	AT5G14700	7.90197e-09	-1.71322
AT4G27310	4.28293e-15	1.55827	AT3G14440	5.8003e-15	2.60159	AT3G23730	3.0596e-10	-2.49352	AT5G67360	8.13613e-09	-0.675301
AT2G42530	4.39174e-15	7.90291	AT2G30990	5.81022e-15	2.18365	AT4G15540	3.19787e-10	-1.41101	AT2G28110	8.45198e-09	-1.6099
AT1G02270	4.54093e-15	2.57442	AT3G06500	5.81241e-15	2.02764	AT4G31500	3.1994e-10	-0.781004	AT1G60440	8.63526e-09	-1.11549
AT4G02880	4.62385e-15	1.87513	AT3G55450	5.81241e-15	1.64497	AT3G43800	3.23155e-10	-1.30866	AT1G62540	8.69751e-09	-1.16293
AT1G76270	4.69216e-15	2.27733	AT3G06620	5.88094e-15	1.60524	AT4G37590	3.36027e-10	-0.730711	AT1G77580	9.02074e-09	-1.03506
AT3G10985	4.91973e-15	1.48113	AT2G44490	5.99622e-15	1.75669	AT2G46690	3.46249e-10	-1.58243	AT1G45191	9.38378e-09	-1.30536
AT4G24415	5.27224e-15	3.78504	AT3G25140	5.99672e-15	1.46269	AT5G54380	3.48895e-10	-0.998411	AT5G13090	9.9141e-09	-1.61841
AT1G28050	5.46164e-15	3.72918	AT3G45260	5.99672e-15	4.02088	AT1G24020	3.56414e-10	-1.35346	AT1G13080	9.97208e-09	-1.30879
AT5G09440	6.72063e-15	2.42159	AT5G51830	5.99672e-15	1.67881	AT3G06770	3.59246e-10	-1.25542	AT5G23920	9.97208e-09	-1.05514
AT1G70900	6.72917e-15	1.79777	AT3G47500	6.05715e-15	1.54044	AT2G28150	3.60565e-10	-1.2273	AT4G25780	1.00566e-08	-3.40037
AT3G14440	6.72917e-15	3.48602	AT3G11670	6.17157e-15	1.54333	AT4G19670	3.60565e-10	-1.44009	AT2G42690	1.05075e-08	-0.809113
AT4G05320	6.75046e-15	1.27149	AT1G77760	6.64758e-15	1.70938	AT3G15680	3.70117e-10	-1.83401	AT1G72910	1.05882e-08	-4.50567
AT3G09440	6.99779e-15	1.64311	AT5G54940	6.64758e-15	1.53739	AT3G56370	3.80473e-10	-0.975957	AT1G72920	1.09111e-08	-1.35003
AT5G13210	7.01626e-15	4.04921	AT2G40080	6.80691e-15	5.67326	AT1G78830	3.80571e-10	-0.957962	AT1G12460	1.10011e-08	-1.6682
AT5G57630	7.03945e-15	2.43654	AT3G12980	6.81773e-15	1.73573	AT2G38310	3.80571e-10	-1.47294	AT2G32530	1.10121e-08	-1.13781
AT5G17490	7.17371e-15	3.74061	AT1G09950	7.18332e-15	5.04846	AT4G12390	3.80638e-10	-1.40923	AT3G46540	1.14719e-08	-1.32481
AT5G17850	7.23026e-15	4.26219	AT1G18210	7.18332e-15	1.77435	AT4G32980	3.8996e-10	-1.50215	AT5G44410	1.1579e-08	-1.61577
AT2G36390	7.3069e-15	1.61115	AT3G09390	7.51604e-15	1.63616	AT5G46780	4.00024e-10	-2.14839	AT4G01060	1.16546e-08	-1.74982
AT1G27630	7.66353e-15	2.4594	AT5G14565	7.73481e-15	1.84821	AT1G16410	4.0863e-10	-1.69189	AT3G19100	1.18784e-08	-0.550331
AT2G43020	7.81232e-15	1.51672	AT3G10300	8.24414e-15	2.97393	AT2G01620	4.13034e-10	-1.80501	AT1G79520	1.19409e-08	-1.04701
AT4G28720	8.02374e-15	3.00593	AT4G21215	8.24414e-15	3.14872	AT3G50440	4.19301e-10	-1.55858	AT5G65683	1.19731e-08	-1.49938
AT5G16380	8.196e-15	2.69566	AT2G40880	8.26283e-15	2.20594	AT4G30960	4.19301e-10	-0.963697	AT4G33150	1.27303e-08	-1.30041
AT4G18270	8.24634e-15	2.77786	AT1G02270	8.55378e-15	2.55906	AT1G70000	4.2677e-10	-1.62644	AT1G60870	1.31136e-08	-1.09496
AT2G16365	8.34732e-15	2.80205	AT3G62660	8.59496e-15	1.72782	AT5G40380	4.27393e-10	-2.22468	AT3G26100	1.32957e-08	-0.765765
AT3G55430	8.44345e-15	1.5793	AT4G22590	8.68545e-15	1.91476	AT2G19310	4.34854e-10	-1.64076	AT1G47395	1.34269e-08	-1.92914
AT4G01000	9.1142e-15	1.45319	AT3G13310	8.73934e-15	2.03875	AT1G12330	4.38277e-10	-1.94528	AT5G59920	1.36538e-08	-1.47294
AT1G01650	9.21283e-15	1.51539	AT5G67190	9.9444e-15	2.19252	AT1G26210	4.57323e-10	-2.20211	AT1G31910	1.39446e-08	-0.531178
AT1G51090	9.21283e-15	8.74688	AT2G22190	1.02786e-14	2.44208	AT1G72940	4.7505e-10	-1.48501	AT4G31920	1.44487e-08	-0.935948
AT3G03050	9.98525e-15	1.2786	AT5G51180	1.09033e-14	1.72095	AT1G77580	4.75927e-10	-1.34779	AT2G23180	1.51697e-08	-2.17798
AT1G09070	1.01713e-14	2.19077	AT4G12470	1.10404e-14	6.16576	AT1G65060	4.76803e-10	-1.64076	AT4G26150	1.53194e-08	-2.2024
AT1G29395	1.0404e-14	3.64091	AT1G70900	1.19427e-14	1.61071	AT1G25098	5.14974e-10	-1.02355	AT2G45210	1.54019e-08	-1.73439
AT3G13310	1.08668e-14	2.09975	AT1G27930	1.20312e-14	1.99604	AT1G69530	5.24565e-10	-1.28252	AT5G67370	1.54019e-08	-0.785993
AT5G66580	1.12901e-14	2.16183	AT1G19370	1.3296e-14	3.17299	AT5G38990	5.36426e-10	-1.46042	AT4G31730	1.54282e-08	-1.32564
AT1G70420	1.16212e-14	4.83946	AT2G31380	1.40249e-14	1.99687	AT1G68780	5.6276e-10	-2.46952	AT5G47550	1.5569e-08	-1.06087
AT1G30820	1.2236e-14	2.02842	AT1G20100	1.42277e-14	1.44122	AT1G60870	5.75938e-10	-1.38969	AT3G26932	1.56526e-08	-2.03496
AT5G11790	1.2236e-14	1.55013	AT1G04240	1.42384e-14	1.90151	AT4G12970	5.83682e-10	-2.27136	AT5G46080	1.57366e-08	-1.57568
AT5G66052	1.30403e-14	1.8982	AT4G22290	1.49152e-14	1.76958	AT5G67280	5.89105e-10	-1.48115	AT5G05160	1.59625e-08	-1.10422
AT3G62700	1.35092e-14	1.34539	AT4G15450	1.51893e-14	2.11244	AT1G04350	6.26824e-10	-1.10861	AT1G75270	1.61814e-08	-1.08238
AT4G35310	1.35092e-14	1.22631	AT2G15620	1.52193e-14	1.48498	AT4G14090	6.34962e-10	-3.36309	AT5G01670	1.70257e-08	-1.29451
AT1G79440	1.36103e-14	1.91964	AT3G17130	1.53836e-14	4.58821	AT2G34490	6.51227e-10	-1.43512	AT1G79670	1.76142e-08	-1.1831
AT4G20830	1.36103e-14	1.50717	AT2G28400	1.56138e-14	2.23006	AT3G28040	6.705e-10	-1.1427	AT3G27580	1.77012e-08	-1.29525
AT3G62660	1.38645e-14	1.77706	AT3G62700	1.61035e-14	1.31543	AT5G46450	6.705e-10	-1.20194	AT3G16570	1.84749e-08	-0.846329
AT2G22190	1.40476e-14	2.65056	AT1G07530	1.68573e-14	1.39838	AT2G36050	6.9039e-10	-3.34411	AT1G59218	1.85351e-08	-1.24605
AT4G36920	1.42534e-14	1.53932	AT3G45960	1.69976e-14	3.68607	AT5G16370	6.96549e-10	-1.05339	AT4G34630	1.89198e-08	-1.10764
AT4G36500	1.42553e-14	2.0875	AT3G03640	1.73029e-14	2.05291	AT1G31580	7.1736e-10	-0.921869	AT2G35380	1.91383e-08	-1.36713
AT5G14270	1.42553e-14	1.78413	AT1G08200	1.74913e-14	1.09151	AT1G29950	7.41844e-10	-0.827914	AT2G05920	1.94965e-08	-0.553874
AT5G55400	1.43632e-14	1.89436	AT4G01870	1.75145e-14	1.7759	AT5G24870	7.50994e-10	-1.40177	AT2G45310	1.95891e-08	-1.46516
AT1G30330	1.44481e-14	1.9299	AT3G55430	2.08696e-14	1.44555	AT3G12560	7.93236e-10	-1.34066	AT4G29310	1.97137e-08	-1.79833
AT5G55970	1.44481e-14	2.01049	AT4G28320	2.10867e-14	3.41378	AT4G22690	7.93337e-10	-1.28624	AT5G43270	1.97949e-08	-1.2868
AT1G08650	1.47291e-14	1.85014	AT4G16950	2.16817e-14	2.02136	AT1G03310	8.08681e-10	-1.18005	AT1G54060	2.05805e-08	-1.03319
AT2G36410	1.64187e-14	1.60082	AT5G19875	2.16817e-14	1.87926	AT4G01593	8.094e-10	-1.79541	AT1G19700	2.09812e-08	-0.814605
AT3G58570	1.72338e-14	2.16457	AT1G70800	2.33426e-14	2.77563	AT2G29300	8.19751e-10	-1.98384	AT5G10770	2.12428e-08	-1.26678
AT4G18240	1.9538e-14	1.58083	AT1G13560	2.46038e-14	1.10253	AT5G43270	8.25088e-10	-1.35227	AT4G19060	2.19272e-08	-1.41904
AT2G40080	1.96005e-14	5.86809	AT3G46630	2.47575e-14	1.98413	AT2G21185	8.26984e-10	-1.88029	AT5G44400	2.19333e-08	-0.993458
AT1G46768	2.13454e-14	3.78832	AT5G39760	2.52224e-14	2.43485	AT1G18570	8.37258e-10	-1.82561	AT1G72240	2.21472e-08	-3.32533
AT4G15910	2.25354e-14	2.1837	AT1G76270	2.63202e-14	2.00322	AT1G55910	8.43896e-10	-2.21907	AT5G11260	2.24221e-08	-1.01989
AT1G68500	2.25755e-14	7.7293	AT2G41900	2.63202e-14	1.16304	AT4G08930	8.43896e-10	-1.4253	AT1G56430	2.28632e-08	-0.868964
AT5G20230	2.31321e-14	3.71684	AT2G42520	2.68111e-14	1.54707	AT1G20560	8.5017e-10	-1.25342	AT5G58770	2.29227e-08	-1.24797
AT5G12140	2.44471e-14	1.27647	AT1G46768	2.78031e-14	3.25311	AT2G01680	8.51561e-10	-1.47	AT4G16110	2.31774e-08	-0.956637
AT4G23040	2.62911e-14	2.06877	AT5G13200	2.78031e-14	2.23084	AT5G58770	8.51561e-10	-1.33846	AT3G61420	2.32856e-08	-0.841183
AT4G30240	2.65094e-14	1.87379	AT5G39410	2.86273e-14	1.95375	AT3G23410	8.74942e-10	-1.48708	AT1G70160	2.41777e-08	-0.637976
AT3G45260	2.66317e-14	2.73334	AT5G14550	2.99682e-14	2.46571	AT1G67080	8.98038e-10	-1.14808	AT2G26250	2.42009e-08	-0.681176
AT1G65960	2.67139e-14	1.1458	AT5G59480	3.00063e-14	1.42093	AT2G41310	9.07662e-10	-1.30931	AT2G46330	2.48783e-08	-1.0108
AT5G15948	2.67981e-14	1.35865	AT2G42270	3.3836e-14	1.2447	AT1G06150	9.25959e-10	-1.32757	AT4G37480	2.5226e-08	-1.45258
AT1G27930	2.73999e-14	2.00483	AT1G28050	3.48534e-14	3.07654	AT4G30400	9.25959e-10	-2.105	AT5G56870	2.58357e-08	-0.908184
AT2G15880	2.73999e-14	5.80427	AT1G71697	3.57175e-14	1.44057	AT1G66130	9.28806e-10	-1.16922	AT1G06550	2.71503e-08	-0.871682
AT5G67190	2.7812e-14	2.05599	AT1G30820	3.81587e-14	1.98102	AT4G00165	9.42961e-10	-2.36327	AT1G62180	2.73785e-08	-0.70187
AT1G01500	2.80587e-14	2.14651	AT1G64760	3.90205e-14	2.66604	AT5G43190	9.5501e-10	-1.97596	AT1G65320	2.80431e-08	-1.09304
AT1G25682	2.97498e-14	1.56053	AT4G20830	4.09019e-14	1.39363	AT4G26610	1.03611e-09	-0.969204	AT5G56040	2.80595e-08	-0.785409
AT1G27760	2.97498e-14	1.49771	AT5G45750	4.27468e-14	1.74652	AT5G01710	1.03716e-09	-0.946561	AT1G24430	2.85852e-08	-1.58285
AT3G55450	3.06456e-14	1.63622	AT2G22540	4.44917e-14	1.52823	AT1G17990	1.066e-09	-2.69181	AT1G51140	2.85852e-08	-0.938239
AT1G19270	3.15186e-14	1.94339	AT3G51550	4.44917e-14	1.22299	AT4G19420	1.06736e-09	-1.32799	AT1G53780	3.10301e-08	-0.850872
AT5G64310	3.17592e-14	1.46643	AT1G27760	4.62968e-14	1.42402	AT3G08730	1.07199e-09	-0.76191	AT5G22850	3.1171e-08	-0.857821
AT5G11420	3.18922e-14	1.5938	AT1G33600	4.62968e-14	1.77714	AT1G72970	1.0916e-09	-1.06282	AT2G28200	3.1305e-08	-1.64547
AT3G14230	3.30008e-14	1.22294	AT5G07070	4.62968e-14	2.65434	AT5G67360	1.10629e-09	-0.766697	AT2G48010	3.2188e-08	-1.3777
AT3G14172	3.36278e-14	1.64796	AT5G09440	4.62968e-14	1.94436	AT3G13110	1.1069e-09	-0.680565	AT1G15550	3.22809e-08	-1.27013
AT3G51550	3.42481e-14	1.24038	AT5G46520	4.62968e-14	2.90546	AT1G48480	1.12306e-09	-1.37571	AT4G15800	3.24138e-08	-1.00036
AT2G45660	3.46274e-14	2.16545	AT1G80110	4.83249e-14	2.00913	AT1G59620	1.138e-09	-2.00255	AT5G25620	3.30351e-08	-1.55883
AT2G30990	3.49935e-14	1.98708	AT4G27440	4.84309e-14	2.70835	AT1G28610	1.15137e-09	-1.54307	AT3G54600	3.34977e-08	-1.01573
AT1G61890	3.61159e-14	1.90986	AT1G51610	4.94416e-14	3.02598	AT2G26250	1.15746e-09	-0.800525	AT3G50440	3.36988e-08	-1.05978
AT3G15210	3.71883e-14	1.8733	AT1G69570	4.94416e-14	2.57722	AT4G34630	1.16705e-09	-1.45779	AT3G15680	3.37685e-08	-1.33621
AT4G28240	3.72024e-14	1.65445	AT5G11790	5.00425e-14	1.45066	AT3G59400	1.17753e-09	-0.822041	AT5G05270	3.43702e-08	-0.957394
AT3G15730	3.91862e-14	1.13407	AT2G18915	5.04112e-14	1.62254	AT5G25630	1.23866e-09	-0.859784	AT1G29950	3.4637e-08	-0.617687
AT2G18890	4.024e-14	1.73854	AT3G16500	5.23522e-14	1.3473	AT1G12240	1.24972e-09	-0.945671	AT1G80870	3.48156e-08	-1.33827
AT3G51895	4.085e-14	1.53933	AT3G04910	5.35515e-14	1.46063	AT1G16400	1.36692e-09	-1.51472	AT4G11650	3.60762e-08	-1.29521
AT1G20696	4.08779e-14	1.34934	AT1G13390	5.47997e-14	1.57433	AT4G17500	1.38787e-09	-1.82663	AT1G60010	3.64933e-08	-0.850598
AT5G57660	4.23419e-14	2.04418	AT3G46640	5.49227e-14	3.31656	AT4G01460	1.41074e-09	-2.67591	AT4G08930	4.04182e-08	-1.04627
AT1G55110	4.27487e-14	1.84041	AT5G41460	5.5194e-14	1.85766	AT5G10960	1.42207e-09	-0.712387	AT4G13020	4.05483e-08	-0.845756
AT5G61370	4.31197e-14	4.34149	AT4G18270	5.58415e-14	2.80805	AT5G01720	1.45392e-09	-1.05397	AT1G31320	4.1175e-08	-1.96756
AT1G08200	4.31839e-14	1.03999	AT3G20500	5.73495e-14	1.85996	AT1G28660	1.63394e-09	-1.54694	AT5G48880	4.1175e-08	-0.808523
AT5G11150	4.44096e-14	2.71422	AT2G18890	5.90614e-14	1.8492	AT5G02760	1.65068e-09	-2.52134	AT3G02050	4.13615e-08	-0.722679
AT1G75800	4.81781e-14	1.35624	AT5G12140	6.0027e-14	1.21753	AT3G02020	1.65825e-09	-1.28575	AT4G13100	4.2026e-08	-0.776362
AT1G01300	4.81868e-14	1.38106	AT4G11600	6.38828e-14	1.64899	AT4G17840	1.72157e-09	-0.764809	AT3G18000	4.27816e-08	-0.860613
AT4G34120	4.81868e-14	1.35218	AT5G60920	7.13338e-14	1.11399	AT4G18570	1.72434e-09	-1.00273	AT4G36980	4.40083e-08	-0.74102
AT5G65470	5.06794e-14	1.2669	AT1G01300	7.36622e-14	1.31652	AT3G02380	1.80025e-09	-0.864726	AT2G19650	4.51202e-08	-1.83687
AT1G61730	5.17421e-14	1.72624	AT4G38770	7.36622e-14	1.51832	AT1G70520	1.81597e-09	-1.02834	AT1G18570	4.53422e-08	-1.30182
AT1G70800	5.19725e-14	3.49028	AT2G45660	7.51913e-14	1.97826	AT4G04740	1.84388e-09	-1.14345	AT2G22770	4.59027e-08	-1.38936
AT5G60920	5.30729e-14	1.13621	AT1G12710	7.56696e-14	3.03007	AT3G58990	1.85089e-09	-1.32131	AT4G38520	4.6513e-08	-0.678611
AT1G29400	5.808e-14	1.13613	AT5G14570	7.63017e-14	2.52504	AT5G65683	1.88369e-09	-1.71215	AT3G51240	4.75302e-08	-0.993897
AT3G24840	5.808e-14	1.77364	AT1G60790	7.84935e-14	1.69916	AT2G27820	1.92018e-09	-1.33864	AT1G70000	4.78746e-08	-1.07251
AT1G71697	5.82737e-14	1.46902	AT5G52660	7.91853e-14	1.9489	AT1G76080	1.94172e-09	-0.935538	AT3G28270	4.85427e-08	-1.46983
AT3G60520	6.07938e-14	2.82766	AT4G04340	8.14942e-14	1.47549	AT4G21760	1.94204e-09	-1.91773	AT4G04830	4.85449e-08	-0.861772
AT1G43890	6.14592e-14	1.51455	AT3G05220	8.46417e-14	1.57294	AT5G67420	2.02015e-09	-0.906273	AT3G25290	4.8885e-08	-0.973219
AT1G51610	6.17787e-14	2.90948	AT3G15210	8.46789e-14	1.76303	AT3G23880	2.05885e-09	-2.91255	AT2G01950	4.88899e-08	-0.747054
AT1G66500	6.23136e-14	3.18284	AT3G01210	8.83353e-14	1.73001	AT1G45191	2.09743e-09	-1.45078	AT3G51000	4.893e-08	-0.976191
AT5G50720	6.23136e-14	2.91322	AT5G05790	9.38139e-14	1.86339	AT4G39330	2.11257e-09	-0.750202	AT1G16350	4.89582e-08	-0.615095
AT4G12290	6.23459e-14	2.85389	AT1G30330	9.48345e-14	1.72124	AT1G18020	2.14808e-09	-1.73357	AT1G69850	4.89582e-08	-0.817616
AT5G24470	6.38042e-14	8.20621	AT1G55152	9.49718e-14	2.15685	AT5G35840	2.26667e-09	-0.999621	AT5G03140	4.89582e-08	-1.50717
AT5G52660	6.38839e-14	2.06799	AT2G28930	9.6018e-14	2.12174	AT3G44990	2.59897e-09	-0.884721	AT1G80300	4.91882e-08	-0.592175
AT3G05580	6.40603e-14	1.88086	AT5G62220	9.6018e-14	1.25752	AT3G26100	2.65829e-09	-0.868116	AT5G57800	5.08689e-08	-0.738992
AT3G61190	6.68594e-14	4.3037	AT2G29440	9.8977e-14	2.06022	AT1G14345	2.71607e-09	-0.86762	AT1G01490	5.1408e-08	-0.571202
AT3G22120	6.71672e-14	2.2822	AT4G27950	1.00358e-13	2.76343	AT3G21150	2.73524e-09	-4.60161	AT2G46535	5.22306e-08	-1.09672
AT5G12050	7.14901e-14	2.83691	AT1G61340	1.06604e-13	2.59596	AT4G37800	2.76891e-09	-0.831045	AT5G51690	5.31116e-08	-1.14233
AT1G53320	7.39964e-14	1.55106	AT4G05320	1.08552e-13	1.10683	AT3G10405	2.82559e-09	-1.33495	AT1G12280	5.31235e-08	-1.29364
AT2G24500	7.49986e-14	1.22852	AT3G52990	1.13225e-13	1.11452	AT5G67070	2.90524e-09	-1.00832	AT5G24030	5.33481e-08	-0.90521
AT3G22830	7.62615e-14	8.27117	AT5G11150	1.13766e-13	2.39237	AT3G16720	2.95402e-09	-1.94044	AT5G58375	5.37721e-08	-0.779265
AT2G41630	7.62741e-14	1.27116	AT4G01026	1.17444e-13	2.60779	AT3G25560	2.96674e-09	-1.10907	AT5G67280	5.44794e-08	-1.03843
AT1G04430	7.87227e-14	1.21734	AT4G36920	1.1764e-13	1.30824	AT1G77930	2.9995e-09	-0.880136	AT5G50160	5.46897e-08	-0.95363
AT5G14550	7.87876e-14	2.93068	AT4G26670	1.20528e-13	2.17746	AT3G13040	3.09024e-09	-0.739647	AT4G02290	5.50735e-08	-1.33482
AT4G16146	8.09207e-14	4.15559	AT1G01650	1.21166e-13	1.26468	AT1G78020	3.12669e-09	-0.80044	AT4G18570	5.59636e-08	-0.85648
AT4G28320	8.09207e-14	4.43232	AT2G36390	1.24262e-13	1.32816	AT3G62070	3.12894e-09	-1.99213	AT2G46310	5.79455e-08	-1.5097
AT5G13200	8.18554e-14	2.67375	AT4G25500	1.2571e-13	1.97035	AT1G67750	3.14709e-09	-1.674	AT5G42810	5.81955e-08	-0.855805
AT3G56090	8.21605e-14	3.62023	AT1G25682	1.26963e-13	1.3718	AT4G22570	3.20927e-09	-0.84793	AT3G54810	5.87597e-08	-1.26851
AT1G06780	8.45113e-14	1.55152	AT5G65470	1.28804e-13	1.1683	AT1G70250	3.2262e-09	-1.20744	AT5G19260	5.89015e-08	-1.39392
AT2G27950	9.01307e-14	1.4596	AT3G60520	1.3207e-13	2.84756	AT4G01950	3.25786e-09	-1.32883	AT5G25830	5.89015e-08	-0.964653
AT5G06980	9.30065e-14	1.26948	AT4G16515	1.34855e-13	4.23392	AT4G09460	3.26331e-09	-1.48343	AT5G10960	5.90869e-08	-0.565729
AT5G63370	9.30065e-14	1.15821	AT3G21420	1.39536e-13	2.89113	AT3G28180	3.57444e-09	-0.875523	AT3G61750	5.92367e-08	-0.980394
AT5G46520	1.00264e-13	2.94919	AT4G27940	1.39536e-13	1.62483	AT1G70620	3.58707e-09	-0.852187	AT2G15020	5.94184e-08	-0.830021
AT1G80480	1.01581e-13	1.38721	AT1G76360	1.39589e-13	1.28813	AT3G61420	3.61212e-09	-0.917788	AT4G27860	5.98626e-08	-0.833468
AT4G31290	1.05032e-13	1.26518	AT2G34930	1.40231e-13	3.55464	AT3G15115	3.63141e-09	-2.05123	AT1G68570	6.22108e-08	-0.920296
AT3G50260	1.06417e-13	5.11538	AT5G14270	1.41378e-13	1.55193	AT1G18810	3.63549e-09	-1.25977	AT2G41870	6.25915e-08	-1.07383
AT3G22380	1.21645e-13	1.34349	AT1G13740	1.42167e-13	1.66821	AT1G11050	3.64455e-09	-1.76078	AT3G49790	6.3768e-08	-1.1601
AT5G51180	1.28756e-13	1.52888	AT1G61730	1.42323e-13	1.50556	AT5G57180	3.7257e-09	-1.18293	AT1G67080	6.38164e-08	-0.919523
AT1G07280	1.32872e-13	1.29677	AT5G07440	1.47272e-13	1.15943	AT4G31910	3.72611e-09	-1.14069	AT5G18290	6.39093e-08	-1.27711
AT2G30250	1.36391e-13	2.28675	AT2G36410	1.48661e-13	1.4126	AT2G45380	3.80885e-09	-1.01823	AT1G48320	6.45177e-08	-1.20087
AT1G78460	1.36829e-13	1.57886	AT1G04430	1.5725e-13	1.16727	AT1G51680	3.82002e-09	-0.936531	AT4G17870	6.45704e-08	-0.797069
AT4G26080	1.38421e-13	1.6867	AT2G40140	1.78623e-13	1.21029	AT1G72930	3.87729e-09	-0.946353	AT2G45950	6.53686e-08	-1.25915
AT4G37790	1.38618e-13	1.43267	AT4G39090	1.81307e-13	1.32268	AT1G10650	3.88693e-09	-0.950488	AT3G44310	6.63448e-08	-0.519811
AT1G52280	1.41994e-13	1.31566	AT5G06320	1.92822e-13	1.30776	AT2G46330	3.91665e-09	-1.08854	AT2G36970	6.67858e-08	-1.66955
AT3G52870	1.46986e-13	1.02852	AT4G24990	1.96281e-13	1.2543	AT1G49740	3.9641e-09	-1.14273	AT5G40380	6.83933e-08	-1.17732
AT1G09950	1.4976e-13	5.8975	AT5G41600	1.96281e-13	1.184	AT1G48430	4.20811e-09	-1.29232	AT1G65660	6.86476e-08	-0.670667
AT5G47230	1.50907e-13	1.7736	AT1G20030	1.97009e-13	4.66129	AT4G13340	4.24768e-09	-1.03338	AT3G28040	6.94391e-08	-0.866417
AT1G22570	1.5237e-13	5.08044	AT1G20693	1.97009e-13	1.16698	AT1G74070	4.43701e-09	-0.947181	AT2G38310	7.25318e-08	-1.11601
AT1G61340	1.63487e-13	3.55049	AT3G11020	1.97646e-13	4.81214	AT5G20220	4.65294e-09	-0.891331	AT5G53020	7.30688e-08	-1.5218
AT3G05640	1.65809e-13	2.44357	AT1G75370	1.98654e-13	1.17292	AT3G22968	4.71781e-09	-0.929201	AT1G67070	7.35503e-08	-1.58412
AT4G05070	1.73726e-13	1.64495	AT2G37640	1.98654e-13	1.7245	AT1G18620	4.75056e-09	-1.10641	AT3G28160	7.40089e-08	-1.22846
AT1G20693	1.73883e-13	1.18497	AT3G02750	2.03015e-13	1.13391	AT1G11410	4.81168e-09	-1.13696	AT4G04750	7.72015e-08	-0.847177
AT1G61380	1.73883e-13	2.31015	AT5G37440	2.08218e-13	3.52345	AT4G38620	4.84625e-09	-1.72825	AT2G33250	7.75184e-08	-1.0691
AT5G62090	1.75614e-13	1.62209	AT5G43630	2.11952e-13	1.17894	AT1G19485	5.10591e-09	-1.24955	AT1G23200	7.76323e-08	-1.45726
AT1G78600	1.79543e-13	2.24699	AT3G16560	2.18364e-13	1.91146	AT2G32540	5.2596e-09	-0.989345	AT5G15020	7.77585e-08	-0.678826
AT5G43620	1.79543e-13	4.30136	AT5G25840	2.18364e-13	1.67409	AT4G15800	5.32122e-09	-1.1168	AT5G40910	7.82501e-08	-0.666369
AT5G63810	1.86867e-13	2.41208	AT1G76180	2.19986e-13	1.50901	AT4G25780	5.50439e-09	-3.1964	AT3G61220	7.92507e-08	-0.649443
AT3G12490	1.87658e-13	1.30753	AT1G09070	2.2057e-13	1.87655	AT2G19650	5.63904e-09	-2.50245	AT3G50840	8.24487e-08	-1.0019
AT5G26570	1.8875e-13	1.32535	AT3G55880	2.2108e-13	1.88619	AT3G55630	5.65462e-09	-1.04888	AT2G43820	8.30913e-08	-0.872458
AT4G01026	1.90839e-13	2.37739	AT3G15730	2.28104e-13	1.03803	AT1G19700	5.68528e-09	-1.0292	AT2G37750	8.49819e-08	-1.87007
AT5G02860	1.91644e-13	2.86276	AT2G15090	2.40907e-13	2.24294	AT5G02480	5.7392e-09	-0.688964	AT5G22460	8.52518e-08	-1.4114
AT4G22780	1.93756e-13	2.15085	AT1G29395	2.41583e-13	2.00345	AT4G21740	5.9536e-09	-1.66818	AT4G17880	8.72472e-08	-1.12662
AT3G29360	1.99552e-13	1.24951	AT1G79245	2.41583e-13	1.45105	AT3G52060	5.98282e-09	-0.797388	AT2G33060	8.90819e-08	-0.96241
AT5G10100	2.02499e-13	3.08673	AT3G60980	2.45723e-13	1.89187	AT4G39950	6.04351e-09	-0.893132	AT4G08570	9.0556e-08	-1.37431
AT4G15490	2.06791e-13	1.65707	AT5G54585	2.48403e-13	3.97682	AT5G19970	6.06529e-09	-1.83219	AT3G26450	9.06925e-08	-0.769652
AT3G55880	2.06918e-13	2.19842	AT1G56660	2.5075e-13	2.01897	AT2G15580	6.18837e-09	-1.0517	AT1G68440	9.17143e-08	-0.60003
AT5G39760	2.08623e-13	2.46941	AT1G75800	2.62476e-13	1.23007	AT2G36000	6.19704e-09	-1.14542	AT3G56370	9.2953e-08	-0.687359
AT3G07390	2.09595e-13	1.42519	AT2G16365	2.64361e-13	2.24746	AT1G60440	6.31749e-09	-1.10886	AT3G15115	9.51091e-08	-1.51346
AT4G24990	2.09595e-13	1.25224	AT4G01000	2.64361e-13	1.19773	AT4G34160	6.44378e-09	-0.985347	AT1G17840	9.60122e-08	-0.554964
AT5G41600	2.09595e-13	1.21357	AT3G56090	2.83459e-13	3.82709	AT3G25690	6.51405e-09	-0.883181	AT5G25130	9.73714e-08	-1.79196
AT5G16910	2.1532e-13	1.51755	AT3G19930	2.88244e-13	1.69678	AT4G19510	6.51405e-09	-1.19983	AT1G22040	9.95872e-08	-1.29583
AT1G72416	2.16128e-13	4.30889	AT4G33240	2.88244e-13	1.11161	AT5G55910	6.51405e-09	-0.736472	AT5G07820	9.99916e-08	-1.06481
AT3G16560	2.241e-13	1.77345	AT3G25730	2.92071e-13	1.90951	AT5G61340	6.59518e-09	-1.70376	AT5G48110	1.03181e-07	-1.35371
AT5G42420	2.241e-13	1.5061	AT5G59730	2.95328e-13	1.5901	AT2G31560	6.65707e-09	-1.28353	AT1G08590	1.06589e-07	-1.06712
AT4G17140	2.25461e-13	1.50475	AT1G10200	2.98962e-13	1.10951	AT5G18140	6.74213e-09	-1.36539	AT1G35260	1.0746e-07	-1.25948
AT1G07360	2.25772e-13	1.18309	AT1G04570	3.50339e-13	7.50053	AT5G65730	7.01914e-09	-1.18508	AT4G01080	1.08986e-07	-2.20462
AT5G62520	2.33116e-13	3.4069	AT2G19810	3.50339e-13	1.46192	AT3G25570	7.11533e-09	-1.4285	AT3G60280	1.0907e-07	-2.24877
AT1G01550	2.37224e-13	1.05917	AT3G17800	3.65695e-13	1.5071	AT3G30180	7.28809e-09	-1.58966	AT1G78110	1.09575e-07	-1.15903
AT4G04340	2.41439e-13	1.34273	AT5G55970	3.65695e-13	1.64586	AT5G15210	7.31001e-09	-1.4108	AT1G21400	1.09659e-07	-0.929583
AT2G39130	2.43281e-13	1.51446	AT1G28330	3.7977e-13	2.10493	AT2G41940	7.83064e-09	-2.64935	AT1G19670	1.10476e-07	-1.07475
AT1G14685	2.45941e-13	1.31089	AT5G58700	3.81256e-13	1.75265	AT5G54060	7.83834e-09	-3.13764	AT3G01420	1.13016e-07	-1.42417
AT3G47500	2.54516e-13	1.27533	AT4G14560	4.09835e-13	2.34945	AT1G72130	8.04792e-09	-1.08819	AT5G66690	1.13128e-07	-0.974905
AT4G36900	2.56608e-13	2.05138	AT2G27510	4.2533e-13	1.22712	AT3G24040	8.10297e-09	-1.10126	AT2G26570	1.14331e-07	-0.562872
AT2G44490	2.57575e-13	1.41647	AT1G01420	4.40024e-13	1.62602	AT3G44630	8.30299e-09	-1.01075	AT2G26030	1.1691e-07	-1.03769
AT2G42870	2.63833e-13	3.23711	AT2G28720	4.40024e-13	1.48772	AT3G18710	8.3621e-09	-2.24497	AT5G51190	1.17545e-07	-1.30216
AT3G25730	2.64937e-13	2.27835	AT4G37790	4.44467e-13	1.29563	AT1G03130	8.37317e-09	-0.852219	AT5G37830	1.18859e-07	-0.542032
AT3G12510	2.78175e-13	3.34628	AT1G08880	4.5353e-13	1.23403	AT5G40250	8.39562e-09	-1.12227	AT4G37550	1.19044e-07	-0.814221
AT4G35985	2.78175e-13	3.05172	AT5G28150	4.55243e-13	1.9358	AT1G76100	8.73495e-09	-0.85988	AT4G02075	1.20989e-07	-1.37444
AT4G27950	2.80555e-13	3.8828	AT5G16380	4.79305e-13	1.79423	AT5G58350	8.80066e-09	-0.940231	AT3G44260	1.22044e-07	-1.60366
AT4G29510	2.99379e-13	1.62252	AT1G55110	4.80486e-13	1.50673	AT2G33250	8.81894e-09	-1.1011	AT2G46450	1.23859e-07	-0.748373
AT1G64760	3.04228e-13	2.63925	AT3G61190	4.80982e-13	3.52159	AT2G41820	8.8503e-09	-1.09815	AT3G28070	1.23964e-07	-1.16238
AT1G21110	3.20963e-13	2.07383	AT4G35320	4.82177e-13	1.63523	AT1G65320	8.91208e-09	-1.21598	AT3G53950	1.24645e-07	-1.39043
AT2G22840	3.28943e-13	2.40376	AT5G10100	5.41521e-13	2.42356	AT2G38230	8.99659e-09	-0.711197	AT5G46690	1.24687e-07	-2.88484
AT4G19200	3.33439e-13	1.68215	AT1G67970	5.47816e-13	3.64807	AT4G14680	9.05414e-09	-1.0812	AT1G52340	1.25944e-07	-1.07856
AT4G01120	3.38023e-13	1.7226	AT1G01550	5.5422e-13	1.00078	AT1G51060	9.21333e-09	-0.737753	AT1G22360	1.28184e-07	-0.661931
AT1G67970	3.43259e-13	3.68267	AT1G75388	5.5422e-13	1.39184	AT1G35140	9.28872e-09	-2.06918	AT4G19860	1.28298e-07	-0.572011
AT3G60980	3.5314e-13	2.50371	AT5G25460	5.5422e-13	1.2448	AT5G22020	9.41908e-09	-1.07756	AT4G31500	1.29063e-07	-0.546696
AT3G01290	3.53706e-13	1.63341	AT4G04770	5.67243e-13	2.18353	AT3G03190	9.46063e-09	-1.79899	AT1G55020	1.32984e-07	-1.24295
AT1G79245	3.54726e-13	1.40243	AT2G03440	5.7773e-13	1.38605	AT1G54060	9.5882e-09	-1.09156	AT2G21185	1.32984e-07	-1.43246
AT4G30270	3.61457e-13	1.57649	AT3G50260	5.84364e-13	3.79266	AT4G30993	9.81061e-09	-0.885968	AT5G50760	1.33228e-07	-1.49039
AT1G32170	3.67657e-13	1.63738	AT3G29360	6.02752e-13	1.16292	AT1G20640	9.85569e-09	-0.922508	AT4G16260	1.34009e-07	-1.21391
AT5G57100	3.67657e-13	1.87732	AT2G27385	6.07172e-13	1.37329	AT4G21910	9.88616e-09	-0.907444	AT5G53830	1.34009e-07	-1.5547
AT5G49900	3.69236e-13	2.05183	AT3G22120	6.07172e-13	2.03685	AT2G41290	9.90182e-09	-1.49026	AT2G45970	1.37358e-07	-0.752524
AT1G34260	3.73299e-13	1.95451	AT4G34150	6.13749e-13	1.08021	AT5G05800	1.0044e-08	-1.28532	AT3G44990	1.37507e-07	-0.643262
AT1G75388	3.74669e-13	1.84182	AT5G61590	6.52293e-13	1.82728	AT5G55620	1.05771e-08	-1.38457	AT1G63840	1.39237e-07	-1.03301
AT3G17130	3.83375e-13	3.81635	AT1G21050	6.83321e-13	1.50092	AT1G16390	1.06986e-08	-2.34196	AT1G59620	1.39325e-07	-1.50591
AT2G12400	3.96268e-13	1.47673	AT5G01750	6.87477e-13	1.10238	AT5G22390	1.07454e-08	-1.23239	AT3G23160	1.40615e-07	-1.15577
AT1G53430	4.03103e-13	2.26673	AT4G30270	7.24157e-13	1.46718	AT5G42800	1.08046e-08	-1.49752	AT1G56150	1.40974e-07	-3.95396
AT2G15890	4.03103e-13	3.39716	AT4G29440	7.4384e-13	2.05458	AT1G66540	1.09514e-08	-3.11601	AT3G18490	1.41086e-07	-0.55725
AT5G01100	4.08365e-13	3.85837	AT2G04240	7.72949e-13	1.63697	AT1G27520	1.09865e-08	-0.925499	AT1G73220	1.42164e-07	-1.65225
AT4G29440	4.23322e-13	2.25497	AT1G14580	8.43291e-13	1.88011	AT5G25190	1.11454e-08	-2.56452	AT1G17360	1.45049e-07	-0.739444
AT1G07420	4.5254e-13	1.74209	AT3G17120	8.66526e-13	1.15198	AT3G50630	1.11872e-08	-1.63512	AT3G09070	1.45249e-07	-1.05871
AT2G27200	4.5254e-13	2.84798	AT1G61380	8.78623e-13	1.90766	AT1G42550	1.12015e-08	-0.840706	AT4G37450	1.50123e-07	-0.991271
AT3G57520	4.5254e-13	1.33787	AT1G08930	8.84309e-13	2.13112	AT4G04750	1.12015e-08	-1.28923	AT1G70250	1.5235e-07	-0.913422
AT3G46640	4.54782e-13	3.20193	AT1G72416	8.84309e-13	3.94125	AT4G24790	1.12015e-08	-1.35962	AT5G15500	1.5235e-07	-1.87088
AT3G01540	4.61815e-13	0.920027	AT2G15890	8.84309e-13	3.87896	AT5G23730	1.12755e-08	-1.47054	AT3G45680	1.52829e-07	-1.21588
AT1G21130	4.63141e-13	1.80155	AT1G20696	9.01352e-13	1.13892	AT2G41870	1.13671e-08	-1.39693	AT1G62422	1.57189e-07	-1.27926
AT1G18210	4.67207e-13	1.51374	AT4G18340	9.11965e-13	1.82333	AT3G14067	1.1387e-08	-0.770963	AT4G34000	1.58323e-07	-0.764614
AT1G55152	4.88991e-13	1.97931	AT2G45560	9.51913e-13	2.60139	AT5G58150	1.1387e-08	-1.75869	AT1G64270	1.65233e-07	-1.62947
AT2G24050	5.16257e-13	1.25818	AT1G02660	9.63334e-13	2.26491	AT2G32450	1.15951e-08	-0.916153	AT5G10550	1.65233e-07	-0.633546
AT4G37320	5.16257e-13	2.06911	AT5G57630	9.65355e-13	1.87923	AT3G01470	1.15951e-08	-0.805479	AT2G45220	1.67417e-07	-1.06042
AT5G62190	5.28574e-13	1.2485	AT5G62910	9.86621e-13	2.14003	AT1G72890	1.18201e-08	-2.03471	AT1G12240	1.67467e-07	-0.715089
AT4G16490	5.3438e-13	1.24215	AT5G57100	9.91397e-13	1.80276	AT1G11820	1.21268e-08	-1.07478	AT3G27820	1.69119e-07	-0.563108
AT5G07070	5.38345e-13	2.22808	AT1G80480	1.09573e-12	1.25409	AT5G65700	1.21268e-08	-0.6385	AT1G74090	1.69393e-07	-0.718063
AT5G58700	5.38345e-13	1.88992	AT2G25450	1.15804e-12	1.00862	AT1G44446	1.21271e-08	-0.72249	AT4G26790	1.74754e-07	-1.63922
AT4G23000	5.42105e-13	2.55555	AT1G46554	1.16755e-12	1.81156	AT4G02420	1.22039e-08	-3.58487	AT3G21250	1.7641e-07	-0.634261
AT4G02340	5.42166e-13	1.41908	AT4G16146	1.16805e-12	4.03329	AT4G14620	1.28034e-08	-0.997328	AT4G02540	1.77077e-07	-0.946052
AT5G11110	5.70013e-13	2.93611	AT3G14590	1.24426e-12	1.1711	AT1G56520	1.29747e-08	-1.81249	AT5G23410	1.78014e-07	-2.30342
AT1G69250	5.79801e-13	1.46978	AT1G80120	1.24794e-12	3.04065	AT3G17185	1.29747e-08	-1.18091	AT3G04720	1.78517e-07	-1.03176
AT1G46554	5.82849e-13	2.44081	AT3G45600	1.26804e-12	1.44775	AT2G35380	1.30352e-08	-1.4323	AT1G46264	1.79882e-07	-1.92433
AT5G11740	5.87729e-13	1.08127	AT3G14230	1.27321e-12	0.990023	AT3G20820	1.32203e-08	-0.816224	AT3G25700	1.80762e-07	-1.45934
AT5G27930	6.08878e-13	1.55446	AT1G52280	1.30293e-12	1.16642	AT3G01690	1.32363e-08	-0.756753	AT1G55910	1.8204e-07	-1.21441
AT2G18915	6.14801e-13	1.4663	AT2G28840	1.36621e-12	1.21702	AT5G25350	1.3363e-08	-0.910831	AT5G61420	1.8204e-07	-0.957117
AT3G29670	6.35672e-13	2.12002	AT1G21110	1.36931e-12	2.09574	AT1G31320	1.39324e-08	-2.35379	AT3G20820	1.87547e-07	-0.687749
AT5G58620	6.68845e-13	1.54725	AT5G60790	1.44105e-12	1.25082	AT5G24380	1.39454e-08	-0.922085	AT5G22700	1.931e-07	-1.13252
AT1G17940	6.81631e-13	1.80033	AT1G43890	1.45539e-12	1.23663	AT1G79670	1.42209e-08	-1.22707	AT5G02550	1.93327e-07	-1.45699
AT5G20730	6.903e-13	1.23504	AT4G20880	1.47235e-12	1.62955	AT1G66230	1.43465e-08	-2.23175	AT3G13600	1.95961e-07	-1.95744
AT5G22740	7.2443e-13	1.0832	AT4G25520	1.54172e-12	1.09732	AT3G18050	1.47266e-08	-1.35287	AT4G33160	2.00324e-07	-2.34816
AT3G11410	7.24594e-13	1.56589	AT1G49230	1.59481e-12	4.31834	AT5G14880	1.48498e-08	-0.744572	AT1G33480	2.01196e-07	-1.5151
AT4G35300	7.33928e-13	1.3564	AT1G12990	1.6887e-12	1.50305	AT1G80780	1.53534e-08	-0.938822	AT2G30230	2.02309e-07	-2.99915
AT3G47800	7.41518e-13	2.50928	AT3G04550	1.69474e-12	2.18206	AT1G33780	1.56094e-08	-0.965815	AT2G35350	2.02391e-07	-1.45221
AT3G52400	7.63035e-13	1.52831	AT5G57887	1.70909e-12	1.86055	AT4G22880	1.57587e-08	-1.49602	AT3G56080	2.06294e-07	-0.898619
AT1G69890	7.76106e-13	2.93052	AT1G70820	1.71162e-12	2.6514	AT4G15550	1.58551e-08	-1.38275	AT5G01170	2.0679e-07	-1.21304
AT3G13330	8.00646e-13	1.16696	AT4G28240	1.80177e-12	1.36447	AT4G38950	1.60455e-08	-0.798283	AT3G52060	2.11494e-07	-0.622205
AT5G65140	8.13895e-13	1.77632	AT1G68490	1.80829e-12	1.89873	AT4G36540	1.60497e-08	-1.21797	AT5G02560	2.1187e-07	-1.33373
AT5G63790	8.22884e-13	1.4221	AT5G21940	1.82477e-12	1.21685	AT3G54480	1.6349e-08	-0.833783	AT2G17500	2.20502e-07	-1.42613
AT1G78210	8.57424e-13	1.73109	AT2G21320	1.93175e-12	1.54869	AT1G24147	1.70711e-08	-2.0672	AT3G57790	2.28133e-07	-1.25266
AT3G21420	9.39027e-13	2.70935	AT1G53035	1.96094e-12	5.01571	AT2G22770	1.71088e-08	-1.8453	AT5G57180	2.32482e-07	-0.933219
AT4G27830	9.63565e-13	1.67915	AT4G29510	1.96405e-12	1.34099	AT1G74100	1.71575e-08	-0.75504	AT5G22860	2.32969e-07	-1.0964
AT3G14595	9.66987e-13	1.64171	AT4G29950	1.96405e-12	1.09586	AT3G46450	1.71589e-08	-1.16256	AT1G48430	2.32973e-07	-0.840493
AT5G62910	1.02662e-12	2.06746	AT2G22840	1.96975e-12	1.91136	AT5G05270	1.78678e-08	-1.05747	AT5G45360	2.37113e-07	-0.684702
AT4G02380	1.02856e-12	1.34938	AT3G50340	1.96975e-12	1.59276	AT3G14920	1.79789e-08	-1.20511	AT1G64590	2.38333e-07	-1.77519
AT3G58680	1.04272e-12	1.10469	AT3G47420	1.98223e-12	1.25141	AT3G16220	1.8347e-08	-0.986526	AT5G42800	2.38333e-07	-1.15666
AT3G01310	1.05133e-12	1.53427	AT5G65630	1.99987e-12	1.10262	AT1G64200	1.86225e-08	-0.947517	AT5G41920	2.41047e-07	-1.90719
AT1G60790	1.08035e-12	1.47373	AT4G01550	2.08371e-12	1.8864	AT5G54145	1.87486e-08	-1.49164	AT5G65640	2.43186e-07	-1.08373
AT1G43860	1.08783e-12	1.65371	AT3G14810	2.08779e-12	1.3447	AT2G25200	1.90542e-08	-2.53137	AT1G18710	2.44335e-07	-0.96379
AT3G48990	1.1164e-12	1.04009	AT2G35650	2.12668e-12	2.29526	AT5G10210	1.90799e-08	-3.04808	AT1G57590	2.44335e-07	-1.68811
AT1G71800	1.12997e-12	1.58324	AT1G32870	2.14569e-12	1.37179	AT2G45950	1.92926e-08	-1.27215	AT5G41740	2.4602e-07	-1.68593
AT4G24220	1.18471e-12	1.00865	AT2G27200	2.17755e-12	2.26715	AT4G15545	1.94493e-08	-0.72345	AT3G23410	2.47339e-07	-1.12382
AT4G17100	1.18653e-12	1.27551	AT3G53460	2.18471e-12	1.94632	AT2G29910	1.96137e-08	-1.42647	AT1G35140	2.48704e-07	-1.89459
AT5G05790	1.21109e-12	1.95918	AT2G05100	2.25641e-12	1.21157	AT4G38520	1.96493e-08	-0.771465	AT2G33540	2.50456e-07	-0.632302
AT3G04910	1.24787e-12	1.21373	AT5G60850	2.26298e-12	1.63681	AT2G34810	1.97405e-08	-1.69921	AT3G12610	2.54757e-07	-0.581622
AT1G77760	1.25558e-12	1.28511	AT3G21330	2.27061e-12	4.25947	AT1G23740	1.98928e-08	-0.648711	AT1G78680	2.60566e-07	-0.648137
AT1G68490	1.26114e-12	1.9406	AT4G22780	2.2849e-12	1.88612	AT1G67730	2.02264e-08	-0.694469	AT1G54540	2.61545e-07	-1.59014
AT1G75370	1.26114e-12	1.06085	AT1G61800	2.37903e-12	2.0033	AT5G53020	2.06204e-08	-1.80487	AT2G01620	2.70499e-07	-1.35131
AT1G80120	1.26114e-12	3.71594	AT3G22380	2.51826e-12	1.1476	AT1G45010	2.07944e-08	-1.36649	AT5G40800	2.73828e-07	-1.91118
AT1G49560	1.28512e-12	2.28712	AT4G18390	2.53687e-12	1.97382	AT3G26165	2.09108e-08	-1.46052	AT4G08290	2.74845e-07	-0.856806
AT5G14570	1.29762e-12	2.30166	AT5G62280	2.55059e-12	1.53441	AT3G22420	2.12906e-08	-0.955875	AT5G42440	2.75874e-07	-2.93291
AT5G60790	1.33672e-12	1.28141	AT5G55400	2.70194e-12	1.29304	AT5G41400	2.13012e-08	-1.85734	AT2G29750	2.76607e-07	-0.944221
AT3G45960	1.34937e-12	4.22576	AT3G57340	2.90114e-12	1.23831	AT3G02468	2.14708e-08	-0.552255	AT2G25790	2.78852e-07	-0.78929
AT2G22010	1.36834e-12	1.17651	AT4G12560	2.92135e-12	1.15841	AT3G27020	2.17235e-08	-0.696056	AT3G44540	2.82404e-07	-0.955254
AT5G01040	1.38108e-12	1.94472	AT1G22710	3.0639e-12	1.28005	AT1G18650	2.2415e-08	-1.19411	AT3G54780	2.8526e-07	-2.189
AT3G02750	1.38219e-12	1.02686	AT4G18010	3.09642e-12	1.21384	AT1G70280	2.2415e-08	-0.887437	AT1G12200	2.92474e-07	-0.946057
AT5G01750	1.38219e-12	1.04683	AT5G06710	3.1004e-12	2.93224	AT3G11090	2.25e-08	-1.57126	AT5G15860	2.97564e-07	-0.846988
AT2G29440	1.40578e-12	2.3932	AT5G18400	3.12867e-12	1.19461	AT1G05590	2.27471e-08	-1.23392	AT1G24148	2.98465e-07	-1.80882
AT2G01150	1.42953e-12	1.93537	AT4G39800	3.13174e-12	0.958943	AT5G42750	2.29237e-08	-2.36656	AT4G38740	3.03321e-07	-0.541255
AT3G47420	1.44664e-12	1.29991	AT2G24050	3.1573e-12	1.09668	AT1G09140	2.30216e-08	-0.78094	AT2G23430	3.04238e-07	-1.88412
AT5G44260	1.48129e-12	4.09423	AT3G14172	3.25931e-12	1.26144	AT5G44410	2.35721e-08	-1.73681	AT3G12520	3.0849e-07	-0.82175
AT4G15450	1.50308e-12	1.51819	AT3G08510	3.27982e-12	1.10371	AT2G26030	2.38269e-08	-1.44546	AT2G17370	3.1068e-07	-0.882755
AT1G69570	1.50912e-12	1.84228	AT2G29450	3.522e-12	0.994981	AT2G44080	2.42507e-08	-2.1907	AT4G30520	3.1068e-07	-1.20624
AT1G04180	1.5145e-12	3.92354	AT4G18422	3.522e-12	6.31245	AT4G33580	2.42507e-08	-0.608096	AT4G21740	3.11466e-07	-1.0791
AT5G60850	1.57848e-12	1.68199	AT3G58790	3.60594e-12	1.68962	AT2G36792	2.43634e-08	-2.69734	AT1G75295	3.11903e-07	-1.47742
AT1G62430	1.62909e-12	1.36221	AT1G53430	3.70934e-12	2.2908	AT5G10150	2.51489e-08	-1.36029	AT4G18020	3.13814e-07	-0.644819
AT4G16515	1.63378e-12	2.28342	AT1G23490	3.84733e-12	1.00117	AT5G35370	2.52585e-08	-1.42116	AT1G30570	3.15031e-07	-0.964112
AT1G26945	1.64826e-12	1.60943	AT1G07420	3.92736e-12	1.47279	AT1G62960	2.55906e-08	-0.801339	AT2G28150	3.1602e-07	-0.602276
AT1G08500	1.67232e-12	2.63088	AT5G02860	3.97837e-12	2.24061	AT1G66190	2.58051e-08	-2.37104	AT2G23300	3.18371e-07	-1.25164
AT3G55580	1.68304e-12	7.34887	AT5G06860	4.02204e-12	1.16322	AT1G12820	2.58899e-08	-0.715408	AT1G49470	3.19492e-07	-1.24084
AT1G42470	1.69269e-12	1.30256	AT3G63160	4.02938e-12	1.65403	AT4G37450	2.62605e-08	-1.16791	AT2G44080	3.21769e-07	-1.2003
AT1G49230	1.70053e-12	4.29522	AT2G18700	4.16243e-12	2.02426	AT1G17840	2.68953e-08	-0.629723	AT1G24070	3.22439e-07	-1.27826
AT1G07530	1.78029e-12	1.11919	AT5G44340	4.17998e-12	0.859346	AT5G01090	2.69699e-08	-0.89658	AT3G53668	3.28372e-07	-0.610218
AT5G06710	1.86599e-12	2.52585	AT4G23750	4.39465e-12	1.57815	AT3G30300	2.71256e-08	-0.80324	AT2G30140	3.29705e-07	-0.865173
AT5G58290	2.07035e-12	1.0439	AT4G27870	4.51062e-12	0.918307	AT5G16590	2.72135e-08	-0.786626	AT2G48130	3.31252e-07	-0.811271
AT3G17800	2.10349e-12	1.37098	AT1G22570	4.63744e-12	4.74669	AT3G47250	2.72558e-08	-0.951982	AT5G02065	3.31459e-07	-1.5825
AT3G05220	2.12351e-12	1.31775	AT1G69890	4.73083e-12	3.14518	AT5G65640	2.75018e-08	-1.41687	AT2G14520	3.32915e-07	-1.51438
AT1G32870	2.12663e-12	1.64889	AT4G15910	4.78792e-12	1.54979	AT1G73600	2.75168e-08	-0.805169	AT1G11410	3.3674e-07	-0.916388
AT1G76360	2.18008e-12	1.06572	AT1G61890	4.96187e-12	1.38895	AT4G08870	2.7895e-08	-0.912617	AT4G39950	3.37351e-07	-0.655885
AT4G14630	2.26114e-12	2.71647	AT4G25433	4.98381e-12	6.73174	AT1G14430	2.82705e-08	-3.89187	AT3G45230	3.42639e-07	-1.77269
AT5G57050	2.32518e-12	2.51815	AT1G78600	5.28406e-12	1.90474	AT1G80850	2.89425e-08	-1.50249	AT2G38185	3.4289e-07	-1.3881
AT3G47550	2.36451e-12	1.68794	AT1G20010	5.30061e-12	1.20578	AT5G38150	2.94601e-08	-1.53155	AT5G13730	3.4297e-07	-1.17751
AT3G08510	2.39596e-12	1.11992	AT5G66210	5.37093e-12	1.27737	AT4G23890	2.95714e-08	-0.707209	AT3G24040	3.44922e-07	-0.768935
AT1G02660	2.50424e-12	2.0424	AT2G42870	5.5549e-12	3.08322	AT3G44970	3.07282e-08	-0.885538	AT3G16720	3.47286e-07	-1.25012
AT2G25930	2.60043e-12	1.47875	AT4G31550	5.7008e-12	1.15629	AT1G32920	3.08845e-08	-0.982785	AT2G34610	3.53394e-07	-1.96198
AT4G29950	2.60182e-12	1.09214	AT1G59870	5.96092e-12	1.62464	AT4G32770	3.10204e-08	-0.79869	AT3G21220	3.5743e-07	-0.736513
AT5G43630	2.61747e-12	1.0223	AT1G69295	5.96092e-12	1.26409	AT1G07440	3.11506e-08	-1.13398	AT1G12110	3.57876e-07	-0.562728
AT1G53050	2.68406e-12	1.00551	AT5G44530	5.99026e-12	1.22686	AT4G02290	3.11624e-08	-1.41427	AT1G64780	3.61537e-07	-0.72064
AT1G01720	2.75327e-12	1.32026	AT1G70940	6.00067e-12	1.08789	AT4G20270	3.13978e-08	-0.747431	AT1G69480	3.66136e-07	-1.20437
AT3G50700	2.75327e-12	2.78799	AT1G31850	6.51783e-12	0.931173	AT3G28070	3.23093e-08	-1.21977	AT2G25140	3.67927e-07	-0.841503
AT3G54020	2.77658e-12	2.3659	AT3G01290	6.57652e-12	1.48436	AT4G34000	3.26031e-08	-0.898495	AT4G19450	3.7149e-07	-0.740658
AT2G27860	2.80175e-12	0.894709	AT2G34430	6.59312e-12	2.05713	AT1G69780	3.35621e-08	-1.01134	AT1G72900	3.72719e-07	-1.14631
AT3G48530	2.91252e-12	1.12885	AT5G24590	6.75806e-12	1.26369	AT1G29790	3.41469e-08	-1.06515	AT5G54640	3.80619e-07	-0.931932
AT5G04170	2.95612e-12	1.43276	AT4G34980	6.93223e-12	0.887882	AT1G11700	3.4404e-08	-2.2161	AT2G14750	3.85854e-07	-0.529993
AT5G10790	3.0156e-12	2.19039	AT5G50720	6.96429e-12	2.01475	AT3G45710	3.4545e-08	-1.46117	AT5G10930	3.87496e-07	-0.932053
AT1G03740	3.17432e-12	1.50097	AT2G22010	7.05144e-12	1.05359	AT1G62510	3.47748e-08	-0.799551	AT2G39180	3.90085e-07	-1.9968
AT5G15640	3.23378e-12	1.33533	AT4G31140	7.12587e-12	1.08431	AT2G35130	3.51203e-08	-0.936086	AT2G48100	3.92694e-07	-0.82194
AT5G41460	3.23531e-12	1.56909	AT3G07360	7.1476e-12	0.968867	AT3G52370	3.53138e-08	-1.13539	AT3G08730	3.9458e-07	-0.513881
AT3G60530	3.24009e-12	1.24545	AT1G27630	7.23062e-12	1.54393	AT4G02075	3.54837e-08	-1.4675	AT1G07510	3.98346e-07	-0.572921
AT1G05805	3.291e-12	2.29404	AT1G61660	7.30637e-12	1.0404	AT1G31770	3.59448e-08	-1.05789	AT2G34150	4.02411e-07	-1.05812
AT4G35320	3.37995e-12	1.49234	AT4G19200	7.34828e-12	1.46204	AT2G32150	3.59752e-08	-0.641278	AT2G33580	4.10198e-07	-1.62049
AT1G04620	3.45234e-12	1.37254	AT5G62630	7.52082e-12	1.22399	AT1G14920	3.70139e-08	-1.00546	AT1G31950	4.21848e-07	-1.29215
AT2G23030	3.45448e-12	2.8146	AT3G47550	7.67276e-12	1.53529	AT1G71970	3.71278e-08	-1.32151	AT3G20120	4.27522e-07	-1.02959
AT3G20810	3.45448e-12	3.9098	AT4G12040	7.7369e-12	1.16747	AT1G68440	3.71822e-08	-0.670972	AT1G22880	4.3303e-07	-1.77
AT3G19240	3.51209e-12	1.26498	AT4G03400	7.92192e-12	1.42164	AT4G27450	3.76827e-08	-1.41342	AT1G74510	4.36815e-07	-0.597374
AT3G53260	3.51636e-12	1.00112	AT5G51460	8.05514e-12	1.30956	AT5G19260	3.8286e-08	-1.94449	AT2G24180	4.36815e-07	-0.608977
AT1G56300	3.52003e-12	6.15858	AT3G13350	8.08463e-12	1.5538	AT3G49810	3.89484e-08	-1.04502	AT2G36792	4.54017e-07	-1.37845
AT2G22590	3.58797e-12	3.01564	AT5G59790	8.23739e-12	2.0157	AT1G29530	3.94545e-08	-1.25841	AT3G49580	4.60712e-07	-1.72838
AT3G27260	3.63029e-12	0.882845	AT3G50740	8.2815e-12	1.10517	AT1G52310	3.95887e-08	-0.928979	AT2G41940	4.61703e-07	-1.4754
AT3G08760	3.63375e-12	1.32201	AT2G27950	8.28156e-12	1.11984	AT3G27060	4.04819e-08	-0.936875	AT2G42760	4.62171e-07	-1.94149
AT1G20980	3.66401e-12	1.02819	AT5G64310	8.54901e-12	1.0466	AT4G13770	4.08533e-08	-0.886407	AT4G01593	4.6549e-07	-0.868997
AT3G54400	3.66401e-12	1.18861	AT1G08650	8.56945e-12	1.30795	AT1G55920	4.0927e-08	-1.26555	AT5G13930	4.67897e-07	-0.804636
AT2G04240	3.68702e-12	1.55484	AT4G26530	8.6125e-12	1.54324	AT5G25130	4.11588e-08	-2.66899	AT3G10190	4.7178e-07	-1.28134
AT2G42150	3.74925e-12	5.12499	AT3G27690	8.73646e-12	1.47405	AT2G23200	4.12895e-08	-1.9529	AT5G62760	4.7178e-07	-1.09192
AT2G45560	3.79902e-12	1.80286	AT4G36020	8.73646e-12	1.38608	AT4G16980	4.12895e-08	-1.03362	AT5G24830	4.77864e-07	-1.18345
AT1G20030	3.92164e-12	4.9812	AT5G64770	8.73646e-12	1.44216	AT5G54630	4.14629e-08	-1.09208	AT1G80310	4.87259e-07	-0.919684
AT3G23280	3.96208e-12	1.16015	AT3G05980	8.7643e-12	2.92409	AT3G29240	4.15863e-08	-0.864987	AT1G55320	4.95176e-07	-0.784743
AT1G10200	4.06728e-12	1.01254	AT5G44260	8.7643e-12	3.83501	AT2G04690	4.18333e-08	-0.678936	AT5G47560	4.97169e-07	-0.531271
AT5G41260	4.1111e-12	1.15161	AT4G18240	8.87629e-12	1.14426	AT5G54590	4.29695e-08	-1.12933	AT1G28580	5.06133e-07	-0.560522
AT3G22930	4.16475e-12	2.35229	AT3G09540	9.07064e-12	1.41874	AT4G19500	4.34904e-08	-0.79941	AT1G66190	5.10806e-07	-1.92446
AT5G18400	4.26351e-12	1.26913	AT3G07650	9.35497e-12	5.9113	AT5G59910	4.35536e-08	-0.529688	AT1G22370	5.2101e-07	-1.3635
AT1G53910	4.40605e-12	1.00642	AT4G35985	9.40966e-12	2.33377	AT1G14700	4.38158e-08	-0.932094	AT5G67430	5.21138e-07	-1.9431
AT5G01850	4.41168e-12	1.83875	AT1G05805	9.61874e-12	2.64414	AT1G15830	4.59371e-08	-2.7731	AT5G02270	5.27891e-07	-0.792992
AT2G35650	4.42295e-12	1.747	AT3G01310	9.66017e-12	1.43379	AT3G53190	4.69707e-08	-1.10765	AT4G03230	5.35217e-07	-1.14818
AT3G19930	4.5048e-12	1.3879	AT1G06460	9.92846e-12	1.5366	AT3G57070	4.69788e-08	-0.922349	AT1G49660	5.39653e-07	-0.662376
AT1G14580	4.60381e-12	1.66801	AT5G59550	9.93552e-12	1.06578	AT4G01330	4.73759e-08	-0.999956	AT1G60960	5.39861e-07	-1.1458
AT1G29670	4.67619e-12	1.25196	AT4G37320	1.0387e-11	1.61722	AT3G26890	4.74086e-08	-0.689304	AT1G18745	5.42498e-07	-1.98147
AT2G34930	4.92961e-12	4.44709	AT1G67850	1.04745e-11	1.49378	AT5G55790	4.80917e-08	-1.87798	AT5G23190	5.46307e-07	-1.17891
AT5G18540	4.92961e-12	2.844	AT3G54020	1.05119e-11	1.99663	AT1G05900	4.89818e-08	-0.98079	AT4G19510	5.47293e-07	-0.948692
AT1G10560	4.9526e-12	2.87977	AT4G34950	1.05664e-11	4.8284	AT2G01410	4.9135e-08	-1.29376	AT1G06180	5.6427e-07	-1.34892
AT3G45600	5.11647e-12	1.38981	AT5G23360	1.05664e-11	3.28391	AT5G39030	5.09172e-08	-1.92238	AT5G63590	5.66259e-07	-0.92635
AT3G09540	5.22518e-12	1.4204	AT5G65300	1.0707e-11	3.19127	AT3G21760	5.14105e-08	-1.06641	AT3G13277	5.71005e-07	-1.27791
AT1G21050	5.50424e-12	1.32503	AT4G04020	1.08273e-11	1.14047	AT2G30100	5.25161e-08	-1.18983	AT3G59680	5.86309e-07	-1.34641
AT1G68550	5.66323e-12	1.76837	AT5G20230	1.12146e-11	4.0235	AT2G29310	5.33683e-08	-0.711941	AT3G21805	5.86523e-07	-1.31497
AT1G27730	5.74279e-12	1.17939	AT1G08500	1.14205e-11	1.80979	AT1G21270	5.41985e-08	-1.1023	AT5G55910	5.87971e-07	-0.533995
AT3G15500	5.7889e-12	3.37059	AT2G27860	1.14922e-11	0.829085	AT5G66690	5.41985e-08	-1.1861	AT4G15765	5.97219e-07	-1.40795
AT4G12040	6.03351e-12	1.24683	AT3G05580	1.16742e-11	1.26438	AT5G52780	5.49227e-08	-1.76791	AT3G15940	5.97613e-07	-0.643181
AT4G01670	6.07812e-12	2.95891	AT1G03740	1.17832e-11	1.43471	AT1G58180	5.55021e-08	-0.929699	AT3G10040	5.97722e-07	-2.95494
AT5G59820	6.15242e-12	2.68277	AT5G08410	1.22037e-11	2.05112	AT1G76990	5.63464e-08	-0.590417	AT1G42550	6.02176e-07	-0.683798
AT5G16360	6.20021e-12	2.26392	AT2G40475	1.22597e-11	1.16781	AT2G28200	5.66388e-08	-2.11562	AT3G01350	6.02366e-07	-0.857919
AT2G25450	6.21987e-12	0.916443	AT1G15690	1.23262e-11	0.9329	AT5G40910	5.67486e-08	-0.76097	AT3G59140	6.02366e-07	-0.739419
AT2G46830	6.21987e-12	0.997435	AT1G58290	1.23713e-11	2.50266	AT5G48800	5.72181e-08	-1.40722	AT3G47700	6.02684e-07	-1.03632
AT5G50450	6.30669e-12	3.37973	AT1G54690	1.25526e-11	1.16841	AT5G56100	5.74142e-08	-1.11928	AT1G33560	6.03511e-07	-0.772583
AT4G27130	6.45501e-12	1.19598	AT2G42150	1.26781e-11	5.6923	AT4G34220	5.79766e-08	-1.02301	AT5G42750	6.0713e-07	-1.66079
AT3G11420	6.49104e-12	1.37736	AT4G35480	1.27864e-11	3.25862	AT5G20270	5.80547e-08	-0.908596	AT2G15390	6.17066e-07	-1.51551
AT4G18390	6.73617e-12	1.90671	AT1G11260	1.31761e-11	1.83965	AT1G31920	5.81457e-08	-1.49647	AT1G33780	6.18775e-07	-0.747431
AT3G16500	6.79966e-12	1.01641	AT2G03820	1.32098e-11	1.07901	AT2G20610	6.02961e-08	-0.72346	AT3G27150	6.20907e-07	-0.878165
AT5G44340	7.65542e-12	0.829318	AT3G19240	1.32406e-11	1.11769	AT4G02050	6.0365e-08	-1.06758	AT3G56270	6.20907e-07	-1.16431
AT1G08570	7.79095e-12	1.05822	AT5G22740	1.38474e-11	0.900167	AT5G26820	6.11011e-08	-0.666859	AT3G56400	6.26198e-07	-1.49694
AT1G04570	7.89301e-12	7.91411	AT5G27930	1.39802e-11	1.27472	AT4G24060	6.12573e-08	-0.808831	AT4G01070	6.27503e-07	-0.830195
AT5G07290	8.05684e-12	1.07617	AT2G22590	1.42751e-11	2.10844	AT1G14900	6.29492e-08	-0.915983	AT1G10150	6.3147e-07	-0.676544
AT2G47990	8.07026e-12	1.52929	AT4G33625	1.43835e-11	1.19593	AT1G75100	6.33529e-08	-0.882573	AT3G22968	6.64384e-07	-0.684607
AT2G24100	8.49255e-12	1.36246	AT5G11670	1.45645e-11	0.840728	AT5G01820	6.34549e-08	-0.781798	AT3G23730	6.90903e-07	-1.31198
AT3G15540	8.51017e-12	2.48322	AT1G08550	1.56682e-11	1.64094	AT4G15530	6.40165e-08	-0.735203	AT3G57980	6.96864e-07	-1.68037
AT5G57887	8.59349e-12	1.80453	AT1G19450	1.56682e-11	1.07782	AT1G66820	6.44819e-08	-1.34287	AT3G45240	7.018e-07	-0.659227
AT2G45980	8.60456e-12	1.0409	AT1G56300	1.57965e-11	6.03742	AT2G24580	6.45406e-08	-0.993315	AT1G23120	7.07135e-07	-2.13945
AT2G03760	8.62443e-12	1.53434	AT5G10625	1.63419e-11	1.7745	AT2G31670	6.54166e-08	-0.647957	AT4G14550	7.14211e-07	-1.11478
AT4G05330	8.90663e-12	1.87603	AT5G43260	1.65261e-11	1.27521	AT2G41090	6.56977e-08	-1.04175	AT4G12400	7.35453e-07	-1.03981
AT4G30935	8.96794e-12	1.46647	AT3G22930	1.65443e-11	2.05979	AT2G40260	6.60809e-08	-1.69962	AT1G29790	7.38036e-07	-0.837424
AT1G10170	9.07869e-12	0.986872	AT3G55580	1.65788e-11	6.52695	AT5G44580	6.60809e-08	-0.598647	AT5G05800	7.38036e-07	-0.924426
AT5G28080	9.07869e-12	3.59422	AT4G10340	1.65788e-11	1.19008	AT5G06280	6.63339e-08	-1.86823	AT5G48850	7.38036e-07	-1.46869
AT1G48920	9.15933e-12	0.995709	AT5G24490	1.65788e-11	1.57443	AT1G21560	6.66252e-08	-1.22056	AT1G12330	7.4427e-07	-1.27982
AT5G06320	9.27287e-12	1.0578	AT4G36900	1.76546e-11	1.39748	AT5G45100	6.75464e-08	-2.01854	AT2G35060	7.47235e-07	-0.562767
AT5G50430	9.33557e-12	1.10569	AT3G15840	1.79023e-11	1.10022	AT2G24690	6.77713e-08	-1.3008	AT3G16520	7.54499e-07	-0.586912
AT2G40880	9.70458e-12	1.44868	AT5G07290	1.80561e-11	1.00115	AT3G54460	6.78413e-08	-0.805119	AT4G01020	7.64362e-07	-0.952023
AT5G24570	9.70458e-12	4.61422	AT4G23040	1.80753e-11	1.33909	AT4G01915	6.83154e-08	-2.43317	AT1G53090	7.68854e-07	-0.761029
AT2G43500	9.86643e-12	1.62146	AT5G58620	1.80753e-11	1.20826	AT2G25250	7.02467e-08	-0.996219	AT5G38040	7.71666e-07	-1.94818
AT3G07650	1.04198e-11	6.59593	AT1G62380	1.82104e-11	1.00178	AT5G19240	7.12254e-08	-0.883023	AT5G38010	7.72572e-07	-1.2879
AT5G60100	1.04198e-11	4.56206	AT2G15320	1.82104e-11	1.76661	AT1G65010	7.1349e-08	-0.513963	AT5G62480	7.84632e-07	-1.23276
AT1G53035	1.06693e-11	5.34541	AT1G73760	1.84394e-11	1.44064	AT5G63530	7.2334e-08	-0.718893	AT1G31040	7.86176e-07	-1.55732
AT3G10020	1.06693e-11	1.69253	AT1G02920	1.9315e-11	1.72289	AT3G06145	7.24657e-08	-1.33516	AT1G62560	7.91778e-07	-0.745451
AT4G12750	1.06932e-11	2.36383	AT3G13810	1.97519e-11	1.21028	AT1G62540	7.27523e-08	-1.25696	AT2G25350	8.23306e-07	-1.26355
AT1G20630	1.11751e-11	1.69331	AT4G05180	2.00842e-11	1.20921	AT1G10850	7.35834e-08	-0.880844	AT4G11290	8.23306e-07	-1.03853
AT1G64460	1.12791e-11	1.37913	AT2G23810	2.01216e-11	0.963515	AT5G22860	7.44306e-08	-1.66653	AT2G29420	8.30159e-07	-1.01673
AT4G23750	1.14568e-11	1.99423	AT3G23050	2.06436e-11	1.16404	AT1G34640	7.51733e-08	-2.22877	AT5G45950	8.38862e-07	-0.6368
AT1G13740	1.16098e-11	1.66928	AT4G24220	2.1143e-11	0.860632	AT4G31840	7.60861e-08	-0.849187	AT3G06740	8.43488e-07	-1.53347
AT4G37470	1.20639e-11	1.00962	AT5G47120	2.11521e-11	1.15854	AT2G24820	7.73721e-08	-0.784413	AT4G38730	8.46965e-07	-0.972429
AT5G66790	1.21546e-11	4.02726	AT5G19770	2.14694e-11	0.904035	AT5G67300	7.73721e-08	-0.683963	AT1G19850	8.60234e-07	-0.66481
AT3G57430	1.2685e-11	2.57016	AT5G14370	2.16644e-11	1.81496	AT2G36790	7.75269e-08	-1.92921	AT1G20640	8.649e-07	-0.710371
AT4G36020	1.31383e-11	1.41646	AT4G22758	2.24318e-11	2.66469	AT4G34610	7.75813e-08	-0.992488	AT4G21440	8.65695e-07	-1.5671
AT3G11020	1.31579e-11	7.31208	AT3G15540	2.34984e-11	2.51712	AT1G60260	7.7872e-08	-0.957774	AT3G24500	8.70821e-07	-2.1964
AT2G29980	1.31829e-11	0.94301	AT1G62430	2.36643e-11	1.15226	AT3G20680	7.7872e-08	-1.0616	AT4G33030	8.7629e-07	-0.560824
AT5G47880	1.33687e-11	0.950286	AT4G17230	2.36643e-11	1.06717	AT2G34150	7.80204e-08	-1.41039	AT1G18010	8.86979e-07	-3.18265
AT4G35480	1.33709e-11	4.52467	AT4G25650	2.36643e-11	0.965802	AT1G05835	7.89191e-08	-2.06475	AT5G65790	8.88031e-07	-1.18736
AT5G62630	1.35288e-11	1.23007	AT4G30935	2.38729e-11	1.24524	AT3G06740	7.98977e-08	-1.90068	AT3G20780	9.09019e-07	-0.95065
AT3G51660	1.3547e-11	3.3428	AT2G24500	2.42527e-11	0.843848	AT5G39530	8.00311e-08	-0.827212	AT1G61050	9.22003e-07	-1.62491
AT3G63380	1.38776e-11	2.50208	AT2G02070	2.44923e-11	1.89526	AT2G17265	8.1112e-08	-0.812545	AT2G24540	9.23414e-07	-0.961177
AT5G63990	1.44384e-11	1.78837	AT1G19490	2.48676e-11	1.3836	AT5G13770	8.21306e-08	-0.87437	AT5G35753	9.31232e-07	-1.34862
AT2G27510	1.44537e-11	1.02449	AT2G34510	2.52514e-11	1.84499	AT3G29030	8.21929e-08	-1.45456	AT5G34850	9.40185e-07	-0.513955
AT4G17615	1.49966e-11	2.72266	AT2G30040	2.53525e-11	1.96574	AT5G23530	8.28327e-08	-1.20275	AT3G57450	9.47102e-07	-0.997371
AT5G54585	1.57653e-11	1.83328	AT4G17100	2.54337e-11	1.0885	AT3G16570	8.38028e-08	-0.789501	AT1G19485	9.4839e-07	-0.861243
AT5G24530	1.6335e-11	1.50099	AT3G58570	2.63001e-11	1.22068	AT1G48320	8.39153e-08	-1.42816	AT3G20100	9.5179e-07	-0.539418
AT1G23870	1.65199e-11	1.34031	AT1G78210	2.67808e-11	1.28461	AT2G34170	8.50998e-08	-1.21358	AT5G35370	9.55482e-07	-0.935939
AT5G59790	1.68004e-11	1.93265	AT2G34850	2.68834e-11	2.26066	AT4G14100	8.50998e-08	-1.31857	AT2G23790	9.5807e-07	-0.701816
AT5G18525	1.724e-11	1.23818	AT3G05120	2.6963e-11	1.25789	AT3G10910	8.62271e-08	-1.91059	AT3G21390	9.69417e-07	-0.802881
AT3G47860	1.74154e-11	1.649	AT1G75180	2.71479e-11	1.35272	AT4G27300	8.67084e-08	-0.91037	AT5G11970	9.69505e-07	-1.09178
AT1G17620	1.74968e-11	0.966164	AT1G63880	2.72461e-11	1.53036	AT3G26570	8.79477e-08	-0.812241	AT5G18690	9.76299e-07	-0.827327
AT4G34950	1.76274e-11	5.42565	AT5G28080	2.72461e-11	3.59912	AT3G18035	8.82711e-08	-0.702357	AT2G24650	9.84149e-07	-1.0046
AT4G18340	1.7635e-11	1.48945	AT3G08760	2.72836e-11	1.08247	AT1G68238	8.88098e-08	-2.50015	AT5G39850	9.94873e-07	-0.956431
AT1G67850	1.77595e-11	1.69976	AT1G34260	2.80109e-11	1.48702	AT4G12980	8.94183e-08	-0.965684	AT5G67580	9.99632e-07	-0.833366
AT5G37440	1.78853e-11	5.38536	AT5G64550	2.89192e-11	1.29298	AT4G01070	8.9757e-08	-0.99982	AT1G62370	9.99932e-07	-1.52378
AT5G22070	1.7908e-11	1.19166	AT2G23760	2.91635e-11	1.57237	AT1G26150	9.0579e-08	-0.756053	AT4G18210	1.01399e-06	-1.37988
AT4G01130	1.81802e-11	4.74347	AT1G45688	2.9311e-11	0.787303	AT2G35470	9.21893e-08	-1.48336	AT5G16560	1.01707e-06	-1.06333
AT5G41590	1.84394e-11	5.16515	AT5G10860	2.96832e-11	0.883969	AT5G45950	9.22274e-08	-0.819291	AT1G31820	1.0216e-06	-2.02632
AT1G14530	1.84594e-11	2.13173	AT1G10560	3.02033e-11	2.52258	AT4G09350	9.26337e-08	-0.985872	AT4G14620	1.02197e-06	-0.814531
AT5G24590	1.86134e-11	1.17734	AT4G26130	3.42577e-11	1.01436	AT4G19985	9.38146e-08	-1.27379	AT2G14460	1.04739e-06	-1.18355
AT5G25210	1.86613e-11	2.73738	AT1G04180	3.52987e-11	2.95386	AT1G31230	9.61268e-08	-0.607852	AT4G10770	1.04827e-06	-0.679046
AT5G57655	1.86881e-11	1.04574	AT1G53440	3.61774e-11	2.05486	AT4G09180	1.00388e-07	-0.920911	AT1G65520	1.05171e-06	-1.47918
AT1G02860	1.88353e-11	1.70033	AT3G48530	3.67504e-11	0.957654	AT2G22240	1.00414e-07	-0.781554	AT1G34580	1.05235e-06	-1.46775
AT4G32340	1.88353e-11	2.01194	AT1G25250	3.74523e-11	3.98386	AT3G54810	1.00982e-07	-1.28823	AT1G14120	1.05412e-06	-1.08995
AT5G10625	1.89541e-11	1.71572	AT1G53500	3.74523e-11	0.961221	AT1G32780	1.03438e-07	-2.37666	AT3G25110	1.06079e-06	-0.782618
AT1G54690	1.91088e-11	1.19933	AT5G36910	3.74523e-11	1.82974	AT4G14550	1.03718e-07	-1.17423	AT3G53540	1.06637e-06	-0.51784
AT5G66210	1.97828e-11	1.1836	AT1G30280	3.75181e-11	2.6887	AT3G21250	1.04336e-07	-0.727353	AT5G63530	1.06741e-06	-0.600008
AT3G54820	2.00824e-11	1.32139	AT1G17050	3.786e-11	0.902202	AT5G13400	1.04443e-07	-1	AT1G80790	1.09103e-06	-0.741245
AT3G13350	2.04841e-11	1.38812	AT5G24570	3.88139e-11	3.72829	AT5G01170	1.04485e-07	-1.41902	AT5G18140	1.09358e-06	-0.967441
AT1G51940	2.08245e-11	2.39514	AT5G05220	3.88878e-11	3.54918	AT3G50530	1.0546e-07	-0.685145	AT4G22920	1.09634e-06	-0.898657
AT1G62300	2.11552e-11	1.42694	AT1G31330	4.02216e-11	1.59215	AT1G79520	1.05509e-07	-1.07487	AT1G10050	1.11719e-06	-0.763864
AT2G28720	2.1343e-11	1.20981	AT5G64040	4.04504e-11	1.62017	AT5G63020	1.07475e-07	-1.08227	AT4G27070	1.1209e-06	-0.984525
AT5G65630	2.2275e-11	0.988342	AT5G18030	4.05728e-11	3.2684	AT3G45830	1.08614e-07	-1.05301	AT3G48310	1.12154e-06	-1.33115
AT2G03820	2.24743e-11	1.09286	AT1G78040	4.18075e-11	0.787849	AT3G02300	1.08805e-07	-0.821278	AT3G49810	1.12431e-06	-0.768245
AT4G05010	2.39548e-11	1.9291	AT1G24170	4.20789e-11	1.22911	AT1G30200	1.09099e-07	-0.74056	AT3G59060	1.13939e-06	-0.518643
AT5G10695	2.4476e-11	3.21389	AT1G43860	4.30426e-11	1.2569	AT5G05160	1.10081e-07	-1.20181	AT1G30200	1.14827e-06	-0.666648
AT1G70780	2.45765e-11	1.17476	AT5G66790	4.33048e-11	2.88738	AT1G70550	1.12079e-07	-1.01058	AT3G60690	1.15464e-06	-1.22784
AT1G02920	2.46201e-11	1.85401	AT1G19740	4.39767e-11	1.4631	AT1G10360	1.12558e-07	-0.771782	AT2G21950	1.1752e-06	-0.867885
AT4G22290	2.51991e-11	1.20249	AT1G07650	4.52609e-11	1.39044	AT1G60600	1.17073e-07	-1.38734	AT5G40250	1.19621e-06	-0.782861
AT3G53460	2.52807e-11	1.67895	AT5G50430	4.71052e-11	0.949116	AT1G70985	1.18319e-07	-1.84998	AT5G33280	1.19665e-06	-0.794631
AT4G27940	2.54411e-11	1.40611	AT5G43620	4.78732e-11	3.04335	AT3G22060	1.18319e-07	-0.939175	AT4G32240	1.19893e-06	-0.743861
AT5G47120	2.56963e-11	1.17588	AT4G32030	4.85361e-11	1.09206	AT3G56140	1.1991e-07	-0.75799	AT4G26950	1.20912e-06	-2.8345
AT4G22758	2.6004e-11	3.01513	AT1G69250	5.00215e-11	1.07098	AT4G16360	1.21328e-07	-0.698178	AT5G09760	1.21672e-06	-0.780532
AT1G23490	2.62024e-11	0.895957	AT5G01600	5.03858e-11	2.21273	AT2G01290	1.21843e-07	-0.960649	AT4G02420	1.22107e-06	-1.82169
AT5G64750	2.63132e-11	5.39079	AT4G16860	5.10587e-11	1.78811	AT1G10900	1.22623e-07	-0.630695	AT1G52750	1.22436e-06	-1.12982
AT2G01170	2.63408e-11	1.59145	AT1G58340	5.11793e-11	1.93967	AT5G57900	1.22623e-07	-1.12734	AT1G03440	1.22784e-06	-1.00773
AT3G46630	2.63408e-11	1.26054	AT3G10020	5.36078e-11	1.645	AT5G57800	1.23379e-07	-0.709249	AT2G44660	1.24536e-06	-1.08494
AT4G18422	2.63925e-11	7.29336	AT5G41590	5.4884e-11	4.44273	AT1G74160	1.25112e-07	-0.765444	AT5G56090	1.24573e-06	-0.716745
AT4G31140	2.71486e-11	1.18483	AT1G53050	5.50104e-11	0.843645	AT1G78180	1.26629e-07	-0.96199	AT5G04380	1.26748e-06	-1.9643
AT5G07340	2.75341e-11	0.952233	AT5G64080	5.50104e-11	1.46769	AT1G55850	1.26751e-07	-0.845429	AT4G04740	1.27533e-06	-0.824478
AT2G29690	2.77444e-11	1.10918	AT5G64750	5.50104e-11	4.8087	AT2G30230	1.26859e-07	-2.48391	AT1G73260	1.28305e-06	-1.54097
AT2G45050	2.77444e-11	2.04129	AT5G19140	5.711e-11	0.951224	AT3G48610	1.27035e-07	-0.756574	AT3G57830	1.28305e-06	-1.96494
AT5G10780	2.98427e-11	0.943899	AT1G17665	5.72666e-11	4.75079	AT1G29600	1.28171e-07	-2.12339	AT4G36700	1.28776e-06	-2.83025
AT1G07650	3.09629e-11	1.27625	AT3G04140	5.73389e-11	1.32902	AT1G65370	1.29169e-07	-1.39304	AT2G40370	1.29203e-06	-1.12164
AT3G05980	3.11786e-11	3.23801	AT4G02920	5.80137e-11	0.977871	AT1G34418	1.29466e-07	-1.70834	AT3G55090	1.30926e-06	-1.85014
AT3G54950	3.11786e-11	1.53586	AT2G01150	5.81992e-11	1.29597	AT3G18217	1.29628e-07	-4.98193	AT3G55960	1.31781e-06	-0.618303
AT1G29390	3.14947e-11	1.06785	AT5G16360	5.90883e-11	1.6211	AT4G26790	1.299e-07	-2.16883	AT3G01360	1.32558e-06	-1.01014
AT3G58790	3.18074e-11	1.56986	AT5G62190	6.11665e-11	0.954489	AT4G38740	1.31013e-07	-0.570447	AT3G05270	1.32558e-06	-0.574579
AT1G69295	3.43436e-11	1.20443	AT5G63810	6.21393e-11	1.72165	AT3G51000	1.32592e-07	-0.974575	AT5G24080	1.32673e-06	-1.26687
AT4G21560	3.48475e-11	1.24561	AT2G40340	6.46309e-11	5.71229	AT5G15830	1.36618e-07	-1.57694	AT5G16505	1.32818e-06	-0.669672
AT1G14780	3.55137e-11	2.13203	AT2G43590	6.52171e-11	1.6195	AT1G55310	1.36635e-07	-0.85084	AT3G16050	1.33058e-06	-0.979429
AT5G16040	3.55137e-11	1.49362	AT4G34740	6.58199e-11	2.18929	AT4G02440	1.37171e-07	-1.03606	AT4G15955	1.33091e-06	-1.2624
AT5G15960	3.59169e-11	2.37276	AT4G02380	6.63204e-11	1.05291	AT5G22940	1.37418e-07	-1.21954	AT5G41400	1.33235e-06	-1.07803
AT2G23910	3.59661e-11	2.26392	AT5G62520	6.86105e-11	1.89223	AT5G66490	1.37998e-07	-1.38378	AT4G03060	1.3369e-06	-2.24249
AT2G05810	3.59823e-11	1.57031	AT2G26500	6.88587e-11	1.54355	AT1G66900	1.38332e-07	-0.898267	AT2G41310	1.35867e-06	-0.757384
AT1G28060	3.62358e-11	1.15905	AT5G42420	6.89944e-11	0.997736	AT5G48850	1.39791e-07	-2.08463	AT3G28030	1.35995e-06	-0.794717
AT3G21330	3.79719e-11	4.30883	AT3G05660	6.93581e-11	3.87219	AT3G55960	1.40861e-07	-0.747707	AT5G03830	1.36521e-06	-1.09595
AT4G14230	3.88913e-11	1.64104	AT5G38510	6.96961e-11	1.14539	AT2G20950	1.42428e-07	-1.08562	AT1G10240	1.37105e-06	-0.871479
AT4G13640	3.91335e-11	1.55722	AT4G21280	7.08115e-11	1.13224	AT4G12690	1.43214e-07	-2.18543	AT3G14660	1.38426e-06	-0.555534
AT2G02180	3.92003e-11	0.933777	AT3G55840	7.26367e-11	2.99889	AT1G65870	1.45673e-07	-3.56187	AT3G47430	1.38809e-06	-0.932108
AT5G06690	3.94112e-11	3.21839	AT2G39350	7.39106e-11	1.07347	AT5G54250	1.4679e-07	-0.802842	AT3G61860	1.42268e-06	-0.629964
AT2G43410	3.99682e-11	1.14842	AT3G57430	7.47667e-11	2.25051	AT2G05920	1.50304e-07	-0.501461	AT3G11650	1.44171e-06	-1.14389
AT1G22250	4.00508e-11	2.59833	AT3G45780	7.55235e-11	0.839032	AT5G47550	1.50742e-07	-1.36213	AT2G29300	1.45901e-06	-1.97881
AT5G37600	4.06477e-11	1.13065	AT5G11890	7.62399e-11	1.29545	AT1G80310	1.54062e-07	-0.941129	AT3G11930	1.46208e-06	-0.531614
AT5G37590	4.09047e-11	1.84209	AT1G12580	7.78204e-11	0.876074	AT2G24650	1.5714e-07	-1.13537	AT1G52100	1.49752e-06	-0.637348
AT5G23850	4.23395e-11	1.69348	AT1G53320	7.90858e-11	1.01324	AT1G16730	1.57564e-07	-1.24413	AT5G44680	1.49752e-06	-0.895276
AT4G33430	4.25281e-11	0.916435	AT5G19780	7.95398e-11	0.888504	AT5G23100	1.58057e-07	-2.0114	AT1G68620	1.50797e-06	-1.66665
AT4G17260	4.33452e-11	1.77204	AT1G07360	8.02498e-11	0.814142	AT5G44400	1.58057e-07	-1.01211	AT1G36060	1.54083e-06	-1.39084
AT5G62360	4.33742e-11	10.2487	AT1G70640	8.05294e-11	8.16801	AT5G44930	1.60103e-07	-1.45799	AT2G32150	1.54286e-06	-0.516306
AT5G45610	4.38057e-11	1.55503	AT1G30730	8.07359e-11	2.27804	AT3G50840	1.63337e-07	-1.07089	AT4G00040	1.55443e-06	-0.975906
AT4G15420	4.39093e-11	1.27038	AT5G23850	8.15284e-11	1.42283	AT5G58140	1.63807e-07	-0.533411	AT4G00165	1.55488e-06	-1.54937
AT2G15090	4.55873e-11	1.55802	AT2G26730	8.25828e-11	0.863086	AT4G32570	1.63852e-07	-0.942733	AT1G33260	1.55906e-06	-1.24864
AT5G08500	4.60663e-11	1.24736	AT1G26790	8.29147e-11	3.23053	AT2G28630	1.67113e-07	-1.77206	AT1G70990	1.56597e-06	-2.54365
AT5G40880	4.78351e-11	2.11999	AT4G15420	8.36212e-11	1.15037	AT1G70260	1.67524e-07	-1.65635	AT3G27020	1.57174e-06	-0.531679
AT4G26130	4.82231e-11	0.981185	AT4G05010	8.46121e-11	1.64563	AT3G05180	1.71581e-07	-1.03331	AT5G42760	1.58413e-06	-1.14345
AT3G05500	4.86352e-11	1.26871	AT4G21560	8.49027e-11	1.07726	AT1G26761	1.72079e-07	-1.22148	AT1G80690	1.63253e-06	-0.995978
AT4G16442	4.86352e-11	1.5876	AT2G05810	8.52349e-11	1.71117	AT1G17140	1.72404e-07	-0.834155	AT2G37170	1.64272e-06	-0.51314
AT2G06530	4.93481e-11	0.86546	AT1G05850	8.73913e-11	0.79225	AT3G10160	1.73007e-07	-0.75331	AT4G16330	1.64413e-06	-0.704057
AT3G03440	4.95769e-11	2.38373	AT3G11410	8.97848e-11	1.182	AT3G21670	1.75774e-07	-0.824149	AT1G28610	1.67065e-06	-0.897392
AT2G38465	5.06844e-11	5.19858	AT4G01120	8.97848e-11	1.18891	AT3G19850	1.76169e-07	-1.79616	AT2G18480	1.68846e-06	-1.17199
AT4G25433	5.21135e-11	6.30511	AT5G59820	9.03005e-11	2.08284	AT3G43690	1.83298e-07	-1.27493	AT1G19960	1.77557e-06	-1.07676
AT1G59870	5.45638e-11	1.42699	AT3G57760	9.06527e-11	2.33379	AT3G21390	1.83986e-07	-0.912327	AT4G16141	1.80155e-06	-0.788135
AT1G30280	5.62967e-11	2.67371	AT2G18730	9.17272e-11	0.985217	AT5G61000	1.84083e-07	-1.10336	AT3G25130	1.80525e-06	-1.27797
AT3G52840	5.67426e-11	1.04848	AT3G51510	9.48381e-11	1.21166	AT2G01950	1.87204e-07	-0.757532	AT5G04470	1.82666e-06	-0.986233
AT5G48480	5.7827e-11	1.2518	AT1G06780	9.56712e-11	0.963068	AT1G21060	1.88151e-07	-1.36607	AT1G71528	1.83949e-06	-0.861788
AT3G01650	5.8251e-11	1.13832	AT5G22070	9.63382e-11	1.02696	AT3G19800	1.88551e-07	-0.859019	AT2G39110	1.86917e-06	-0.903814
AT4G02710	5.85379e-11	1.35791	AT3G61470	9.75711e-11	1.02854	AT1G49470	1.91335e-07	-1.90103	AT2G19880	1.87973e-06	-0.557851
AT3G60450	6.12259e-11	1.25325	AT5G43440	9.75711e-11	2.57627	AT4G03210	1.97133e-07	-0.866417	AT1G14430	1.88476e-06	-4.31157
AT1G69040	6.1504e-11	1.45295	AT1G77850	9.9612e-11	1.62256	AT1G60800	2.04839e-07	-0.629553	AT5G51440	1.89016e-06	-2.06779
AT5G11670	6.18309e-11	0.765677	AT3G47800	9.97361e-11	1.93294	AT3G16370	2.07238e-07	-0.739689	AT1G34630	1.89318e-06	-0.793149
AT5G23360	6.22909e-11	2.72669	AT5G16820	1.01575e-10	1.26635	AT1G61300	2.07678e-07	-0.862181	AT2G32450	1.90383e-06	-0.695882
AT4G28140	6.52719e-11	7.93454	AT5G58670	1.01841e-10	1.59769	AT5G18630	2.13155e-07	-0.612842	AT5G13170	1.9329e-06	-1.37307
AT2G40900	6.77709e-11	1.23823	AT1G73630	1.02742e-10	1.77362	AT3G28270	2.14343e-07	-1.7868	AT4G35080	1.9419e-06	-0.559771
AT3G15630	6.9287e-11	1.95098	AT4G31290	1.02806e-10	0.862484	AT2G29360	2.14384e-07	-0.603855	AT2G31670	1.94369e-06	-0.508715
AT1G13260	6.9466e-11	1.38559	AT1G73030	1.03245e-10	1.02298	AT2G30150	2.14769e-07	-0.907042	AT3G12090	1.94374e-06	-0.888292
AT1G58340	7.1623e-11	2.89351	AT2G46970	1.03245e-10	4.6838	AT4G01280	2.16228e-07	-0.892029	AT4G11660	1.96428e-06	-0.978514
AT2G46970	7.21898e-11	5.10946	AT5G03210	1.03245e-10	2.3666	AT4G15765	2.18392e-07	-1.67886	AT2G01530	1.9662e-06	-1.04457
AT5G64080	7.28709e-11	1.64409	AT5G45610	1.03245e-10	1.59325	AT4G28080	2.21971e-07	-0.788558	AT1G03300	1.96808e-06	-3.02074
AT2G31380	7.35604e-11	1.23968	AT4G32340	1.07416e-10	2.35014	AT3G26085	2.22946e-07	-0.827982	AT3G09770	1.97144e-06	-0.531807
AT5G16820	7.39532e-11	1.30733	AT1G51940	1.07601e-10	2.93615	AT3G27820	2.23122e-07	-0.551269	AT2G36800	1.98433e-06	-7.18279
AT3G28290	7.43304e-11	1.90015	AT5G09870	1.11681e-10	0.881785	AT1G78110	2.23301e-07	-1.19936	AT1G17820	1.99443e-06	-0.826091
AT4G23550	7.47052e-11	2.58427	AT3G01540	1.14318e-10	0.68822	AT1G25390	2.23939e-07	-0.95663	AT3G50880	1.99929e-06	-1.04547
AT3G07320	7.54448e-11	1.2249	AT5G08260	1.14318e-10	1.47279	AT3G05270	2.2546e-07	-0.706156	AT2G35830	2.00519e-06	-0.615109
AT5G28150	7.54448e-11	1.49527	AT1G53910	1.14915e-10	0.837354	AT5G04470	2.27202e-07	-1.1148	AT3G44970	2.00986e-06	-0.62478
AT5G11890	7.66513e-11	1.40067	AT5G52580	1.16415e-10	0.831166	AT1G71480	2.29868e-07	-0.632526	AT1G47740	2.05248e-06	-0.580135
AT5G43260	7.84086e-11	1.20976	AT3G03050	1.16698e-10	0.738218	AT3G15760	2.31213e-07	-1.29503	AT1G34060	2.05949e-06	-1.17794
AT4G33985	7.84094e-11	3.35599	AT4G32400	1.22202e-10	0.970088	AT2G32080	2.31795e-07	-0.512721	AT3G25620	2.05949e-06	-1.31043
AT1G58200	8.09303e-11	1.24838	AT1G70410	1.2287e-10	0.780988	AT5G54640	2.33399e-07	-0.963707	AT2G31680	2.08711e-06	-0.853086
AT2G39350	8.11595e-11	1.39487	AT4G14500	1.2287e-10	0.767945	AT1G68530	2.34341e-07	-0.557371	AT1G73500	2.13604e-06	-0.735472
AT2G28930	8.12561e-11	1.54048	AT4G30240	1.2287e-10	1.14122	AT5G60400	2.35274e-07	-1.402	AT1G06800	2.16706e-06	-0.922719
AT5G56190	8.41857e-11	1.09915	AT5G37750	1.23561e-10	2.83237	AT2G19250	2.36426e-07	-2.29123	AT5G57910	2.16743e-06	-1.0169
AT3G63160	8.48843e-11	1.34713	AT5G62470	1.274e-10	1.07088	AT4G19530	2.37002e-07	-1.15824	AT3G08860	2.18639e-06	-1.46168
AT4G18530	8.54085e-11	1.64294	AT2G23030	1.28052e-10	2.2384	AT4G32270	2.39097e-07	-1.50838	AT4G24060	2.18792e-06	-0.57254
AT1G21010	8.90204e-11	1.30919	AT3G60390	1.3146e-10	1.80511	AT2G42190	2.39339e-07	-0.791071	AT4G23440	2.21398e-06	-0.8562
AT4G22214	9.01018e-11	2.04342	AT5G66052	1.37065e-10	0.989933	AT1G10960	2.39998e-07	-0.85579	AT5G01820	2.24014e-06	-0.59769
AT3G07280	9.42318e-11	2.08575	AT3G20810	1.39306e-10	2.06425	AT2G32230	2.42505e-07	-0.764949	AT3G20015	2.26105e-06	-0.648119
AT5G47020	9.513e-11	1.01127	AT5G08130	1.43572e-10	0.981239	AT4G22200	2.50864e-07	-1.18177	AT5G65110	2.27304e-06	-0.604687
AT4G02350	9.54738e-11	1.21995	AT2G45980	1.45372e-10	0.87724	AT4G10770	2.53342e-07	-0.712052	AT5G52280	2.28613e-06	-0.570916
AT1G08980	9.58548e-11	1.51671	AT3G48510	1.45814e-10	1.97401	AT1G12110	2.5341e-07	-0.585099	AT4G31860	2.31936e-06	-0.646458
AT4G24800	9.81148e-11	1.04727	AT1G29930	1.48812e-10	1.22397	AT1G35210	2.54987e-07	-3.01185	AT1G66390	2.36418e-06	-2.02229
AT1G76700	9.8453e-11	1.44221	AT2G47990	1.49084e-10	1.09567	AT1G12280	2.55098e-07	-1.4932	AT3G60080	2.38716e-06	-0.728674
AT4G25650	9.8453e-11	0.869437	AT1G70780	1.49212e-10	1.06755	AT5G21222	2.61866e-07	-0.891241	AT4G13290	2.39506e-06	-1.14878
AT1G15690	9.97507e-11	0.826974	AT5G63130	1.50809e-10	1.95067	AT3G16530	2.62667e-07	-0.970537	AT5G58120	2.39754e-06	-1.15037
AT1G72700	1.00836e-10	1.00637	AT5G09970	1.52863e-10	2.86741	AT3G20100	2.63939e-07	-0.74321	AT1G63440	2.39871e-06	-0.88402
AT5G44530	1.03055e-10	1.03834	AT5G01100	1.55966e-10	2.84165	AT3G28160	2.68415e-07	-1.23524	AT4G36988	2.40518e-06	-0.702801
AT1G73810	1.09632e-10	3.84038	AT2G29670	1.5759e-10	1.58388	AT4G11660	2.72263e-07	-1.34516	AT3G15950	2.41179e-06	-0.543715
AT5G11090	1.12529e-10	1.32503	AT1G13245	1.62508e-10	1.11406	AT1G32640	2.74684e-07	-0.680056	AT2G35820	2.42487e-06	-1.49296
AT4G33300	1.15729e-10	0.937277	AT3G14840	1.63899e-10	1.1645	AT1G80870	2.75315e-07	-1.17026	AT2G20750	2.48825e-06	-0.871368
AT4G09020	1.16107e-10	1.43932	AT2G20890	1.64276e-10	0.926886	AT4G24660	2.868e-07	-1.56282	AT2G34500	2.49908e-06	-1.61452
AT2G21520	1.16635e-10	0.802712	AT5G14920	1.64512e-10	2.21362	AT5G53880	2.88897e-07	-0.981947	AT3G11600	2.49908e-06	-1.00646
AT4G14560	1.17956e-10	1.38786	AT5G63790	1.64512e-10	1.04139	AT2G32295	2.91234e-07	-1.03564	AT1G66900	2.50178e-06	-0.711327
AT2G36420	1.19207e-10	1.21308	AT1G49560	1.65609e-10	1.54039	AT4G03070	2.92542e-07	-1.35508	AT5G44390	2.51134e-06	-1.36131
AT3G13790	1.21442e-10	1.11691	AT1G29920	1.67309e-10	1.30869	AT2G36430	2.9452e-07	-1.18323	AT5G05390	2.58329e-06	-1.92355
AT1G72210	1.22167e-10	2.41817	AT4G17260	1.67897e-10	1.39746	AT1G09415	2.96594e-07	-1.86558	AT3G53190	2.58918e-06	-0.905446
AT3G13380	1.22167e-10	1.52556	AT1G52220	1.69205e-10	0.9741	AT5G49700	2.98017e-07	-1.38333	AT5G02970	2.66969e-06	-0.702049
AT2G46170	1.23742e-10	1.02629	AT3G04030	1.70647e-10	1.5546	AT5G22700	2.99255e-07	-1.23174	AT4G38270	2.66985e-06	-0.74134
AT5G63290	1.26364e-10	3.44477	AT4G01130	1.70806e-10	3.47705	AT5G25070	3.0048e-07	-0.848239	AT5G02420	2.69439e-06	-1.31825
AT1G73030	1.28686e-10	1.04034	AT5G52060	1.70883e-10	0.744878	AT3G45230	3.01385e-07	-1.95611	AT4G34610	2.69661e-06	-0.66922
AT2G02160	1.28834e-10	1.05958	AT5G57050	1.73755e-10	1.61558	AT1G29120	3.03439e-07	-0.693942	AT1G30130	2.70374e-06	-0.610301
AT1G22730	1.31269e-10	0.943767	AT4G17570	1.75121e-10	0.902455	AT2G01918	3.05376e-07	-1.47098	AT2G23690	2.70739e-06	-3.50867
AT3G57760	1.34895e-10	2.4501	AT2G39130	1.77039e-10	0.963084	AT2G45450	3.09193e-07	-2.84395	AT2G41330	2.70799e-06	-1.18623
AT2G21630	1.35908e-10	2.30242	AT5G14760	1.77095e-10	0.957528	AT1G47580	3.15107e-07	-1.24432	AT2G45380	2.72578e-06	-0.590354
AT2G17560	1.41299e-10	0.844789	AT4G05330	1.81194e-10	1.5467	AT3G61950	3.15107e-07	-3.36384	AT2G32540	2.72624e-06	-0.682862
AT2G34720	1.41562e-10	1.11345	AT2G29700	1.86466e-10	1.15023	AT3G17840	3.16217e-07	-0.694696	AT2G31260	2.76071e-06	-0.754876
AT5G58670	1.42441e-10	1.72999	AT4G32280	1.94312e-10	4.64932	AT2G23180	3.1886e-07	-2.41036	AT1G29357	2.76919e-06	-0.805631
AT1G53440	1.42974e-10	1.62115	AT3G03030	1.95244e-10	2.04222	AT1G18010	3.23001e-07	-5.81459	AT2G04110	2.76919e-06	-0.854749
AT1G53590	1.42974e-10	0.856382	AT1G30380	1.95556e-10	1.20105	AT1G23080	3.30749e-07	-0.591468	AT5G48800	2.7701e-06	-0.940961
AT3G13225	1.45659e-10	1.21227	AT1G06040	1.95573e-10	0.67585	AT2G23130	3.3566e-07	-1.5893	AT4G39190	2.79919e-06	-1.15302
AT4G17410	1.4749e-10	1.16735	AT3G54000	1.99475e-10	1.85097	AT1G51430	3.36672e-07	-1.44071	AT4G21890	2.81992e-06	-1.99849
AT3G52500	1.50256e-10	0.964813	AT3G47160	2.00409e-10	1.81042	AT4G19820	3.36819e-07	-3.64434	AT4G19500	2.82864e-06	-0.622594
AT4G39390	1.59156e-10	1.29197	AT5G10790	2.03003e-10	1.25256	AT5G58930	3.36819e-07	-0.924439	AT4G34140	2.86748e-06	-0.673824
AT4G04860	1.61341e-10	1.39827	AT5G54930	2.05318e-10	1.95154	AT1G65860	3.47746e-07	-1.38334	AT2G26650	2.94177e-06	-0.731084
AT5G58600	1.61341e-10	2.90231	AT5G10780	2.06681e-10	0.824599	AT5G17780	3.50778e-07	-1.95203	AT3G44630	3.03861e-06	-0.714849
AT5G52580	1.63527e-10	0.851568	AT5G11110	2.06681e-10	2.00588	AT3G14220	3.58134e-07	-0.757302	AT4G17500	3.05294e-06	-1.20087
AT2G17290	1.67023e-10	0.949331	AT2G30860	2.07655e-10	0.69119	AT1G19660	3.6211e-07	-0.509324	AT4G14920	3.06865e-06	-0.568869
AT3G47160	1.67023e-10	1.88149	AT5G18540	2.09598e-10	2.01481	AT1G03300	3.64545e-07	-3.04244	AT1G76210	3.07178e-06	-5.49717
AT1G21120	1.69484e-10	2.55554	AT5G01850	2.10861e-10	1.35696	AT4G16141	3.67289e-07	-0.910725	AT3G12950	3.07284e-06	-0.829906
AT4G37400	1.69484e-10	1.87448	AT2G18750	2.11399e-10	0.788446	AT3G44720	3.67472e-07	-0.713751	AT1G18100	3.07643e-06	-1.04169
AT2G34090	1.70071e-10	2.80865	AT5G50450	2.13622e-10	3.41633	AT5G42760	3.67472e-07	-1.26531	AT1G25560	3.09257e-06	-0.634169
AT2G15560	1.70149e-10	1.52878	AT1G64460	2.15462e-10	1.13797	AT1G70160	3.8289e-07	-0.543364	AT2G45450	3.10204e-06	-1.9102
AT3G63010	1.7301e-10	1.46547	AT5G61410	2.17317e-10	1.11503	AT1G26220	3.84702e-07	-0.870758	AT3G26280	3.16424e-06	-0.673271
AT1G18200	1.73222e-10	3.11346	AT5G55990	2.27173e-10	1.17284	AT5G07990	3.87545e-07	-1.45779	AT1G53180	3.1802e-06	-1.02508
AT1G19450	1.76323e-10	0.916729	AT3G48990	2.29776e-10	0.784119	AT3G45140	3.99574e-07	-0.710265	AT4G31840	3.18861e-06	-0.605467
AT2G22450	1.802e-10	2.30485	AT3G63010	2.32301e-10	1.15727	AT2G27060	4.0979e-07	-1.03258	AT3G18800	3.19216e-06	-1.65788
AT1G55500	1.80815e-10	1.23097	AT2G30250	2.34838e-10	1.42591	AT2G28605	4.15975e-07	-1.02671	AT4G33620	3.21348e-06	-1.16568
AT3G57340	1.81965e-10	1.05747	AT3G14720	2.36054e-10	0.917288	AT2G47630	4.20575e-07	-0.722143	AT2G22240	3.22937e-06	-0.58674
AT4G14580	1.83063e-10	1.69542	AT5G15190	2.36147e-10	1.84933	AT4G23250	4.23197e-07	-0.90118	AT4G02410	3.26503e-06	-0.69735
AT3G61640	1.8717e-10	1.48316	AT2G46170	2.39161e-10	0.953395	AT1G27190	4.23817e-07	-0.771473	AT1G56700	3.2664e-06	-0.614305
AT5G37750	1.92936e-10	3.77812	AT2G15560	2.51858e-10	1.4665	AT1G05470	4.25168e-07	-0.853328	AT5G53430	3.32388e-06	-1.01884
AT2G24240	2.00663e-10	2.32964	AT4G01670	2.51858e-10	2.01154	AT2G41240	4.25168e-07	-2.71239	AT1G56010	3.33376e-06	-0.822161
AT4G13850	2.04749e-10	1.17001	AT4G02340	2.60308e-10	0.94006	AT4G25290	4.26387e-07	-0.77232	AT3G17070	3.33908e-06	-1.2773
AT1G17665	2.05169e-10	6.11511	AT2G16500	2.63902e-10	0.837173	AT1G17360	4.29158e-07	-0.67127	AT5G52550	3.36394e-06	-0.611125
AT1G68470	2.05358e-10	2.1985	AT4G24010	2.66053e-10	2.60407	AT2G30020	4.329e-07	-1.24249	AT4G01450	3.37268e-06	-0.631207
AT3G11580	2.05358e-10	2.15307	AT2G22450	2.67782e-10	1.99156	AT4G33000	4.3356e-07	-0.915189	AT4G30490	3.3946e-06	-0.734643
AT1G73920	2.07437e-10	0.856973	AT3G51660	2.79874e-10	2.39044	AT5G67330	4.3802e-07	-0.894774	AT5G60400	3.40928e-06	-1.17964
AT5G27520	2.13903e-10	1.41821	AT1G22250	2.81747e-10	2.33273	AT2G20750	4.40313e-07	-0.96331	AT1G66540	3.41343e-06	-2.56513
AT4G32400	2.17517e-10	1.001	AT1G64280	2.83565e-10	1.0369	AT1G16260	4.42026e-07	-1.27687	AT1G09415	3.4356e-06	-1.63578
AT2G29450	2.19112e-10	0.782756	AT4G23550	2.85723e-10	2.18147	AT5G02970	4.45434e-07	-0.808525	AT1G80340	3.50807e-06	-1.64853
AT2G23760	2.20885e-10	1.39068	AT5G59030	2.92209e-10	0.998124	AT5G42440	4.57205e-07	-3.23331	AT5G43280	3.55508e-06	-0.787726
AT5G54930	2.20992e-10	2.1768	AT1G71040	2.99992e-10	1.22148	AT5G41920	4.64327e-07	-1.86047	AT3G20620	3.57562e-06	-1.29617
AT2G22300	2.23006e-10	0.978458	AT3G47860	3.0132e-10	1.81209	AT2G45210	4.65174e-07	-2.19721	AT4G09460	3.61318e-06	-1.03573
AT1G76790	2.25014e-10	1.22404	AT3G53260	3.04782e-10	0.789609	AT1G21910	4.65735e-07	-2.1652	AT4G31910	3.63255e-06	-0.671077
AT3G53000	2.25779e-10	1.3601	AT4G17140	3.08507e-10	0.937083	AT1G48260	4.69983e-07	-0.978044	AT3G55120	3.64674e-06	-0.717569
AT1G08930	2.26126e-10	1.45235	AT5G26920	3.10822e-10	1.74398	AT5G51690	4.73828e-07	-1.05578	AT2G36790	3.66536e-06	-1.68183
AT5G43440	2.27286e-10	1.90272	AT5G62430	3.11569e-10	1.04294	AT5G04150	4.78279e-07	-2.97297	AT2G22420	3.68212e-06	-1.36235
AT5G05190	2.30746e-10	2.00227	AT5G60100	3.19269e-10	2.92718	AT1G26560	4.84234e-07	-0.965473	AT5G22940	3.69566e-06	-0.947577
AT5G19770	2.3684e-10	0.787479	AT3G47620	3.19274e-10	1.08217	AT5G48545	4.84234e-07	-0.719634	AT3G22550	3.70202e-06	-0.795803
AT4G03510	2.37147e-10	2.34386	AT3G12490	3.25283e-10	0.854611	AT2G47450	4.85134e-07	-0.910361	AT2G25650	3.7083e-06	-0.730703
AT5G02020	2.37741e-10	1.75831	AT4G14230	3.29817e-10	1.5618	AT3G25590	4.97553e-07	-1.87774	AT5G12900	3.71376e-06	-0.650922
AT5G03210	2.37881e-10	3.5966	AT4G25660	3.36469e-10	1.03787	AT1G33811	5.11678e-07	-1.39373	AT1G06850	3.72456e-06	-1.03788
AT5G57380	2.3971e-10	8.36979	AT5G64480	3.44601e-10	1.59113	AT2G26570	5.30251e-07	-0.531568	AT1G31350	3.7264e-06	-1.34736
AT4G12560	2.43946e-10	0.926323	AT5G18525	3.45305e-10	0.981813	AT2G04230	5.37258e-07	-1.12921	AT3G56620	3.72806e-06	-1.18407
AT2G17480	2.57959e-10	1.22712	AT4G38470	3.48322e-10	1.3777	AT5G09230	5.44749e-07	-0.971415	AT5G25900	3.74948e-06	-0.737571
AT5G64430	2.58356e-10	1.19526	AT5G57710	3.48322e-10	0.755831	AT5G11260	5.45016e-07	-0.89542	AT4G28490	3.75845e-06	-1.15735
AT2G28500	2.60615e-10	4.64235	AT1G21120	3.49729e-10	2.47958	AT1G15000	5.48682e-07	-1.31123	AT1G48490	3.78175e-06	-0.58237
AT2G40340	2.60615e-10	6.92771	AT3G20720	3.49767e-10	0.893162	AT1G28600	5.48893e-07	-0.676534	AT4G13900	3.82507e-06	-0.65416
AT2G38670	2.67462e-10	0.915521	AT1G01360	3.5886e-10	1.23404	AT2G46870	5.49759e-07	-1.49256	AT5G04860	3.89864e-06	-0.641568
AT5G25810	2.67462e-10	1.95473	AT4G20070	3.60041e-10	0.839267	AT1G59218	5.50137e-07	-1.07424	AT5G23860	3.89864e-06	-0.536993
AT1G49240	2.6944e-10	0.789259	AT4G28330	3.74515e-10	3.22177	AT1G65070	5.53444e-07	-0.736131	AT2G26170	3.91833e-06	-0.7384
AT3G14350	2.75227e-10	0.90248	AT3G05500	3.86506e-10	1.08119	AT3G15940	5.56004e-07	-0.749158	AT2G39970	3.92391e-06	-0.503154
AT3G04060	2.7544e-10	1.95234	AT2G45050	3.90483e-10	1.52062	AT4G18020	5.5624e-07	-0.694301	AT1G02220	3.93706e-06	-1.30195
AT5G65300	2.80693e-10	3.99478	AT1G72450	3.94678e-10	1.18569	AT1G61350	5.61853e-07	-1.00977	AT3G41979	3.97428e-06	-0.880317
AT3G53530	2.82494e-10	2.16052	AT5G20730	3.94678e-10	0.851782	AT2G47370	5.64535e-07	-1.49732	AT1G80060	3.99527e-06	-1.22097
AT4G08170	2.88184e-10	1.25569	AT2G39250	3.96092e-10	1.35023	AT1G17820	5.69199e-07	-0.926032	AT2G36430	4.00637e-06	-1.08188
AT1G08880	2.88252e-10	0.886039	AT1G48920	4.10429e-10	0.809843	AT1G27480	5.77293e-07	-0.818013	AT4G31320	4.05786e-06	-1.6468
AT5G50360	3.00516e-10	3.93256	AT5G53570	4.34548e-10	0.917282	AT5G33280	5.82079e-07	-0.798037	AT1G52565	4.07822e-06	-1.62501
AT2G18750	3.10501e-10	0.778251	AT1G77530	4.3974e-10	1.48964	AT5G49730	5.91503e-07	-0.928253	AT3G50630	4.12546e-06	-1.04448
AT3G13810	3.12204e-10	1.22258	AT2G38465	4.3974e-10	4.15516	AT2G42760	6.0733e-07	-1.80165	AT1G04360	4.14944e-06	-1.30255
AT4G27870	3.14381e-10	0.729701	AT3G14200	4.4783e-10	1.22703	AT4G07507	6.10586e-07	-0.902534	AT5G60360	4.17224e-06	-0.563157
AT1G78440	3.17522e-10	3.66044	AT1G20980	4.5572e-10	0.772543	AT1G29660	6.10617e-07	-0.876109	AT5G13330	4.17702e-06	-1.17507
AT2G02070	3.1994e-10	1.50212	AT1G63830	4.61337e-10	1.03257	AT2G38470	6.17022e-07	-0.568295	AT3G15220	4.24145e-06	-0.721275
AT2G29630	3.22683e-10	0.886126	AT5G58600	4.78944e-10	2.32832	AT1G62422	6.32186e-07	-1.35417	AT1G16400	4.34836e-06	-0.821478
AT1G61660	3.23046e-10	0.85317	AT1G54200	4.8979e-10	1.47453	AT3G26330	6.34472e-07	-1.16115	AT2G03370	4.3984e-06	-2.07434
AT4G05520	3.23282e-10	1.63633	AT1G18390	4.97637e-10	1.55729	AT5G56040	6.35875e-07	-0.788218	AT4G15550	4.41296e-06	-0.771375
AT1G29690	3.24831e-10	1.05209	AT1G76700	4.99397e-10	1.21855	AT5G21482	6.62066e-07	-1.13043	AT1G63750	4.56139e-06	-1.33169
AT5G19780	3.28105e-10	0.821348	AT1G66500	5.00792e-10	1.68659	AT1G30570	6.65535e-07	-0.960876	AT2G01650	4.58738e-06	-0.755681
AT1G74450	3.28754e-10	1.75709	AT3G50760	5.01187e-10	1.56594	AT1G65800	6.71936e-07	-0.903987	AT1G62440	4.63465e-06	-1.20288
AT2G32800	3.36027e-10	1.02338	AT4G34588	5.12781e-10	1.20045	AT4G10060	6.72952e-07	-0.579423	AT1G72790	4.64134e-06	-0.911372
AT2G34850	3.36027e-10	2.89417	AT3G13720	5.15874e-10	0.999733	AT1G64970	6.75196e-07	-0.831431	AT2G02040	4.6597e-06	-0.503756
AT1G03905	3.4007e-10	1.7077	AT3G61640	5.29495e-10	1.38263	AT2G33620	6.76995e-07	-0.843019	AT1G78850	4.67672e-06	-0.534299
AT4G04330	3.44692e-10	5.6519	AT3G21650	5.33631e-10	1.19963	AT5G03760	6.77819e-07	-0.635884	AT5G11000	4.70768e-06	-0.666405
AT1G18470	3.49467e-10	0.991815	AT5G66070	5.38091e-10	1.41453	AT5G53370	6.78358e-07	-0.620872	AT1G65870	4.74141e-06	-3.02813
AT1G18390	3.54264e-10	1.54381	AT1G18460	5.43331e-10	0.79829	AT2G33580	6.80974e-07	-1.80693	AT3G20370	4.77811e-06	-0.599249
AT2G12550	3.55084e-10	1.81294	AT1G23870	5.45781e-10	1.12434	AT5G24660	6.82343e-07	-1.2157	AT5G22710	4.79845e-06	-1.72677
AT2G28360	3.58789e-10	1.17213	AT4G25050	5.50421e-10	1.20574	AT5G58120	6.82939e-07	-1.10642	AT5G50390	4.87377e-06	-0.95256
AT4G16950	3.62166e-10	1.15624	AT5G59490	5.51048e-10	1.87175	AT5G42680	6.87773e-07	-3.61261	AT1G12060	4.9117e-06	-2.01031
AT5G55990	3.72677e-10	1.14879	AT3G45980	5.60324e-10	0.985058	AT5G18690	6.98077e-07	-1.31948	AT1G72890	4.95903e-06	-1.47127
AT5G51460	3.75026e-10	1.10453	AT5G52882	5.62072e-10	0.951199	AT3G04310	6.98516e-07	-1.36924	AT1G34640	5.04471e-06	-1.40854
AT5G66070	3.80571e-10	1.56683	AT3G53030	5.69505e-10	0.964076	AT4G35760	6.99048e-07	-0.802334	AT3G02875	5.20331e-06	-0.865448
AT4G18700	3.80755e-10	0.689601	AT2G38640	5.87007e-10	1.64972	AT2G14247	6.99827e-07	-3.43611	AT2G17110	5.23469e-06	-0.994133
AT1G25250	3.83198e-10	3.7709	AT5G44290	5.91052e-10	0.953284	AT4G02430	7.00722e-07	-1.31725	AT5G20270	5.2761e-06	-0.61763
AT1G49650	3.99679e-10	1.97699	AT1G19770	6.06424e-10	1.06207	AT1G72650	7.03157e-07	-0.660823	AT1G62660	5.28354e-06	-0.825596
AT5G12010	4.01479e-10	1.20414	AT4G37470	6.08512e-10	0.793014	AT3G07410	7.09467e-07	-1.1059	AT4G17770	5.29713e-06	-0.656063
AT3G20720	4.03897e-10	0.921384	AT5G14940	6.2514e-10	1.60396	AT3G48090	7.67627e-07	-0.785143	AT1G79470	5.30881e-06	-0.759015
AT5G14920	4.1925e-10	1.91558	AT1G72210	6.33581e-10	1.70419	AT4G38060	7.68793e-07	-1.06857	AT1G47128	5.35833e-06	-0.594338
AT1G62310	4.26995e-10	0.976578	AT2G30570	6.53095e-10	1.08302	AT5G17220	7.71099e-07	-1.26901	AT2G24580	5.36796e-06	-0.782039
AT3G47620	4.39317e-10	1.0735	AT2G03760	6.53669e-10	1.12867	AT3G08600	7.72082e-07	-1.44813	AT3G47790	5.39396e-06	-0.943364
AT2G35960	4.42456e-10	0.93737	AT3G23280	6.57327e-10	0.847407	AT4G13575	7.73574e-07	-2.72276	AT1G14460	5.39527e-06	-0.688791
AT3G12700	4.4375e-10	1.34394	AT1G80380	6.58044e-10	0.896123	AT2G46250	7.79158e-07	-0.971019	AT5G65710	5.41268e-06	-1.1072
AT4G16860	4.44078e-10	1.59385	AT3G15650	6.5932e-10	1.74388	AT3G15095	7.79369e-07	-0.661606	AT2G29500	5.44428e-06	-1.09846
AT1G77850	4.45762e-10	1.30106	AT2G29690	6.59534e-10	0.95626	AT5G58340	7.80158e-07	-1.1803	AT4G01460	5.54985e-06	-1.48567
AT1G29350	4.56988e-10	0.757153	AT5G39660	6.66125e-10	1.1873	AT3G26810	7.87612e-07	-0.572255	AT1G73680	5.60782e-06	-0.592632
AT1G63830	4.61636e-10	1.06962	AT2G29980	6.71349e-10	0.753587	AT3G18800	8.03482e-07	-1.77248	AT2G46000	5.6135e-06	-0.805276
AT2G31010	4.81043e-10	2.30508	AT5G15640	6.78926e-10	0.89815	AT3G20120	8.04507e-07	-1.32072	AT4G12970	5.69112e-06	-1.50776
AT5G18030	4.8329e-10	1.61542	AT2G25080	6.85208e-10	1.02801	AT1G03940	8.05864e-07	-3.42086	AT1G15290	5.69936e-06	-0.700121
AT4G30280	4.8349e-10	1.21281	AT3G15630	6.8926e-10	2.44497	AT1G61795	8.10458e-07	-1.61519	AT3G56200	5.70047e-06	-0.530762
AT2G03340	4.86023e-10	1.04533	AT4G08170	6.92622e-10	1.18932	AT3G16230	8.15103e-07	-0.703774	AT3G01720	5.73394e-06	-0.624815
AT1G22710	4.90641e-10	0.948239	AT3G53530	6.95118e-10	2.37682	AT5G39860	8.1513e-07	-2.61715	AT1G70620	5.75485e-06	-0.510049
AT4G24010	4.93872e-10	2.31221	AT1G07570	7.12357e-10	1.0156	AT1G70580	8.24377e-07	-0.590932	AT1G72120	5.75821e-06	-1.36718
AT1G15340	5.27117e-10	0.850791	AT5G59450	7.20716e-10	0.947264	AT5G46760	8.46655e-07	-0.754302	AT5G19340	5.78587e-06	-0.845514
AT4G27440	5.34267e-10	1.51045	AT1G53170	7.27278e-10	1.16665	AT3G61550	8.71696e-07	-1.2147	AT1G70280	5.86739e-06	-0.593617
AT1G12420	5.40555e-10	1.75818	AT2G34720	7.27278e-10	0.980264	AT1G33590	8.84969e-07	-0.664328	AT2G28950	5.894e-06	-0.724674
AT1G65390	5.44514e-10	3.01834	AT5G38200	7.27278e-10	0.970733	AT5G23860	8.94296e-07	-0.588716	AT2G23450	5.91188e-06	-0.743185
AT5G46330	5.62585e-10	4.15589	AT4G12480	7.3782e-10	3.38575	AT4G30825	9.03466e-07	-0.875501	AT5G08250	5.92864e-06	-1.34835
AT5G24270	5.63442e-10	2.16164	AT5G02810	7.45458e-10	1.07344	AT3G11930	9.03621e-07	-0.558858	AT3G30300	5.99793e-06	-0.550367
AT1G04240	5.66527e-10	0.98749	AT4G13250	7.45764e-10	1.5398	AT3G07470	9.16439e-07	-0.580671	AT5G61480	5.99793e-06	-0.590883
AT2G04865	5.69645e-10	1.03512	AT1G27130	7.62493e-10	0.942181	AT3G48720	9.18367e-07	-1.28824	AT5G18270	6.02186e-06	-0.923529
AT1G26850	5.70386e-10	0.673847	AT5G49720	7.71229e-10	0.637192	AT1G29357	9.22918e-07	-1.51364	AT1G26930	6.03313e-06	-0.597716
AT1G43620	5.76157e-10	1.26152	AT1G79440	7.8466e-10	0.99455	AT3G56980	9.25355e-07	-2.25589	AT3G23150	6.05273e-06	-1.46569
AT5G27280	5.76721e-10	1.23233	AT4G28140	7.85689e-10	5.59096	AT2G26740	9.27034e-07	-0.657103	AT3G14620	6.07738e-06	-0.88085
AT2G37990	5.80195e-10	0.947072	AT4G35720	7.85689e-10	1.92945	AT2G17500	9.51885e-07	-1.36328	AT3G16940	6.11751e-06	-0.605301
AT1G30730	5.85228e-10	2.72238	AT1G10060	8.04169e-10	2.46112	AT4G04850	9.64089e-07	-0.546667	AT5G40460	6.25311e-06	-2.39331
AT3G03030	5.95937e-10	2.29977	AT2G35710	8.06427e-10	1.92643	AT5G52100	9.64798e-07	-0.710178	AT3G25590	6.37021e-06	-1.44158
AT5G14370	6.08143e-10	1.3684	AT3G58680	8.11659e-10	0.770277	AT1G22370	9.65326e-07	-2.36099	AT3G49700	6.39275e-06	-2.04813
AT4G14500	6.09278e-10	0.700093	AT1G04620	8.28609e-10	1.08499	AT1G33520	9.65326e-07	-0.861676	AT2G27580	6.39863e-06	-0.693136
AT1G79930	6.31496e-10	0.640184	AT5G24930	8.405e-10	0.71809	AT4G18197	9.75693e-07	-1.8145	AT3G22235	6.4078e-06	-1.06242
AT3G02230	6.44122e-10	0.738753	AT4G30660	8.44592e-10	1.73377	AT5G55730	9.79862e-07	-0.675976	AT1G52310	6.43642e-06	-0.582991
AT4G24690	6.54297e-10	0.757192	AT1G29390	8.49208e-10	0.857323	AT3G10940	9.84442e-07	-0.674295	AT1G33520	6.4573e-06	-0.70386
AT5G56630	6.54562e-10	1.11934	AT3G03440	8.58198e-10	1.61207	AT5G48880	9.87986e-07	-0.749393	AT4G39955	6.46203e-06	-0.889007
AT5G63120	6.57757e-10	1.06048	AT3G16140	8.58198e-10	0.887133	AT2G31150	9.89029e-07	-1.45258	AT1G78670	6.47047e-06	-0.533472
AT3G07640	6.81514e-10	1.46044	AT1G06680	8.63798e-10	0.840931	AT3G19450	9.90198e-07	-0.500359	AT3G28100	6.50867e-06	-0.851025
AT1G78310	6.87423e-10	1.83365	AT5G55960	8.67719e-10	0.865752	AT4G27240	9.90198e-07	-1.90012	AT1G75130	6.53548e-06	-1.09014
AT5G07030	6.95672e-10	0.793345	AT4G12290	8.89482e-10	1.22889	AT4G04830	9.91271e-07	-0.734619	AT1G62030	6.60709e-06	-1.56479
AT3G54000	7.02204e-10	1.78164	AT1G20020	8.97771e-10	0.810333	AT1G56650	9.91655e-07	-2.36394	AT2G42290	6.63661e-06	-1.69016
AT1G26790	7.03242e-10	2.49935	AT1G32170	9.00584e-10	1.02679	AT5G45110	1.0007e-06	-0.700254	AT3G60550	6.66115e-06	-2.14687
AT2G25730	7.09627e-10	0.93481	AT5G04170	9.16394e-10	0.981574	AT5G13140	1.00544e-06	-0.806699	AT4G02430	6.79562e-06	-0.657753
AT4G15080	7.14938e-10	0.951373	AT1G27100	9.49687e-10	0.745145	AT4G27595	1.00717e-06	-1.0349	AT2G26310	6.8516e-06	-1.32442
AT2G26560	7.3069e-10	3.25795	AT4G30830	9.61546e-10	1.93538	AT4G12400	1.01007e-06	-1.2057	AT1G48260	6.88744e-06	-0.844969
AT4G18520	7.3069e-10	1.74486	AT2G28305	9.63885e-10	1.08031	AT5G10770	1.01232e-06	-1.14119	AT3G13440	7.06466e-06	-0.779722
AT1G20010	7.38015e-10	0.913252	AT1G15340	9.78819e-10	0.823218	AT1G64400	1.01945e-06	-0.804198	AT1G45010	7.07225e-06	-0.994962
AT3G55840	7.38835e-10	2.70009	AT5G38410	9.83644e-10	0.998826	AT4G16370	1.02643e-06	-1.10072	AT5G54080	7.07396e-06	-0.809453
AT1G19490	7.49004e-10	1.38556	AT3G01560	9.98925e-10	0.937375	AT1G67910	1.03122e-06	-2.73124	AT3G48330	7.08809e-06	-0.700799
AT4G23500	7.49004e-10	1.09559	AT2G02180	1.00274e-09	0.773543	AT5G02670	1.03353e-06	-1.33987	AT3G21240	7.1113e-06	-0.643389
AT5G03470	7.49004e-10	1.40239	AT1G27950	1.01132e-09	0.725619	AT4G01080	1.05091e-06	-2.4986	AT5G01250	7.25764e-06	-1.18381
AT3G03170	7.54604e-10	2.33541	AT1G20620	1.02157e-09	0.934114	AT5G13360	1.05091e-06	-0.798354	AT2G32295	7.26462e-06	-0.563076
AT4G01550	7.68432e-10	1.50106	AT3G18890	1.02157e-09	1.03907	AT1G72820	1.05574e-06	-0.912523	AT2G36630	7.26462e-06	-0.932976
AT2G18700	7.70018e-10	1.42041	AT3G06410	1.0331e-09	0.839971	AT3G56630	1.05574e-06	-1.10539	AT4G13280	7.31122e-06	-0.959504
AT5G19820	7.98348e-10	0.659977	AT1G01720	1.04185e-09	0.910316	AT5G08330	1.0575e-06	-0.907134	AT1G08990	7.34712e-06	-0.861735
AT1G70820	8.02199e-10	1.35941	AT4G39170	1.06972e-09	0.762817	AT2G24540	1.07558e-06	-0.956455	AT3G48700	7.36147e-06	-0.592541
AT5G39785	8.06065e-10	1.49163	AT4G30996	1.07729e-09	0.949339	AT3G18750	1.09031e-06	-0.727191	AT5G66490	7.38695e-06	-1.07058
AT5G37780	8.08681e-10	0.783979	AT2G05070	1.0797e-09	0.895366	AT5G13930	1.10352e-06	-0.756695	AT3G45710	7.38859e-06	-1.14855
AT1G12990	8.13573e-10	1.06334	AT1G70700	1.11916e-09	1.36759	AT1G23480	1.10566e-06	-0.806623	AT1G12220	7.41224e-06	-0.977597
AT1G48370	8.14284e-10	1.90004	AT4G14740	1.12977e-09	0.96663	AT5G53486	1.11395e-06	-1.91185	AT5G42680	7.41224e-06	-2.81127
AT5G15190	8.21098e-10	2.62087	AT3G25760	1.1362e-09	0.834579	AT4G37240	1.12708e-06	-2.81035	AT1G56520	7.46939e-06	-1.29688
AT4G13160	8.26862e-10	1.39959	AT5G16110	1.13891e-09	0.718572	AT1G52340	1.12726e-06	-0.938175	AT2G18570	7.46939e-06	-1.38662
AT4G17098	8.26984e-10	2.11482	AT1G43670	1.14004e-09	0.94965	AT2G27400	1.14419e-06	-1.14111	AT1G34418	7.52152e-06	-1.07213
AT1G77000	8.27003e-10	1.38793	AT1G73810	1.14133e-09	2.43578	AT5G12890	1.14679e-06	-1.13712	AT1G74310	7.55212e-06	-0.895504
AT5G11650	8.39511e-10	0.825336	AT3G12510	1.19134e-09	1.79863	AT3G57450	1.16602e-06	-1.0281	AT5G19970	7.66658e-06	-1.14252
AT1G67360	8.59634e-10	1.3746	AT3G52840	1.19724e-09	0.918513	AT3G02550	1.17097e-06	-1.43266	AT1G24140	7.74559e-06	-1.65663
AT5G59570	8.62064e-10	3.59937	AT1G03905	1.26609e-09	1.46089	AT2G25735	1.17474e-06	-1.86982	AT2G24690	7.81597e-06	-0.950077
AT1G02310	8.64047e-10	2.63199	AT1G75410	1.27703e-09	0.698244	AT1G66090	1.17756e-06	-1.40045	AT3G58120	7.82075e-06	-0.586364
AT2G41660	8.76458e-10	1.36064	AT2G41180	1.27768e-09	1.36052	AT3G04290	1.18078e-06	-0.841333	AT1G15400	7.88759e-06	-0.51014
AT2G02230	8.98399e-10	1.36207	AT5G24300	1.278e-09	0.737321	AT4G17540	1.1923e-06	-1.45908	AT1G44900	8.03912e-06	-0.667172
AT5G24340	9e-10	1.33555	AT1G67090	1.28567e-09	0.880452	AT3G03780	1.19798e-06	-0.520946	AT3G16340	8.16067e-06	-0.591442
AT3G08710	9.08596e-10	1.01137	AT5G27280	1.29536e-09	1.09485	AT3G06330	1.21409e-06	-0.849266	AT1G07440	8.19024e-06	-0.829412
AT1G48210	9.10713e-10	1.24649	AT3G03170	1.31525e-09	1.47134	AT2G33050	1.23695e-06	-1.01855	AT5G14650	8.2215e-06	-2.7651
AT3G14810	9.19687e-10	0.959178	AT5G20600	1.32488e-09	0.956163	AT2G36800	1.2438e-06	-9.5157	AT1G49780	8.23249e-06	-0.999843
AT4G35860	9.41903e-10	1.06042	AT3G62260	1.33003e-09	1.29421	AT5G26980	1.26532e-06	-1.33499	AT1G79030	8.27582e-06	-0.570429
AT5G63770	9.45418e-10	1.09499	AT3G53000	1.3557e-09	1.27572	AT2G23450	1.27516e-06	-0.875078	AT4G11780	8.37279e-06	-2.90344
AT5G57150	9.63296e-10	1.05608	AT3G50700	1.3852e-09	2.06142	AT1G35260	1.28316e-06	-1.12118	AT3G56230	8.37649e-06	-1.73817
AT1G75190	9.64691e-10	2.41891	AT5G42900	1.42347e-09	9.77181	AT3G11600	1.29146e-06	-1.11532	AT2G25290	8.3942e-06	-1.10014
AT4G09150	9.72539e-10	0.737273	AT2G31955	1.43602e-09	1.02976	AT3G45443	1.30837e-06	-1.35778	AT1G64200	8.39432e-06	-0.668668
AT1G68690	9.73662e-10	1.45898	AT1G15580	1.44662e-09	4.43792	AT3G21790	1.33091e-06	-1.28907	AT3G09700	8.56186e-06	-1.23124
AT3G19130	9.73662e-10	0.916453	AT5G64330	1.45464e-09	0.84293	AT3G25130	1.34141e-06	-1.61074	AT1G08460	8.57122e-06	-0.651166
AT3G09032	9.85701e-10	3.50904	AT2G39705	1.52572e-09	1.70861	AT5G48490	1.34233e-06	-0.793545	AT2G42370	8.57122e-06	-2.33267
AT5G06600	9.98379e-10	0.68505	AT3G61870	1.54388e-09	1.26421	AT4G24810	1.34453e-06	-1.17755	AT2G30550	8.64008e-06	-0.84288
AT3G01560	1.00986e-09	0.979428	AT3G60530	1.56097e-09	0.893108	AT4G26150	1.34453e-06	-1.65864	AT2G31280	8.69131e-06	-0.646941
AT5G57010	1.01198e-09	2.77439	AT4G17615	1.56097e-09	2.15291	AT1G06550	1.35416e-06	-0.721132	AT3G13672	8.69703e-06	-1.99282
AT4G22070	1.02768e-09	2.05638	AT5G43870	1.56693e-09	1.40835	AT4G14400	1.3542e-06	-1.88651	AT1G79410	8.78028e-06	-0.724077
AT4G34260	1.03047e-09	1.02329	AT2G22300	1.58704e-09	0.86286	AT5G05250	1.35849e-06	-2.48097	AT3G61270	8.82142e-06	-0.891552
AT3G50340	1.07137e-09	1.16114	AT3G54920	1.59398e-09	1.13765	AT3G53950	1.3614e-06	-1.33332	AT1G71696	8.97929e-06	-0.701608
AT5G62280	1.07928e-09	1.05622	AT5G02160	1.60109e-09	1.50835	AT3G23070	1.3679e-06	-0.68103	AT4G13000	9.08018e-06	-1.71184
AT5G63820	1.07957e-09	5.10373	AT3G11580	1.63145e-09	1.5796	AT5G47050	1.37077e-06	-0.719424	AT1G48480	9.18492e-06	-0.796356
AT4G06534	1.08982e-09	1.63021	AT5G59570	1.63451e-09	2.24849	AT4G09820	1.39982e-06	-2.2554	AT5G17220	9.18842e-06	-0.839012
AT3G18830	1.1142e-09	1.08174	AT5G47240	1.66841e-09	1.65292	AT5G58375	1.40152e-06	-0.726545	AT5G53010	9.1919e-06	-0.819773
AT5G07010	1.1142e-09	2.16993	AT3G08710	1.70254e-09	0.911836	AT4G27030	1.41256e-06	-0.797699	AT1G30500	9.21362e-06	-0.937109
AT5G55700	1.12385e-09	1.12525	AT5G61210	1.71578e-09	0.80058	AT2G41140	1.4227e-06	-0.557065	AT5G46760	9.21454e-06	-0.606182
AT4G28200	1.12586e-09	0.870796	AT3G07640	1.74027e-09	1.30963	AT5G44130	1.42344e-06	-0.812804	AT5G16980	9.28513e-06	-1.51606
AT2G31955	1.17194e-09	1.1439	AT2G31010	1.76625e-09	2.07146	AT3G49050	1.43304e-06	-0.98125	AT5G49980	9.29699e-06	-0.526141
AT3G01210	1.17194e-09	1.09729	AT5G14740	1.78858e-09	1.09415	AT1G53780	1.45357e-06	-0.677993	AT1G64400	9.32812e-06	-0.654433
AT5G63880	1.17194e-09	1.29724	AT4G33300	1.79218e-09	0.827688	AT5G12170	1.46844e-06	-0.864196	AT3G20090	9.37271e-06	-1.43433
AT4G34740	1.19832e-09	1.58939	AT1G22690	1.81637e-09	1.14242	AT3G02040	1.47367e-06	-1.43098	AT1G56510	9.56571e-06	-0.679157
AT3G50760	1.21779e-09	2.33597	AT1G62770	1.82913e-09	1.32185	AT4G34760	1.47367e-06	-1.53273	AT3G13190	9.5994e-06	-0.772316
AT5G43870	1.2365e-09	1.12408	AT4G05520	1.83235e-09	1.46377	AT1G35430	1.48004e-06	-1.91376	AT5G62180	9.60566e-06	-1.32072
AT5G53588	1.23902e-09	1.44383	AT2G26580	1.84908e-09	1.19831	AT1G50970	1.48004e-06	-1.19932	AT1G07720	9.88466e-06	-0.624851
AT4G13940	1.29887e-09	0.662514	AT5G25210	1.96693e-09	2.2253	AT5G57780	1.49032e-06	-2.22071	AT1G54010	9.88525e-06	-0.522006
AT3G56880	1.33075e-09	0.87598	AT3G11420	2.00863e-09	0.927299	AT5G04190	1.49653e-06	-1.98977	AT1G13220	9.90528e-06	-0.623506
AT5G42380	1.35605e-09	3.01975	AT1G12900	2.01261e-09	0.92189	AT2G26975	1.55675e-06	-0.851483	AT5G62920	9.93199e-06	-0.844984
AT2G17730	1.3569e-09	1.97374	AT1G08980	2.01906e-09	1.45122	AT1G05385	1.56303e-06	-0.896765	AT4G32980	1.02089e-05	-0.631577
AT4G23870	1.3793e-09	1.0958	AT5G05170	2.02219e-09	0.656614	AT1G34370	1.57936e-06	-0.590322	AT3G53570	1.03247e-05	-0.584343
AT5G53570	1.40941e-09	0.925763	AT5G18600	2.02219e-09	3.1826	AT3G05165	1.60384e-06	-0.626075	AT5G51770	1.0335e-05	-0.946815
AT1G75410	1.45488e-09	0.739379	AT4G25420	2.02943e-09	3.70786	AT4G31730	1.64524e-06	-1.1272	AT4G34680	1.03512e-05	-0.813159
AT1G60170	1.45724e-09	0.705165	AT5G17300	2.04386e-09	1.14903	AT3G05750	1.64803e-06	-1.02546	AT5G18840	1.03773e-05	-0.841936
AT5G38200	1.49298e-09	1.03168	AT4G14630	2.07439e-09	2.78024	AT2G04790	1.65361e-06	-1.01289	AT2G17265	1.03921e-05	-0.53875
AT4G32030	1.5223e-09	0.866353	AT5G25810	2.08736e-09	1.80401	AT2G46420	1.67602e-06	-0.795173	AT4G00110	1.0413e-05	-0.874022
AT2G46620	1.52445e-09	1.28677	AT2G24100	2.11005e-09	0.984107	AT4G08040	1.67854e-06	-2.28907	AT5G60970	1.04865e-05	-0.947591
AT1G24170	1.54675e-09	1.02217	AT2G45160	2.11005e-09	0.701502	AT2G39950	1.70804e-06	-0.679921	AT1G66130	1.05709e-05	-0.681132
AT2G18790	1.56753e-09	0.718752	AT3G04060	2.11506e-09	1.68092	AT3G26230	1.71359e-06	-2.07739	AT4G08040	1.06003e-05	-1.88769
AT5G61780	1.6114e-09	0.628294	AT1G54520	2.12108e-09	0.836221	AT3G26070	1.74277e-06	-0.516647	AT1G11440	1.06918e-05	-1.01175
AT1G70640	1.61998e-09	9.71387	AT5G01040	2.13284e-09	1.16884	AT1G67830	1.76916e-06	-0.980178	AT1G49740	1.10599e-05	-0.67905
AT1G10060	1.64525e-09	1.76936	AT3G63380	2.13458e-09	1.64856	AT3G18110	1.77123e-06	-0.775825	AT4G30450	1.10676e-05	-1.04561
AT2G25620	1.65693e-09	1.3923	AT4G13160	2.14213e-09	1.22476	AT4G13020	1.81696e-06	-0.653721	AT2G17530	1.11232e-05	-0.578919
AT3G56680	1.65943e-09	0.877659	AT3G24840	2.1502e-09	0.838757	AT1G79720	1.82808e-06	-1.16729	AT1G05560	1.12311e-05	-0.666183
AT5G02810	1.68918e-09	0.982756	AT1G56600	2.2141e-09	2.12734	AT1G75270	1.83166e-06	-0.913779	AT1G50060	1.13932e-05	-0.702041
AT4G27960	1.69741e-09	0.632384	AT1G08570	2.24156e-09	0.770151	AT2G35660	1.84846e-06	-0.585385	AT1G10970	1.14148e-05	-1.62302
AT5G18050	1.69741e-09	2.29291	AT3G62030	2.2592e-09	0.873662	AT2G47750	1.85395e-06	-1.44427	AT1G64450	1.14393e-05	-1.80372
AT3G04030	1.71462e-09	1.58349	AT1G21590	2.27108e-09	0.752789	AT3G26300	1.85794e-06	-0.713641	AT3G12500	1.15739e-05	-0.966365
AT1G11260	1.72041e-09	1.29186	AT3G12700	2.28849e-09	1.13899	AT3G24770	1.87054e-06	-1.03681	AT1G70520	1.15945e-05	-0.613213
AT4G32800	1.72157e-09	2.80331	AT1G42990	2.34802e-09	0.81362	AT1G03495	1.87093e-06	-3.29325	AT2G02960	1.1633e-05	-0.6015
AT2G38640	1.82445e-09	1.65223	AT1G78440	2.36156e-09	3.60811	AT1G16750	1.87744e-06	-1.45975	AT1G05562	1.16927e-05	-1.41191
AT3G11850	1.88276e-09	1.54373	AT1G02310	2.36463e-09	1.94439	AT2G29750	1.88993e-06	-0.999053	AT3G61950	1.16978e-05	-0.771554
AT5G10750	1.88276e-09	1.25608	AT4G28703	2.36848e-09	2.07364	AT1G74670	1.8985e-06	-0.852996	AT5G44510	1.173e-05	-0.738584
AT5G63130	1.88994e-09	2.48397	AT1G29350	2.38345e-09	0.668476	AT2G42920	1.8985e-06	-1.18716	AT5G58500	1.17586e-05	-1.86635
AT3G55620	1.98086e-09	0.788639	AT4G02710	2.39544e-09	0.898735	AT4G08700	1.8985e-06	-1.33969	AT2G23200	1.18314e-05	-1.16526
AT5G42050	1.99507e-09	0.797304	AT2G06530	2.47366e-09	0.688139	AT5G14200	1.90159e-06	-0.671291	AT4G31877	1.1874e-05	-0.808169
AT1G77530	1.99669e-09	1.61524	AT3G52400	2.51486e-09	0.984057	AT2G01340	1.91851e-06	-1.55086	AT4G08580	1.188e-05	-0.609555
AT2G46550	2.01657e-09	0.781901	AT5G28770	2.55422e-09	1.83684	AT1G51140	1.96061e-06	-0.819152	AT2G01340	1.19035e-05	-1.49891
AT4G06746	2.09664e-09	5.61369	AT5G66570	2.61903e-09	0.840511	AT4G10080	1.97335e-06	-0.755864	AT1G30700	1.20129e-05	-1.25746
AT1G53870	2.09721e-09	1.35213	AT1G07050	2.62833e-09	5.50639	AT1G14460	1.99331e-06	-0.787328	AT4G36032	1.20129e-05	-0.87754
AT1G58360	2.09721e-09	1.0577	AT1G75690	2.62963e-09	1.01363	AT2G42290	1.99775e-06	-2.18625	AT2G15220	1.21451e-05	-0.800723
AT5G23240	2.1482e-09	3.27012	AT3G54950	2.6308e-09	1.07281	AT4G08035	2.0038e-06	-0.970159	AT2G20520	1.21451e-05	-2.01253
AT3G22370	2.1573e-09	0.820818	AT3G56010	2.6308e-09	0.901601	AT2G26170	2.00548e-06	-0.86566	AT4G23810	1.21451e-05	-1.99025
AT1G78610	2.15901e-09	0.826118	AT2G04865	2.68623e-09	0.932136	AT1G05860	2.00621e-06	-1.32058	AT5G01540	1.22184e-05	-1.90476
AT3G20340	2.15994e-09	2.22445	AT4G27830	2.68623e-09	1.01273	AT1G14130	2.00661e-06	-1.13196	AT1G78180	1.22914e-05	-0.849792
AT3G12810	2.16623e-09	0.923762	AT1G14250	2.75657e-09	1.9712	AT5G46830	2.0096e-06	-5.60719	AT3G54260	1.23812e-05	-0.839348
AT3G06035	2.18733e-09	0.92109	AT2G38670	2.75774e-09	0.763703	AT3G13226	2.01238e-06	-0.945898	AT5G10280	1.23836e-05	-0.988696
AT5G36230	2.22102e-09	0.595895	AT5G64740	2.78407e-09	0.639453	AT4G18760	2.02677e-06	-1.05029	AT5G03190	1.24605e-05	-0.545381
AT3G54920	2.22656e-09	1.01358	AT1G58235	2.81545e-09	1.15289	AT1G62975	2.05063e-06	-0.87279	AT5G01810	1.25016e-05	-0.517445
AT5G23950	2.26007e-09	3.07868	AT2G35290	2.81545e-09	2.74137	AT3G06750	2.0791e-06	-0.95245	AT1G20160	1.25975e-05	-0.785593
AT4G32280	2.27354e-09	3.31201	AT5G07340	2.83516e-09	0.7084	AT2G01530	2.10332e-06	-0.980443	AT3G08670	1.26128e-05	-0.540372
AT3G48510	2.29326e-09	3.78462	AT3G23400	2.84359e-09	0.766089	AT3G56840	2.10332e-06	-0.999396	AT5G07830	1.26582e-05	-0.58209
AT5G49645	2.3358e-09	1.39173	AT4G39970	2.89159e-09	0.977989	AT1G80790	2.13235e-06	-0.724551	AT5G22355	1.2676e-05	-2.15564
AT3G06410	2.36698e-09	0.836497	AT3G09032	2.95134e-09	3.13495	AT4G36470	2.15622e-06	-1.01191	AT4G23190	1.27874e-05	-0.70657
AT3G12200	2.4053e-09	0.809365	AT3G25870	2.99271e-09	1.6352	AT3G01140	2.16094e-06	-1.38803	AT5G26980	1.28373e-05	-0.888019
AT4G25660	2.41547e-09	0.968154	AT5G61390	2.99271e-09	1.51264	AT2G44760	2.17971e-06	-0.715046	AT5G25070	1.28601e-05	-0.598157
AT2G15320	2.42476e-09	1.41235	AT5G03470	3.08743e-09	1.30554	AT1G11440	2.19561e-06	-1.19492	AT1G59590	1.28941e-05	-1.28308
AT4G28330	2.43803e-09	3.20373	AT5G20790	3.11577e-09	1.26999	AT3G16010	2.19789e-06	-1.52832	AT4G38240	1.29697e-05	-0.664103
AT2G47180	2.44312e-09	0.975461	AT1G01540	3.16684e-09	0.862503	AT2G39180	2.26608e-06	-1.99931	AT2G29910	1.30166e-05	-0.865123
AT3G53030	2.45533e-09	0.93029	AT3G01650	3.22197e-09	0.880782	AT1G23020	2.27023e-06	-0.942516	AT3G20270	1.30538e-05	-0.942321
AT1G71040	2.46851e-09	1.11988	AT4G03420	3.25882e-09	1.0782	AT1G14600	2.27777e-06	-1.96527	AT5G49740	1.30538e-05	-0.759564
AT2G16710	2.47352e-09	1.49558	AT1G19270	3.31679e-09	0.960366	AT5G07690	2.30947e-06	-1.20162	AT4G39480	1.30777e-05	-2.3142
AT3G55380	2.50298e-09	0.944057	AT5G63120	3.33606e-09	0.845197	AT3G06380	2.322e-06	-0.82575	AT4G17340	1.33309e-05	-0.565885
AT1G10400	2.5788e-09	4.76981	AT4G03510	3.45324e-09	2.39453	AT3G53570	2.3325e-06	-0.72309	AT1G20225	1.33771e-05	-0.514125
AT5G44100	2.59328e-09	0.616567	AT2G37710	3.52424e-09	0.769168	AT2G21950	2.33654e-06	-0.90121	AT2G35470	1.34628e-05	-0.864708
AT1G01260	2.61238e-09	1.10501	AT4G17098	3.54454e-09	1.70039	AT5G44060	2.34576e-06	-1.06095	AT5G06280	1.36267e-05	-0.868826
AT4G03420	2.62944e-09	1.16372	AT2G45850	3.57653e-09	1.78888	AT5G57565	2.34576e-06	-1.49912	AT3G04443	1.36485e-05	-4.54593
AT3G24310	2.68583e-09	3.1739	AT1G78630	3.67059e-09	0.790489	AT5G38530	2.36677e-06	-0.635345	AT1G18580	1.36701e-05	-0.667623
AT5G64420	2.70548e-09	1.05056	AT3G54050	3.6816e-09	0.721277	AT5G23190	2.37097e-06	-1.31291	AT3G30214	1.38025e-05	-0.838563
AT1G13960	2.79345e-09	0.82378	AT3G06483	3.68505e-09	0.892431	AT4G31870	2.40049e-06	-1.12267	AT1G52080	1.38308e-05	-1.16138
AT1G22350	2.88095e-09	1.77773	AT1G69840	3.71663e-09	0.967084	AT2G30490	2.4021e-06	-0.522197	AT4G15960	1.38544e-05	-0.71525
AT1G62710	3.03555e-09	1.64878	AT1G60950	3.83061e-09	1.50938	AT3G51420	2.42325e-06	-0.831956	AT2G39375	1.38987e-05	-2.48797
AT5G49720	3.04994e-09	0.586961	AT2G38000	4.05872e-09	0.921984	AT2G04110	2.42617e-06	-0.946888	AT3G05165	1.39169e-05	-0.511443
AT2G41430	3.09024e-09	0.695168	AT5G01200	4.11048e-09	1.43727	AT4G30110	2.42983e-06	-0.896722	AT1G53070	1.3933e-05	-0.77777
AT1G28200	3.12894e-09	0.848158	AT4G15490	4.12272e-09	0.78109	AT3G22540	2.43129e-06	-2.85196	AT2G18980	1.43303e-05	-0.627383
AT4G30830	3.14709e-09	3.02891	AT5G09660	4.12544e-09	0.637733	AT1G47400	2.44036e-06	-2.00404	AT4G15260	1.44853e-05	-1.38845
AT2G38000	3.16975e-09	1.0103	AT2G47970	4.17e-09	0.609748	AT1G06830	2.44235e-06	-1.4461	AT5G54520	1.45244e-05	-1.34809
AT5G08260	3.16975e-09	0.986954	AT1G02820	4.22774e-09	1.1893	AT2G37100	2.44717e-06	-1.73873	AT1G76080	1.47055e-05	-0.553834
AT3G07360	3.17506e-09	0.700235	AT1G20340	4.24642e-09	0.892224	AT4G33740	2.44724e-06	-0.535769	AT5G67160	1.47765e-05	-1.55372
AT3G11670	3.18466e-09	0.784572	AT5G64420	4.25271e-09	0.942241	AT3G59250	2.46488e-06	-4.05944	AT5G15410	1.48446e-05	-0.575307
AT1G54830	3.22015e-09	1.11088	AT3G19553	4.27509e-09	1.15303	AT4G24700	2.47489e-06	-1.84452	AT5G50260	1.4981e-05	-1.63443
AT2G36930	3.22015e-09	0.941393	AT4G14580	4.29347e-09	1.12295	AT1G71340	2.52025e-06	-0.558643	AT5G66558	1.5027e-05	-1.05504
AT1G53885	3.27368e-09	2.29752	AT3G06980	4.3785e-09	0.824567	AT4G14440	2.52399e-06	-0.844202	AT5G10990	1.50558e-05	-2.46593
AT3G60200	3.27386e-09	1.30812	AT1G24280	4.39294e-09	1.07225	AT2G30140	2.54971e-06	-0.913185	AT5G48650	1.5062e-05	-1.16844
AT5G65207	3.29575e-09	1.61279	AT3G07280	4.42775e-09	1.33097	AT2G46810	2.56781e-06	-1.05294	AT5G24800	1.53634e-05	-0.53563
AT1G56600	3.29935e-09	2.54439	AT5G24320	4.45066e-09	0.839526	AT5G06270	2.58801e-06	-0.92672	AT4G04810	1.54754e-05	-0.85711
AT3G60390	3.3004e-09	1.39237	AT2G47260	4.45847e-09	1.33105	AT5G01030	2.59572e-06	-0.670157	AT5G45940	1.56869e-05	-0.903929
AT1G22530	3.31128e-09	0.90955	AT3G54820	4.49162e-09	1.01778	AT1G69850	2.60058e-06	-0.683469	AT1G17230	1.57653e-05	-0.826212
AT3G02990	3.34359e-09	2.08041	AT4G18520	4.54798e-09	1.54499	AT4G36550	2.62064e-06	-1.51744	AT1G48300	1.5896e-05	-0.791363
AT1G01360	3.36178e-09	1.06929	AT2G38325	4.5776e-09	3.41268	AT5G66675	2.62064e-06	-0.85653	AT4G24660	1.59141e-05	-1.25533
AT4G28703	3.44113e-09	2.64983	AT4G23500	4.61577e-09	0.897145	AT1G56540	2.62296e-06	-1.42262	AT3G30180	1.60788e-05	-0.815971
AT1G12580	3.56508e-09	0.711303	AT5G20160	4.61712e-09	0.95938	AT5G13170	2.62296e-06	-1.76252	AT4G36610	1.60947e-05	-0.740375
AT1G73390	3.57504e-09	0.974372	AT5G62090	4.65066e-09	0.83214	AT2G40100	2.62605e-06	-0.660663	AT5G51910	1.61531e-05	-1.19262
AT5G05170	3.59305e-09	0.631341	AT3G44890	4.66282e-09	0.837267	AT3G06868	2.63677e-06	-0.830267	AT5G13180	1.61825e-05	-0.503989
AT5G06110	3.63549e-09	0.754122	AT5G66530	4.73593e-09	0.778308	AT5G08010	2.67176e-06	-1.16082	AT4G37240	1.62339e-05	-2.2841
AT5G44110	3.63549e-09	0.978931	AT3G21055	4.77577e-09	1.11546	AT5G08750	2.67817e-06	-0.951776	AT5G25770	1.63885e-05	-0.765386
AT1G45688	3.66508e-09	0.605738	AT5G10695	4.80344e-09	2.28866	AT3G56060	2.68757e-06	-0.838523	AT1G05835	1.64918e-05	-1.28668
AT5G54300	3.72276e-09	1.12479	AT5G23010	4.90593e-09	1.14488	AT5G57790	2.69401e-06	-2.14969	AT5G39990	1.6514e-05	-0.542242
AT1G54510	3.73693e-09	1.07256	AT1G66700	4.90866e-09	2.08068	AT3G53540	2.70848e-06	-0.541252	AT4G23700	1.65258e-05	-1.07231
AT4G15470	3.7451e-09	0.640281	AT2G46620	4.92537e-09	1.06543	AT2G33550	2.71321e-06	-1.02252	AT3G18295	1.65349e-05	-0.944442
AT1G73760	3.83786e-09	0.902384	AT3G02990	4.99572e-09	1.87354	AT1G64590	2.76858e-06	-1.92855	AT3G45210	1.65573e-05	-0.712035
AT1G66410	3.92351e-09	0.679286	AT1G68470	5.09881e-09	1.47148	AT3G61670	2.76858e-06	-0.666101	AT3G10570	1.65699e-05	-1.53105
AT1G75540	3.93104e-09	0.837855	AT4G15430	5.29515e-09	0.935687	AT5G07240	2.77862e-06	-0.888157	AT2G42920	1.66067e-05	-0.768778
AT1G64280	3.96616e-09	0.875873	AT4G33220	5.2962e-09	1.14547	AT4G01020	2.78403e-06	-0.965101	AT4G18050	1.6676e-05	-0.798453
AT2G34510	3.96616e-09	1.12843	AT3G11630	5.3481e-09	0.809032	AT1G67070	2.78789e-06	-1.64546	AT4G03070	1.67949e-05	-1.08547
AT5G61210	3.96673e-09	0.789598	AT1G42470	5.36091e-09	0.833474	AT2G17020	2.79258e-06	-0.759973	AT1G80780	1.68122e-05	-0.560737
AT3G25870	4.04067e-09	2.1693	AT5G18080	5.36937e-09	3.23079	AT1G13100	2.82641e-06	-1.05069	AT3G06145	1.68328e-05	-1.16518
AT2G26830	4.07688e-09	0.977077	AT3G22910	5.42378e-09	2.73388	AT5G24120	2.82862e-06	-0.570433	AT1G79420	1.68504e-05	-1.13487
AT2G47260	4.15874e-09	1.59411	AT5G48900	5.43267e-09	0.84194	AT4G37480	2.88476e-06	-1.09021	AT1G66160	1.70365e-05	-0.710881
AT4G32410	4.17186e-09	0.564252	AT1G17940	5.55535e-09	0.854425	AT5G53200	2.88813e-06	-5.58157	AT1G21910	1.71182e-05	-1.31109
AT3G14840	4.21035e-09	0.944168	AT2G28500	5.60026e-09	3.59793	AT3G59680	2.89879e-06	-1.26389	AT3G17840	1.72885e-05	-0.503061
AT5G56680	4.21035e-09	0.742297	AT2G28800	5.66561e-09	0.734821	AT3G52900	2.90468e-06	-1.14313	AT1G35320	1.73214e-05	-0.946159
AT3G16390	4.21382e-09	1.68709	AT5G38240	5.68457e-09	1.67046	AT5G16250	2.92277e-06	-0.659417	AT4G30993	1.74991e-05	-0.659214
AT3G05660	4.27902e-09	6.87122	AT5G16040	5.80658e-09	1.09495	AT2G26650	2.92917e-06	-0.778945	AT5G13400	1.76795e-05	-0.603337
AT2G37110	4.30919e-09	0.746889	AT5G48480	5.85654e-09	0.883122	AT2G44090	2.95142e-06	-0.517007	AT5G52230	1.77342e-05	-0.767562
AT5G52882	4.30919e-09	0.832073	AT4G12750	5.90186e-09	1.41863	AT4G33030	2.9801e-06	-0.5336	AT3G21520	1.77591e-05	-3.37762
AT1G11950	4.34701e-09	1.4841	AT2G24240	5.95831e-09	2.32297	AT3G49790	3.02006e-06	-0.869321	AT4G28840	1.77593e-05	-1.19672
AT3G62010	4.36717e-09	0.746748	AT1G06360	5.97334e-09	0.969337	AT2G35820	3.02081e-06	-1.30831	AT4G21200	1.78238e-05	-1.26709
AT3G63220	4.37691e-09	1.41334	AT4G40065	5.97334e-09	2.35259	AT2G45310	3.04009e-06	-1.28569	AT3G11030	1.7894e-05	-0.79752
AT3G08880	4.41826e-09	2.0739	AT5G12010	5.97544e-09	0.971978	AT1G12030	3.05567e-06	-2.31989	AT3G44300	1.79129e-05	-0.71984
AT4G17570	4.45936e-09	0.813126	AT1G55670	6.0059e-09	0.770342	AT1G31420	3.06073e-06	-0.508139	AT1G80010	1.79222e-05	-0.611053
AT2G31370	4.58916e-09	1.04848	AT3G56680	6.05345e-09	0.80513	AT1G27360	3.06586e-06	-1.12193	AT2G36090	1.79871e-05	-1.54339
AT1G65580	4.61928e-09	0.805369	AT3G60200	6.06634e-09	1.27782	AT5G24155	3.09041e-06	-2.29192	AT1G17255	1.82744e-05	-1.29798
AT3G29575	4.61928e-09	1.36076	AT4G37930	6.24104e-09	0.661676	AT1G28580	3.09173e-06	-0.531139	AT1G68880	1.83441e-05	-1.07773
AT5G62640	4.69437e-09	1.19933	AT3G55740	6.34631e-09	0.90851	AT1G03820	3.10111e-06	-1.40114	AT1G51760	1.84034e-05	-0.52001
AT4G20880	4.79345e-09	1.14348	AT5G58020	6.35943e-09	0.684171	AT1G44110	3.1146e-06	-1.45862	AT1G73870	1.8445e-05	-0.735797
AT5G50840	4.80894e-09	1.10378	AT2G46820	6.39691e-09	1.06141	AT4G19380	3.13681e-06	-1.71406	AT4G25760	1.87679e-05	-1.74666
AT1G54217	4.84625e-09	2.87103	AT2G01008	6.44088e-09	1.40951	AT5G65480	3.14298e-06	-0.56201	AT3G24750	1.91488e-05	-1.15096
AT4G26370	4.92883e-09	1.15033	AT2G17870	6.46348e-09	0.822958	AT1G30520	3.14315e-06	-0.946657	AT1G67830	1.91757e-05	-0.867486
AT3G12300	4.9697e-09	1.16906	AT1G29400	6.53008e-09	0.597695	AT4G39240	3.18738e-06	-0.777089	AT5G15210	1.92126e-05	-0.759245
AT1G69760	5.11374e-09	1.14787	AT5G01530	6.55396e-09	0.837057	AT1G04220	3.22311e-06	-1.23956	AT5G56280	1.92819e-05	-0.640556
AT2G18730	5.27803e-09	0.781909	AT2G15880	6.58761e-09	2.72675	AT2G46915	3.24604e-06	-0.506962	AT5G06265	1.9303e-05	-0.959759
AT5G58020	5.29398e-09	0.746259	AT1G29460	6.61312e-09	2.61891	AT5G13730	3.2494e-06	-0.879959	AT1G59640	1.93919e-05	-1.39963
AT1G75950	5.35294e-09	0.548282	AT5G53490	6.65093e-09	1.07543	AT5G14700	3.25777e-06	-1.44016	AT1G80520	1.93919e-05	-1.75266
AT1G33970	5.41714e-09	0.941307	AT1G08810	6.717e-09	1.60411	AT3G04210	3.32508e-06	-1.05631	AT3G02120	1.93993e-05	-0.922097
AT5G66460	5.44796e-09	1.18035	AT1G29690	6.80264e-09	0.938685	AT5G11330	3.35213e-06	-0.533338	AT3G13226	1.95163e-05	-0.766325
AT5G62460	5.49536e-09	1.13981	AT5G45820	6.81611e-09	2.82286	AT4G27860	3.36016e-06	-0.656346	AT1G12380	1.95499e-05	-0.971955
AT1G33720	5.52634e-09	1.10624	AT4G16870	6.88503e-09	1.31997	AT4G23300	3.4348e-06	-0.781012	AT3G21710	1.96097e-05	-0.779541
AT1G77220	5.53081e-09	1.05254	AT1G29910	7.02788e-09	0.979098	AT2G37030	3.45286e-06	-5.09054	AT2G44280	1.97093e-05	-0.863909
AT3G16785	5.53669e-09	0.764293	AT1G29450	7.03328e-09	2.75466	AT1G33480	3.45367e-06	-1.4859	AT5G23750	1.97178e-05	-0.736109
AT1G68560	5.57892e-09	0.713213	AT1G33720	7.04419e-09	1.57458	AT1G18745	3.4713e-06	-2.26129	AT2G37480	1.98674e-05	-0.921458
AT5G20160	5.63491e-09	1.01559	AT5G57380	7.08159e-09	7.05963	AT2G45830	3.47841e-06	-1.04653	AT1G27300	1.9964e-05	-0.638013
AT4G33625	5.71549e-09	0.830552	AT5G18550	7.12104e-09	1.13779	AT2G29320	3.50985e-06	-0.907042	AT1G44750	2.03123e-05	-0.524445
AT4G34150	5.79423e-09	0.6425	AT1G78370	7.13786e-09	0.988602	AT4G13900	3.51965e-06	-1.03244	AT5G10610	2.03334e-05	-1.15349
AT5G30495	5.81109e-09	1.47914	AT1G15670	7.20757e-09	1.23821	AT1G64720	3.53932e-06	-0.675285	AT1G46480	2.06704e-05	-1.59919
AT1G07050	5.82229e-09	6.60366	AT4G26690	7.25975e-09	0.788424	AT1G68190	3.56176e-06	-0.95536	AT2G42950	2.07766e-05	-1.07934
AT5G26030	5.84496e-09	0.629618	AT5G40540	7.3775e-09	1.52683	AT3G24500	3.56176e-06	-2.61615	AT3G05936	2.10198e-05	-1.11713
AT5G14940	5.93011e-09	1.58987	AT3G16390	7.47422e-09	1.67583	AT5G23130	3.57761e-06	-1.5425	AT4G32270	2.10461e-05	-0.88934
AT2G34770	5.95223e-09	0.829167	AT2G47390	7.54859e-09	0.573056	AT4G22755	3.60225e-06	-1.16108	AT1G32690	2.10793e-05	-1.4259
AT3G14720	6.16639e-09	0.820596	AT4G09010	7.68475e-09	0.929891	AT3G26490	3.64102e-06	-2.44077	AT4G35030	2.1133e-05	-0.683823
AT2G17280	6.22236e-09	1.61474	AT1G17620	7.69765e-09	0.648446	AT1G72855	3.71204e-06	-2.14743	AT5G24155	2.11745e-05	-0.826747
AT2G21500	6.28899e-09	1.8788	AT1G11090	7.7507e-09	1.16188	AT2G41380	3.73393e-06	-0.77708	AT4G37560	2.12785e-05	-0.859743
AT5G20910	6.28899e-09	1.14514	AT5G24270	7.86671e-09	2.00158	AT1G14200	3.84023e-06	-1.77583	AT1G66250	2.14359e-05	-0.863816
AT2G22860	6.32939e-09	4.14126	AT4G26370	8.04416e-09	1.182	AT5G19730	3.84277e-06	-0.8767	AT2G03450	2.15184e-05	-1.30915
AT5G35980	6.44698e-09	0.601563	AT1G76650	8.12449e-09	3.1863	AT1G01180	3.85739e-06	-1.41606	AT5G67450	2.15255e-05	-1.32302
AT5G57710	6.44698e-09	0.644987	AT2G32800	8.22571e-09	0.744312	AT5G11550	3.85739e-06	-1.0928	AT1G21370	2.18635e-05	-0.676016
AT1G22985	6.49777e-09	2.0445	AT5G24340	8.22571e-09	1.12219	AT3G57980	3.87191e-06	-1.6003	AT2G41820	2.18635e-05	-0.569701
AT3G55410	6.63828e-09	0.642436	AT3G06150	8.23351e-09	0.971706	AT3G60910	3.89618e-06	-0.907992	AT1G13940	2.19572e-05	-0.573768
AT3G17020	6.69225e-09	0.69172	AT5G47040	8.24532e-09	0.642524	AT2G42750	3.92988e-06	-0.7861	AT5G21482	2.19961e-05	-0.91934
AT5G62340	6.81798e-09	1.8254	AT5G28750	8.29744e-09	0.755427	AT3G28920	3.97778e-06	-0.862148	AT2G07240	2.21479e-05	-0.661431
AT2G44910	6.9376e-09	4.37697	AT3G26980	8.47748e-09	1.14667	AT4G13530	4.00519e-06	-0.539771	AT1G70340	2.21677e-05	-1.51817
AT5G55450	7.04639e-09	2.54046	AT1G11220	8.55928e-09	2.11179	AT3G17470	4.01632e-06	-0.552281	AT5G24010	2.22181e-05	-0.900732
AT4G26690	7.05384e-09	0.781903	AT2G29650	8.55928e-09	0.860213	AT1G80690	4.02425e-06	-0.981285	AT5G10830	2.24239e-05	-0.73861
AT4G17150	7.21849e-09	1.13688	AT5G41670	8.57527e-09	0.85883	AT5G67430	4.02845e-06	-1.95803	AT2G39310	2.253e-05	-0.723184
AT1G66700	7.55022e-09	2.27566	AT5G19820	8.60428e-09	0.574345	AT1G14440	4.04309e-06	-1.31994	AT3G05345	2.27117e-05	-1.08669
AT5G47240	7.65106e-09	1.26549	AT3G14595	8.64583e-09	0.992471	AT5G20540	4.11071e-06	-1.04585	AT2G20560	2.28302e-05	-0.736103
AT1G30640	7.70837e-09	1.26244	AT5G41610	8.656e-09	1.56614	AT3G57830	4.11122e-06	-1.93931	AT2G01290	2.30614e-05	-0.623637
AT4G02570	7.72032e-09	0.5588	AT2G30870	8.66577e-09	0.539185	AT3G11700	4.12368e-06	-0.529521	AT2G26640	2.30765e-05	-0.795045
AT5G60540	7.74014e-09	1.12283	AT5G17310	8.87236e-09	0.780011	AT1G79060	4.14642e-06	-1.38427	AT1G78260	2.31244e-05	-0.66241
AT1G20823	7.75378e-09	1.28676	AT5G43740	8.94599e-09	1.24606	AT4G27070	4.15916e-06	-1.00448	AT3G06210	2.31912e-05	-0.731197
AT2G36400	8.04792e-09	1.04001	AT2G44310	9.03924e-09	0.874541	AT3G29230	4.33724e-06	-0.854013	AT1G01430	2.32074e-05	-0.630901
AT1G01420	8.06022e-09	0.975453	AT5G23950	9.13898e-09	1.72411	AT1G36940	4.3374e-06	-2.80145	AT5G42730	2.34898e-05	-1.21915
AT5G46500	8.08056e-09	2.92634	AT3G05640	9.33828e-09	1.05195	AT1G07640	4.38268e-06	-0.741458	AT3G24770	2.36865e-05	-0.714148
AT3G53800	8.08846e-09	2.18518	AT2G31800	9.47407e-09	1.11207	AT4G31877	4.45582e-06	-1.61401	AT5G48180	2.38119e-05	-0.604287
AT5G62900	8.36953e-09	1.56645	AT3G11850	9.64548e-09	1.34244	AT2G01760	4.48208e-06	-1.86957	AT3G10800	2.38158e-05	-0.551334
AT2G44800	8.51135e-09	7.61829	AT4G33980	9.71142e-09	9.02297	AT1G71180	4.50619e-06	-1.58057	AT1G03820	2.38818e-05	-1.09052
AT1G61800	8.5336e-09	3.3747	AT1G78610	9.74704e-09	0.683096	AT2G42370	4.57417e-06	-3.14902	AT1G77620	2.40884e-05	-0.748836
AT2G29700	8.55191e-09	0.931187	AT1G14780	9.74792e-09	1.38733	AT5G14450	4.62864e-06	-1.41731	AT5G65560	2.41939e-05	-0.812933
AT3G15040	8.67247e-09	1.18098	AT3G19340	9.81655e-09	0.678466	AT4G25710	4.62925e-06	-1.0382	AT4G09180	2.4513e-05	-0.557258
AT2G32020	9.14826e-09	2.1583	AT3G47380	9.83111e-09	2.86477	AT5G61440	4.64321e-06	-0.849555	AT3G20660	2.45277e-05	-1.2423
AT3G16180	9.14826e-09	1.29801	AT1G77490	9.84312e-09	0.892972	AT4G15390	4.65657e-06	-0.545596	AT1G01250	2.45652e-05	-1.33875
AT1G14870	9.1815e-09	0.982696	AT2G17480	9.93331e-09	0.953462	AT1G17850	4.69897e-06	-0.845846	AT1G26900	2.46211e-05	-1.47322
AT3G20800	9.21333e-09	0.928785	AT5G40880	1.01302e-08	1.41711	AT5G65920	4.70788e-06	-0.933168	AT5G48040	2.49172e-05	-1.12222
AT2G17870	9.22101e-09	0.849646	AT1G10580	1.02831e-08	0.87796	AT2G28110	4.71468e-06	-1.11577	AT3G51640	2.49226e-05	-0.546438
AT1G71000	9.59818e-09	8.56309	AT5G13160	1.03084e-08	0.774963	AT2G42900	4.71563e-06	-1.66713	AT3G14570	2.49337e-05	-0.576691
AT5G55850	9.63178e-09	0.735125	AT5G19250	1.03152e-08	0.973317	AT5G01260	4.7263e-06	-0.721652	AT1G72770	2.52316e-05	-0.671066
AT2G44310	9.65046e-09	0.870811	AT5G05190	1.05285e-08	1.6625	AT1G70480	4.84049e-06	-0.663529	AT3G52480	2.52913e-05	-1.1532
AT5G13950	9.66181e-09	0.756122	AT4G02370	1.06547e-08	1.00454	AT4G36032	4.93465e-06	-0.967497	AT4G16765	2.53954e-05	-0.773865
AT1G68060	9.749e-09	0.676349	AT4G12800	1.06897e-08	0.855504	AT5G07460	4.9969e-06	-0.652738	AT2G17650	2.55941e-05	-1.31219
AT1G58235	9.75726e-09	1.12025	AT5G20630	1.083e-08	0.828923	AT1G35460	5.21819e-06	-0.901618	AT5G36800	2.56556e-05	-0.884316
AT5G61228	1.0393e-08	0.907987	AT2G03340	1.10001e-08	0.880908	AT1G15550	5.23347e-06	-1.18298	AT3G59470	2.58952e-05	-0.818651
AT4G34100	1.0589e-08	0.590264	AT5G40780	1.11062e-08	1.66288	AT2G01940	5.26613e-06	-0.999496	AT2G34070	2.59995e-05	-0.637615
AT5G23955	1.06365e-08	1.69489	AT1G28140	1.13457e-08	0.809919	AT1G07490	5.29259e-06	-4.45181	AT1G21560	2.60362e-05	-0.730873
AT1G08550	1.06574e-08	1.00596	AT5G54300	1.14535e-08	1.13099	AT2G46535	5.32201e-06	-0.948443	AT1G14630	2.60991e-05	-2.15573
AT5G16550	1.06817e-08	0.938344	AT5G52900	1.16054e-08	1.36404	AT5G49980	5.32899e-06	-0.564378	AT4G15810	2.61139e-05	-1.62469
AT1G25320	1.07225e-08	1.91673	AT3G47980	1.16431e-08	1.3301	AT3G61750	5.33049e-06	-0.859276	AT4G16670	2.63613e-05	-0.751601
AT4G09760	1.09514e-08	0.590864	AT1G69690	1.16546e-08	1.13595	AT3G11240	5.34623e-06	-1.28542	AT5G65490	2.63613e-05	-0.776545
AT2G35710	1.09572e-08	1.50065	AT1G53510	1.16892e-08	0.685692	AT3G06290	5.36491e-06	-0.782173	AT1G01180	2.63645e-05	-1.32427
AT4G04910	1.10924e-08	0.694321	AT5G36230	1.18388e-08	0.536668	AT4G14130	5.3876e-06	-1.14924	AT4G23050	2.63645e-05	-0.651273
AT3G07350	1.10967e-08	0.902108	AT1G58590	1.18421e-08	1.25142	AT4G27050	5.40117e-06	-0.940831	AT3G20680	2.63707e-05	-0.749225
AT3G19960	1.128e-08	0.682648	AT5G66190	1.18864e-08	0.780105	AT5G45360	5.41161e-06	-0.598495	AT4G10550	2.65938e-05	-1.44549
AT4G35940	1.1395e-08	1.34366	AT1G28060	1.21728e-08	0.79239	AT5G04860	5.47735e-06	-0.688256	AT1G73325	2.66491e-05	-2.81957
AT3G18440	1.15632e-08	0.946489	AT5G23220	1.24261e-08	1.458	AT3G14760	5.50811e-06	-2.16903	AT1G36180	2.6696e-05	-0.649695
AT2G22800	1.15886e-08	1.35007	AT2G37220	1.27453e-08	0.818555	AT1G19720	5.52027e-06	-0.672454	AT5G59560	2.69636e-05	-0.830862
AT5G06760	1.17966e-08	2.60556	AT3G20340	1.29253e-08	2.2399	AT1G75460	5.5273e-06	-0.692335	AT5G09230	2.70004e-05	-0.664271
AT4G29610	1.19028e-08	4.26824	AT4G39400	1.29464e-08	0.694034	AT5G24670	5.56176e-06	-0.663206	AT2G12646	2.73205e-05	-1.31993
AT1G09780	1.19094e-08	0.715741	AT2G45470	1.30296e-08	0.780276	AT3G60690	5.57442e-06	-1.24589	AT4G00270	2.7328e-05	-0.801784
AT2G47970	1.1972e-08	0.61398	AT4G33985	1.30755e-08	1.97941	AT5G01210	5.59606e-06	-0.71324	AT5G34930	2.77596e-05	-0.945866
AT2G45850	1.21271e-08	1.23622	AT1G77200	1.32451e-08	2.00738	AT1G14840	5.63047e-06	-0.71699	AT2G03720	2.78257e-05	-1.41978
AT4G36930	1.25564e-08	1.68004	AT3G51920	1.32957e-08	0.87638	AT1G68330	5.6337e-06	-2.51733	AT5G21222	2.78757e-05	-0.741767
AT5G40780	1.27715e-08	1.54928	AT1G14530	1.34269e-08	1.35785	AT1G60505	5.64765e-06	-1.63863	AT4G22820	2.80426e-05	-0.570712
AT2G38290	1.31211e-08	1.26603	AT5G52570	1.35573e-08	1.07574	AT5G16505	5.64765e-06	-0.697793	AT2G18440	2.84127e-05	-0.525681
AT1G72710	1.31894e-08	0.573159	AT5G06690	1.37152e-08	4.52807	AT5G06265	5.76403e-06	-1.03282	AT3G16230	2.84127e-05	-0.521925
AT5G41810	1.32659e-08	1.3009	AT2G30640	1.39001e-08	2.08181	AT3G29390	5.80626e-06	-0.618885	AT5G09930	2.85023e-05	-2.86844
AT1G73630	1.32751e-08	1.37873	AT1G71800	1.39879e-08	0.867927	AT5G15350	5.81648e-06	-0.689756	AT2G19250	2.86754e-05	-1.21322
AT4G34910	1.33132e-08	0.965802	AT4G04860	1.39879e-08	1.02963	AT3G51150	5.82814e-06	-0.735651	AT2G23130	2.9e-05	-1.35622
AT5G17300	1.34074e-08	1.01942	AT1G25320	1.41684e-08	1.59814	AT1G54050	5.88835e-06	-1.88332	AT3G02580	2.90735e-05	-0.506683
AT5G44210	1.34181e-08	3.28854	AT4G33430	1.42451e-08	0.644644	AT3G01480	5.89804e-06	-0.529463	AT4G38320	2.92313e-05	-0.956326
AT3G21650	1.35751e-08	1.03558	AT5G13630	1.4297e-08	0.901669	AT3G04160	5.91563e-06	-1.3915	AT4G01610	2.94173e-05	-0.660681
AT2G39805	1.3957e-08	0.979411	AT5G56170	1.43459e-08	0.794418	AT3G22150	5.91563e-06	-0.841488	AT4G19420	2.99256e-05	-0.771373
AT2G44200	1.3957e-08	0.996847	AT4G04330	1.43675e-08	6.66135	AT3G59080	5.97874e-06	-1.07751	AT2G28240	2.99376e-05	-0.911867
AT4G12430	1.39684e-08	1.51377	AT5G56630	1.48536e-08	0.869003	AT2G24250	6.07586e-06	-2.32692	AT2G30100	2.99376e-05	-0.729148
AT5G57123	1.42303e-08	3.22079	AT1G32500	1.50456e-08	0.761043	AT3G56970	6.0977e-06	-1.91311	AT5G53800	3.00179e-05	-0.547096
AT1G08920	1.4277e-08	1.33497	AT4G03280	1.50528e-08	0.78908	AT2G14090	6.10642e-06	-1.68574	AT3G01970	3.03813e-05	-1.50491
AT3G55740	1.44086e-08	0.98547	AT5G26570	1.53003e-08	0.672445	AT1G34210	6.15242e-06	-0.821111	AT4G01280	3.04043e-05	-0.572901
AT1G20840	1.45033e-08	0.760673	AT5G65670	1.53003e-08	0.529402	AT5G03110	6.22019e-06	-1.86716	AT1G66730	3.04603e-05	-0.578042
AT1G27130	1.48246e-08	0.808196	AT4G32285	1.55288e-08	0.644035	AT5G48485	6.22462e-06	-0.681226	AT2G17020	3.04898e-05	-0.609578
AT5G41610	1.48498e-08	2.0198	AT3G01510	1.5569e-08	0.84212	AT3G13650	6.25348e-06	-1.03862	AT1G32583	3.0538e-05	-1.15812
AT4G36090	1.49246e-08	1.09279	AT3G55800	1.5569e-08	0.731405	AT2G36895	6.28924e-06	-0.62099	AT3G11240	3.0778e-05	-0.974616
AT1G10580	1.50935e-08	0.887143	AT5G39785	1.5569e-08	1.2596	AT3G50800	6.32799e-06	-1.2975	AT3G26330	3.0807e-05	-0.687715
AT5G49015	1.60301e-08	3.26401	AT1G52230	1.57919e-08	0.81905	AT1G49730	6.33245e-06	-0.757734	AT5G24760	3.09316e-05	-0.553512
AT1G63500	1.67365e-08	0.835787	AT2G02160	1.58278e-08	0.803894	AT1G05562	6.34475e-06	-1.37067	AT3G22886	3.11975e-05	-1.46705
AT3G56720	1.71078e-08	0.871162	AT1G71020	1.59902e-08	1.09073	AT3G28100	6.36076e-06	-1.0534	AT4G38860	3.13261e-05	-1.16261
AT3G19010	1.71088e-08	0.720267	AT5G65207	1.61562e-08	1.80014	AT5G01920	6.36076e-06	-0.643567	AT1G75280	3.16245e-05	-0.521628
AT1G52270	1.71575e-08	2.63692	AT3G02150	1.68758e-08	1.64832	AT2G23690	6.36212e-06	-2.84528	AT4G38660	3.22714e-05	-0.739265
AT4G00080	1.71575e-08	1.29624	AT1G27770	1.70206e-08	0.863909	AT1G59590	6.40253e-06	-1.32741	AT3G23880	3.24418e-05	-1.36119
AT3G57930	1.71601e-08	1.09233	AT1G12860	1.70257e-08	0.992906	AT3G02885	6.4854e-06	-1.25696	AT4G18760	3.25395e-05	-0.773944
AT4G02370	1.73537e-08	0.998078	AT3G13330	1.70257e-08	0.652293	AT3G12915	6.49495e-06	-1.45393	AT3G51860	3.27513e-05	-0.920662
AT5G47430	1.75051e-08	0.654603	AT2G22125	1.72286e-08	0.671222	AT3G01360	6.50237e-06	-1.15643	AT2G03800	3.28178e-05	-0.81805
AT4G38810	1.76484e-08	0.747253	AT1G43620	1.73683e-08	1.01251	AT2G33850	6.61402e-06	-0.656482	AT3G46700	3.28178e-05	-0.917803
AT3G52800	1.77775e-08	0.67341	AT5G18050	1.76142e-08	5.08707	AT4G08950	6.63367e-06	-0.716373	AT5G34940	3.31128e-05	-0.74669
AT4G15680	1.802e-08	3.59146	AT4G25100	1.76506e-08	0.822486	AT2G25180	6.63442e-06	-0.521569	AT1G79110	3.31879e-05	-1.00625
AT3G15440	1.80477e-08	7.56451	AT4G17560	1.76872e-08	0.819427	AT3G10570	6.63442e-06	-1.60525	AT3G05230	3.35407e-05	-0.803546
AT5G56750	1.8347e-08	0.830881	AT5G36700	1.77341e-08	0.79519	AT5G60970	6.65479e-06	-1.04784	AT4G37610	3.36308e-05	-0.791319
AT3G58640	1.8604e-08	0.56154	AT4G16990	1.79012e-08	1.04424	AT4G21445	6.69626e-06	-0.783638	AT1G60390	3.36674e-05	-0.627171
AT2G05765	1.89741e-08	2.20543	AT1G55500	1.79039e-08	0.821224	AT5G20300	6.72999e-06	-0.662831	AT4G11680	3.3694e-05	-0.647525
AT5G09970	1.90972e-08	2.9028	AT1G72180	1.81849e-08	1.00169	AT5G10610	6.79422e-06	-1.49571	AT2G02910	3.37424e-05	-0.756923
AT4G39070	1.92466e-08	2.24941	AT2G24020	1.82376e-08	0.765052	AT5G18100	6.80406e-06	-0.744071	AT4G36470	3.39955e-05	-0.741408
AT3G27300	1.95111e-08	0.901419	AT1G08380	1.85528e-08	1.03759	AT2G35060	6.80421e-06	-0.527593	AT2G37630	3.40059e-05	-0.550412
AT5G42950	1.96287e-08	0.625653	AT1G49650	1.88065e-08	1.49488	AT3G13061	6.80798e-06	-1.7291	AT5G42780	3.41542e-05	-2.59391
AT3G07050	1.98067e-08	0.726461	AT2G30010	1.97621e-08	1.63628	AT3G47560	6.82468e-06	-0.865616	AT5G25350	3.47608e-05	-0.500128
AT5G55960	1.98402e-08	0.752763	AT1G66100	2.01206e-08	1.4189	AT5G48910	6.86685e-06	-0.81085	AT1G18870	3.56369e-05	-0.939893
AT1G02330	2.00181e-08	0.847139	AT4G09040	2.01732e-08	0.837858	AT5G18650	6.8892e-06	-0.501447	AT4G20140	3.58822e-05	-0.594984
AT1G15580	2.00423e-08	4.58809	AT5G47880	2.02902e-08	0.608094	AT4G02900	6.98625e-06	-1.13998	AT1G44810	3.60459e-05	-0.50603
AT3G57090	2.01681e-08	0.826285	AT1G53870	2.03845e-08	1.56002	AT3G61010	7.05521e-06	-0.683881	AT1G27210	3.61456e-05	-0.711815
AT5G27760	2.03084e-08	0.884038	AT1G75750	2.03934e-08	0.948415	AT5G55380	7.13899e-06	-1.63945	AT3G43700	3.6172e-05	-1.11287
AT4G36110	2.04539e-08	3.41771	AT3G62010	2.04119e-08	0.69907	AT3G20370	7.1468e-06	-0.583976	AT2G14090	3.63804e-05	-1.13712
AT3G10410	2.06504e-08	1.03512	AT4G14300	2.04423e-08	0.716498	AT3G14150	7.15329e-06	-0.761442	AT1G25530	3.6393e-05	-0.87814
AT4G25730	2.06634e-08	0.785759	AT5G62460	2.04726e-08	1.0019	AT1G34580	7.21758e-06	-1.4533	AT3G04310	3.6522e-05	-1.02569
AT4G20260	2.06947e-08	0.705696	AT2G42220	2.04936e-08	0.934601	AT5G67350	7.23228e-06	-1.37128	AT4G03540	3.6522e-05	-1.13962
AT2G43445	2.10746e-08	2.60759	AT1G13480	2.05805e-08	2.94086	AT3G46130	7.24127e-06	-0.863646	AT4G19810	3.6522e-05	-0.909602
AT3G62260	2.12052e-08	1.2226	AT4G13640	2.07334e-08	1.13386	AT3G54500	7.28745e-06	-0.500212	AT2G39435	3.65655e-05	-1.35614
AT5G52060	2.12431e-08	0.562092	AT5G55450	2.16846e-08	2.91723	AT2G16367	7.32846e-06	-4.42999	AT3G22220	3.66309e-05	-0.508615
AT4G30996	2.15095e-08	0.834762	AT5G26770	2.20803e-08	1.15248	AT4G28780	7.44784e-06	-0.6563	AT3G18950	3.67648e-05	-0.887748
AT4G22220	2.19798e-08	0.640757	AT5G15780	2.24221e-08	1.20596	AT1G01060	7.47246e-06	-0.510526	AT1G33800	3.68612e-05	-0.730023
AT2G34250	2.20894e-08	0.538903	AT4G29610	2.28599e-08	4.97596	AT5G52280	7.63545e-06	-0.538081	AT4G22880	3.73197e-05	-0.777783
AT1G22740	2.21598e-08	1.20879	AT4G27960	2.29268e-08	0.541701	AT3G09600	7.64545e-06	-0.532135	AT1G76500	3.77177e-05	-0.864768
AT2G37678	2.21801e-08	1.40457	AT2G35800	2.30232e-08	0.86853	AT5G18245	7.71851e-06	-1.56796	AT5G46450	3.7749e-05	-0.580531
AT5G20790	2.2229e-08	1.525	AT5G62000	2.31669e-08	0.51573	AT1G05140	7.77272e-06	-0.561439	AT3G48740	3.78453e-05	-0.50051
AT2G18196	2.29186e-08	1.51855	AT4G00400	2.32551e-08	1.0548	AT4G33110	7.83611e-06	-0.559339	AT1G16750	3.79504e-05	-0.601213
AT3G19390	2.31601e-08	1.05551	AT1G15820	2.32561e-08	0.970683	AT3G12830	7.83629e-06	-1.94367	AT3G13650	3.83777e-05	-0.780053
AT4G22770	2.35622e-08	2.8671	AT3G52150	2.32561e-08	0.70588	AT1G22882	7.97248e-06	-0.759321	AT4G29270	3.86081e-05	-0.543494
AT1G04410	2.37076e-08	0.543046	AT2G02230	2.33046e-08	1.05364	AT3G54390	7.98724e-06	-0.869489	AT3G54390	3.86929e-05	-0.631745
AT1G21660	2.37755e-08	0.709534	AT1G20510	2.35592e-08	0.901342	AT4G34680	7.98724e-06	-1.00749	AT5G59310	3.87693e-05	-0.971917
AT3G61460	2.38329e-08	1.02559	AT1G69760	2.35592e-08	0.93148	AT3G21870	8.00531e-06	-0.846809	AT5G01890	3.88655e-05	-0.595901
AT5G59490	2.41904e-08	1.84516	AT2G44800	2.37782e-08	6.89778	AT1G59700	8.0422e-06	-0.815862	AT5G47800	3.89951e-05	-0.807377
AT5G01520	2.43569e-08	1.32768	AT1G74950	2.43615e-08	0.866414	AT4G31920	8.12813e-06	-0.726283	AT1G31310	3.98956e-05	-2.36133
AT1G24510	2.49181e-08	0.566859	AT2G24090	2.44624e-08	0.830836	AT4G36030	8.19474e-06	-1.21205	AT4G29930	4.01551e-05	-1.03429
AT1G66060	2.49222e-08	8.73544	AT5G08000	2.48783e-08	1.50898	AT5G17880	8.21398e-06	-0.801098	AT4G26095	4.05842e-05	-0.884936
AT5G62470	2.58051e-08	0.851193	AT5G64100	2.57598e-08	0.829006	AT4G14510	8.25692e-06	-0.760752	AT4G13800	4.09348e-05	-0.813073
AT5G61590	2.60059e-08	0.890387	AT2G04700	2.66697e-08	0.753348	AT3G14620	8.30666e-06	-1.08	AT3G25820	4.11414e-05	-0.988975
AT2G40475	2.64169e-08	0.851017	AT2G44870	2.69746e-08	0.672714	AT2G23790	8.32186e-06	-0.660833	AT1G30370	4.12311e-05	-1.60239
AT2G26200	2.66476e-08	1.03529	AT1G49240	2.69981e-08	0.609189	AT4G23260	8.44028e-06	-0.634452	AT3G60910	4.16858e-05	-0.874128
AT1G03730	2.68412e-08	1.37782	AT4G32800	2.726e-08	2.46126	AT1G15400	8.44553e-06	-0.520409	AT5G46180	4.17234e-05	-0.547023
AT3G13720	2.71756e-08	0.835652	AT1G70830	2.73996e-08	0.730175	AT1G31650	8.46107e-06	-0.782049	AT3G59900	4.17478e-05	-1.24687
AT2G18670	2.72938e-08	2.00632	AT2G10940	2.75667e-08	1.29096	AT3G54780	8.46139e-06	-2.5369	AT5G65820	4.19628e-05	-1.2743
AT3G13530	2.76387e-08	0.709415	AT3G13960	2.77056e-08	1.88062	AT1G72900	8.46537e-06	-1.02086	AT4G37150	4.25986e-05	-0.74853
AT1G75180	2.77856e-08	0.894418	AT4G27620	2.78425e-08	1.41893	AT3G25495	8.54052e-06	-1.2647	AT5G56840	4.30504e-05	-2.13721
AT2G22400	2.80018e-08	0.656966	AT1G78450	2.81615e-08	1.94435	AT2G31260	8.55546e-06	-0.783289	AT4G16447	4.31434e-05	-2.31671
AT2G38820	2.80753e-08	1.16302	AT5G50130	2.82588e-08	1.5033	AT1G54350	8.5832e-06	-0.597611	AT1G05900	4.34206e-05	-0.646693
AT5G53290	2.84557e-08	1.64814	AT4G33700	2.85852e-08	0.971341	AT3G12145	8.61594e-06	-1.15615	AT1G35180	4.3425e-05	-1.57862
AT2G39705	2.85546e-08	1.6391	AT5G62880	2.85852e-08	0.759812	AT3G20620	8.65135e-06	-1.53456	AT3G44326	4.34735e-05	-1.59174
AT4G13990	2.85546e-08	1.32349	AT1G22350	2.87939e-08	1.47854	AT1G21840	8.73514e-06	-1.7275	AT5G24660	4.37542e-05	-0.787737
AT5G66050	2.88579e-08	0.797026	AT1G48210	2.92555e-08	0.940577	AT3G22104	8.76604e-06	-0.939223	AT1G21060	4.38735e-05	-0.709514
AT5G41580	2.94601e-08	1.0102	AT1G02860	2.94533e-08	1.0658	AT4G31330	8.79584e-06	-1.89725	AT5G48000	4.42492e-05	-0.752656
AT3G50740	2.95068e-08	0.661809	AT3G50820	2.94533e-08	0.695409	AT3G21530	8.83482e-06	-1.04847	AT3G03550	4.43821e-05	-0.612907
AT4G39320	2.95176e-08	2.26466	AT5G49900	2.9471e-08	1.02077	AT1G78680	8.83555e-06	-0.524467	AT1G15810	4.43904e-05	-0.539727
AT2G40430	3.00679e-08	0.715067	AT3G57880	2.95829e-08	0.803493	AT2G01755	8.83555e-06	-1.16114	AT2G19390	4.45106e-05	-0.57962
AT1G78700	3.01334e-08	0.909665	AT4G37770	2.95829e-08	4.76636	AT1G80650	8.88349e-06	-1.26913	AT3G56450	4.45836e-05	-1.0235
AT4G38770	3.021e-08	0.742267	AT1G60170	2.96555e-08	0.569545	AT5G34930	8.92824e-06	-1.40098	AT5G67140	4.50712e-05	-0.755476
AT4G12070	3.02238e-08	1.05483	AT1G76790	3.02118e-08	0.927052	AT5G03830	9.16407e-06	-1.61383	AT1G28680	4.51109e-05	-0.507502
AT2G47390	3.02436e-08	0.529211	AT2G12550	3.02575e-08	1.16476	AT3G61820	9.16429e-06	-0.577441	AT4G14440	4.51109e-05	-0.625967
AT4G24200	3.02436e-08	0.847297	AT5G59430	3.02575e-08	0.882602	AT1G14630	9.17183e-06	-2.8171	AT5G07220	4.52686e-05	-0.568658
AT5G12270	3.02436e-08	2.34787	AT2G23910	3.07116e-08	1.08427	AT1G65230	9.24524e-06	-0.554403	AT5G03110	4.55656e-05	-1.75415
AT1G55690	3.06607e-08	0.758021	AT5G38430	3.07983e-08	1.03197	AT1G33260	9.41699e-06	-1.67484	AT3G27470	4.57919e-05	-0.649858
AT3G24550	3.08845e-08	0.806724	AT1G65390	3.09741e-08	4.37231	AT5G22850	9.41699e-06	-0.599651	AT1G47960	4.63845e-05	-0.887202
AT2G16600	3.09751e-08	0.762682	AT4G28750	3.10036e-08	0.780512	AT1G09010	9.43375e-06	-0.514444	AT1G47580	4.66025e-05	-1.01212
AT2G45160	3.15084e-08	0.610989	AT4G18530	3.13322e-08	1.04892	AT1G47740	9.43375e-06	-0.549	AT3G15090	4.66565e-05	-0.563031
AT1G80240	3.20587e-08	1.04394	AT1G09340	3.13678e-08	0.737444	AT2G23600	9.43375e-06	-0.63385	AT2G19900	4.69136e-05	-1.31421
AT4G14740	3.23316e-08	0.744037	AT2G38290	3.13678e-08	1.04688	AT4G33620	9.47674e-06	-1.18588	AT4G15500	4.69136e-05	-1.21066
AT3G15750	3.24222e-08	3.98177	AT1G67365	3.24004e-08	1.46014	AT1G64270	9.55629e-06	-1.41355	AT5G53990	4.7331e-05	-0.842648
AT1G80040	3.2521e-08	0.681757	AT4G39840	3.25917e-08	0.834438	AT5G64920	9.55629e-06	-0.578443	AT5G59220	4.78421e-05	-0.991572
AT5G20600	3.26877e-08	0.889378	AT4G12110	3.27137e-08	0.866366	AT5G57910	9.79494e-06	-1.16238	AT1G14160	4.79983e-05	-1.03527
AT1G17180	3.27515e-08	1.08982	AT5G11450	3.27435e-08	0.896439	AT1G34570	9.94036e-06	-0.708802	AT4G23680	4.80212e-05	-0.806167
AT2G16500	3.3227e-08	0.63093	AT3G28290	3.28148e-08	1.15845	AT1G52565	9.96003e-06	-2.05149	AT1G08230	4.80567e-05	-0.597913
AT5G11200	3.37997e-08	0.564004	AT2G47840	3.30476e-08	1.1066	AT5G10250	9.96003e-06	-1.82789	AT1G08710	4.81136e-05	-1.02989
AT1G06410	3.39168e-08	0.528467	AT5G23240	3.32821e-08	1.74292	AT2G38860	9.96353e-06	-0.538088	AT2G24300	4.8134e-05	-0.711646
AT3G22910	3.4404e-08	3.1605	AT3G17650	3.33183e-08	0.786059	AT3G26180	9.98432e-06	-0.577574	AT1G11592	4.81433e-05	-1.01832
AT1G70810	3.48717e-08	0.974033	AT2G17560	3.34675e-08	0.604928	AT2G31070	1.00028e-05	-0.675503	AT4G33560	4.81433e-05	-1.66945
AT5G58690	3.48844e-08	1.19008	AT1G05010	3.34977e-08	0.643958	AT3G51080	1.00028e-05	-1.62333	AT4G21705	4.82456e-05	-1.11961
AT5G20890	3.50744e-08	0.563215	AT3G50950	3.36586e-08	0.764199	AT4G03000	1.00247e-05	-0.641186	AT2G45750	4.90841e-05	-0.864076
AT5G18600	3.52503e-08	1.34568	AT1G54290	3.37183e-08	1.00108	AT2G32720	1.00419e-05	-0.675426	AT1G76350	4.93362e-05	-0.727081
AT3G07274	3.5779e-08	2.44497	AT1G67050	3.37685e-08	1.14683	AT4G14930	1.00849e-05	-0.750006	AT3G59750	4.94557e-05	-1.92584
AT4G33700	3.5979e-08	1.09661	AT5G06290	3.37685e-08	0.761217	AT1G17200	1.00955e-05	-0.704192	AT1G44110	4.96362e-05	-1.01762
AT1G05680	3.70662e-08	1.23284	AT1G70810	3.43189e-08	0.93112	AT3G53280	1.01326e-05	-0.708819	AT3G15760	4.97362e-05	-1.16229
AT2G01008	3.73359e-08	4.73012	AT2G17280	3.48074e-08	1.01796	AT5G56650	1.01359e-05	-0.701553	AT5G64370	4.97362e-05	-0.542421
AT1G11480	3.74099e-08	0.572275	AT4G06746	3.4982e-08	3.85092	AT1G25450	1.02055e-05	-0.942572	AT3G52490	4.97665e-05	-0.794942
AT3G53960	3.75449e-08	0.868276	AT5G44100	3.50114e-08	0.51475	AT1G73360	1.02559e-05	-1.97829	AT4G05040	4.97665e-05	-0.914566
AT5G40370	3.7659e-08	0.60742	AT4G09150	3.50682e-08	0.597403	AT2G36970	1.02582e-05	-1.34685	AT2G11880	4.98286e-05	-0.714109
AT3G27090	3.76827e-08	0.5385	AT4G23820	3.55308e-08	1.49182	AT2G38870	1.02582e-05	-0.876237	AT3G13130	4.9879e-05	-1.94502
AT3G15650	3.78183e-08	1.62867	AT1G67700	3.55773e-08	0.732244	AT4G16330	1.02885e-05	-0.632413	AT3G61670	5.00015e-05	-0.542517
AT2G37640	3.78733e-08	0.753685	AT1G32220	3.56338e-08	0.654138	AT5G40460	1.03832e-05	-4.02366	AT2G20562	5.05893e-05	-2.21555
AT1G66580	3.89266e-08	0.532257	AT2G42590	3.60762e-08	0.742143	AT4G03200	1.0409e-05	-0.53449	AT2G18150	5.13166e-05	-0.672736
AT1G71960	3.9423e-08	0.795295	AT1G68050	3.62693e-08	10.233	AT1G74510	1.04377e-05	-0.557111	AT1G18880	5.13902e-05	-0.520796
AT4G23450	3.9423e-08	1.68583	AT1G52270	3.63496e-08	3.06298	AT4G13180	1.05776e-05	-0.940781	AT1G54050	5.16227e-05	-1.65311
AT1G77180	3.9932e-08	0.561394	AT2G22122	3.63496e-08	2.20698	AT4G32295	1.06888e-05	-1.4738	AT4G17070	5.22816e-05	-0.828801
AT4G29900	4.01369e-08	0.750882	AT2G25620	3.71838e-08	1.02839	AT3G13030	1.07475e-05	-0.767538	AT1G63450	5.23839e-05	-1.46061
AT5G13590	4.03411e-08	0.592848	AT3G26830	3.75354e-08	1.48662	AT1G64450	1.07661e-05	-2.51991	AT4G37700	5.2492e-05	-1.96691
AT1G26450	4.07111e-08	1.53015	AT2G20260	3.76081e-08	0.708974	AT3G26445	1.07901e-05	-2.2223	AT4G39240	5.24938e-05	-0.569397
AT5G08410	4.07178e-08	1.01666	AT5G05210	3.76501e-08	0.745337	AT1G73740	1.083e-05	-0.928863	AT1G52880	5.32396e-05	-1.15143
AT2G03480	4.08082e-08	0.791622	AT5G11650	3.77302e-08	0.646145	AT2G03450	1.08391e-05	-1.42192	AT5G12890	5.32618e-05	-0.790297
AT4G39170	4.14979e-08	0.63135	AT5G56680	3.78826e-08	0.623203	AT4G37330	1.08583e-05	-0.544196	AT3G52900	5.32705e-05	-0.878097
AT3G50120	4.20429e-08	3.85672	AT5G40950	3.88725e-08	0.781277	AT3G14090	1.08815e-05	-0.938708	AT4G27710	5.32745e-05	-0.569285
AT2G26820	4.21056e-08	3.04913	AT5G07000	3.92202e-08	1.01503	AT3G16290	1.09788e-05	-0.529565	AT5G45210	5.33306e-05	-1.27474
AT3G21560	4.32033e-08	0.770876	AT5G11090	3.92202e-08	0.78542	AT3G62390	1.09788e-05	-1.07059	AT5G40140	5.3843e-05	-0.983739
AT3G52470	4.34007e-08	0.735268	AT1G75680	3.93134e-08	0.545123	AT4G25700	1.10634e-05	-0.515272	AT5G38020	5.40965e-05	-0.86853
AT4G16870	4.38158e-08	1.39841	AT5G17170	3.97903e-08	1.94534	AT5G05550	1.12204e-05	-0.901288	AT2G22930	5.44658e-05	-1.17242
AT4G02400	4.48185e-08	0.879456	AT5G11590	4.07002e-08	1.72694	AT1G19350	1.12618e-05	-0.552865	AT5G61640	5.44865e-05	-0.66181
AT5G39660	4.48205e-08	0.896431	AT1G62780	4.09609e-08	0.749929	AT1G22330	1.13714e-05	-1.03174	AT5G53730	5.4579e-05	-2.06559
AT1G78040	4.48367e-08	0.526158	AT3G01190	4.10799e-08	1.03706	AT4G24570	1.13884e-05	-0.90145	AT3G49330	5.45875e-05	-1.85161
AT2G26730	4.53316e-08	0.609725	AT4G39350	4.1175e-08	0.539729	AT4G08810	1.14331e-05	-0.548668	AT3G55110	5.4824e-05	-0.944655
AT1G08010	4.60367e-08	0.929167	AT2G31940	4.14856e-08	2.37675	AT1G14030	1.17914e-05	-0.640312	AT4G12010	5.53705e-05	-1.00226
AT4G32285	4.69788e-08	0.622855	AT3G24550	4.14856e-08	0.801665	AT5G38140	1.18418e-05	-1.38762	AT5G52180	5.53705e-05	-0.614703
AT2G36270	4.73759e-08	3.14534	AT5G54720	4.14856e-08	1.77142	AT1G25570	1.1882e-05	-0.527923	AT3G59250	5.55563e-05	-3.94986
AT4G15770	4.81403e-08	0.862447	AT1G69040	4.1699e-08	0.99245	AT2G32290	1.19407e-05	-1.50953	AT3G06330	5.58328e-05	-0.622961
AT4G38630	4.84377e-08	0.617119	AT3G17090	4.1699e-08	0.546891	AT1G75295	1.20275e-05	-1.35358	AT5G01550	5.59326e-05	-2.83778
AT2G33150	4.98538e-08	0.607487	AT2G40400	4.23947e-08	0.824811	AT5G44750	1.20757e-05	-0.576701	AT2G30340	5.60534e-05	-0.870843
AT5G40540	5.12607e-08	1.59402	AT5G08280	4.24341e-08	0.891191	AT5G01890	1.23114e-05	-0.782957	AT1G07250	5.61334e-05	-0.545973
AT2G37980	5.12735e-08	1.47282	AT1G75350	4.26997e-08	0.701758	AT3G13000	1.23506e-05	-0.644534	AT1G03590	5.64408e-05	-0.513443
AT3G28880	5.17929e-08	4.2592	AT4G22220	4.27325e-08	0.610236	AT5G46270	1.23938e-05	-1.04201	AT5G67200	5.67844e-05	-0.927501
AT1G15420	5.27834e-08	0.925923	AT5G13950	4.37886e-08	0.702569	AT1G76110	1.24635e-05	-0.710315	AT5G67490	5.69142e-05	-0.52739
AT4G39730	5.29513e-08	0.756163	AT1G55480	4.3955e-08	0.664647	AT4G19450	1.2545e-05	-0.655251	AT1G22230	5.71733e-05	-1.05752
AT4G27500	5.33931e-08	0.562264	AT2G26830	4.3955e-08	0.828507	AT5G43700	1.26178e-05	-0.64267	AT3G60140	5.72262e-05	-1.91315
AT5G64740	5.35828e-08	0.535501	AT5G16910	4.3955e-08	0.716205	AT1G03380	1.26798e-05	-0.553031	AT5G41040	5.72262e-05	-0.785066
AT3G56930	5.36913e-08	1.12678	AT1G22070	4.40304e-08	0.633399	AT5G11000	1.26798e-05	-0.651425	AT1G14230	5.73663e-05	-0.553371
AT2G14170	5.42626e-08	0.581097	AT2G27770	4.41384e-08	1.20089	AT5G59130	1.27292e-05	-0.679114	AT2G36870	5.73663e-05	-0.579909
AT2G32280	5.42626e-08	2.31763	AT2G21500	4.50006e-08	1.59431	AT1G30090	1.27369e-05	-0.670303	AT5G45275	5.75593e-05	-1.05301
AT2G31800	5.46277e-08	0.908756	AT3G15360	4.53422e-08	0.738004	AT1G73500	1.2781e-05	-0.717643	AT1G27360	5.76738e-05	-0.648989
AT2G47410	5.5012e-08	0.769455	AT5G02840	4.61975e-08	0.545664	AT1G69910	1.2831e-05	-1.09002	AT5G24990	5.78677e-05	-1.42776
AT4G34131	5.55139e-08	0.927517	AT2G26900	4.62111e-08	0.712089	AT3G44610	1.30663e-05	-0.987412	AT3G06290	5.88352e-05	-0.62502
AT5G19530	5.55139e-08	0.647563	AT2G28080	4.6237e-08	1.2172	AT2G28410	1.30864e-05	-1.28018	AT5G40090	5.93317e-05	-1.68652
AT5G61800	5.63091e-08	4.43482	AT3G06035	4.63019e-08	0.712919	AT3G02120	1.31038e-05	-1.05075	AT1G61795	5.95208e-05	-1.18492
AT5G01600	5.68985e-08	1.42502	AT5G46330	4.65717e-08	4.48621	AT5G47500	1.31599e-05	-0.803581	AT2G27340	6.08793e-05	-0.948041
AT1G17130	5.71366e-08	0.643562	AT2G46340	4.66138e-08	0.546954	AT2G33060	1.32507e-05	-1.58885	AT4G28652	6.12805e-05	-0.949111
AT5G48930	5.7182e-08	0.561508	AT2G41630	4.6774e-08	0.603492	AT2G05160	1.32699e-05	-1.24981	AT3G14090	6.14271e-05	-0.752044
AT1G27100	5.72181e-08	0.572267	AT3G48070	4.69392e-08	0.759254	AT3G06140	1.32885e-05	-1.59845	AT1G28260	6.16336e-05	-0.725264
AT3G13460	5.81731e-08	0.513975	AT1G53885	4.72642e-08	2.20498	AT3G61210	1.33433e-05	-0.721051	AT3G51830	6.19242e-05	-0.554991
AT1G20490	6.0068e-08	1.22414	AT1G17130	4.79592e-08	0.605119	AT3G28030	1.33718e-05	-0.708817	AT1G45150	6.23582e-05	-0.622117
AT1G05850	6.11011e-08	0.540278	AT5G47380	4.88454e-08	1.06543	AT5G36170	1.33759e-05	-0.544574	AT2G16367	6.23585e-05	-2.3695
AT5G14960	6.24065e-08	2.02866	AT2G22860	4.88899e-08	2.91877	AT5G50335	1.34543e-05	-2.41812	AT1G67500	6.34432e-05	-0.608813
AT1G13480	6.24173e-08	2.40753	AT3G27090	4.88899e-08	0.529508	AT1G33055	1.34671e-05	-2.98309	AT3G07410	6.35989e-05	-0.799516
AT2G02710	6.32527e-08	0.708262	AT5G43860	4.88899e-08	1.72166	AT5G66985	1.34671e-05	-1.27115	AT1G61990	6.38153e-05	-0.727594
AT3G07080	6.33512e-08	1.09904	AT5G12860	4.90982e-08	0.608126	AT1G36730	1.34912e-05	-0.703348	AT3G09000	6.43379e-05	-0.736569
AT1G76650	6.40634e-08	2.14909	AT5G25280	4.94167e-08	0.810826	AT4G16765	1.36238e-05	-0.926816	AT1G55960	6.43567e-05	-0.524226
AT1G34220	6.43041e-08	0.851579	AT1G71400	4.95633e-08	1.02893	AT5G51290	1.36266e-05	-0.748935	AT1G33360	6.4371e-05	-0.561948
AT4G38470	6.64234e-08	0.953103	AT1G76450	4.96681e-08	0.794894	AT5G23280	1.36326e-05	-0.602425	AT2G38860	6.44649e-05	-0.512968
AT3G47980	6.71144e-08	1.1421	AT1G34190	5.04416e-08	0.586514	AT1G06645	1.37446e-05	-0.894806	AT4G24490	6.44649e-05	-0.51767
AT1G53500	6.75161e-08	0.653127	AT4G16442	5.083e-08	1.00325	AT5G36800	1.38929e-05	-0.977661	AT1G26440	6.48943e-05	-0.652126
AT1G01940	6.75464e-08	1.27738	AT3G14310	5.1448e-08	0.593779	AT4G17770	1.39277e-05	-0.752466	AT5G11350	6.51076e-05	-0.643988
AT4G37760	6.92139e-08	0.567449	AT3G18830	5.17808e-08	0.827026	AT4G15500	1.40159e-05	-1.60711	AT3G16450	6.51269e-05	-0.643957
AT5G17210	6.99863e-08	1.18739	AT4G01150	5.27166e-08	0.613732	AT4G11450	1.41433e-05	-1.1128	AT5G44780	6.57547e-05	-0.878836
AT2G30640	7.02467e-08	2.21656	AT2G23840	5.29635e-08	0.959374	AT1G12550	1.41779e-05	-1.24073	AT3G21780	6.60016e-05	-2.56906
AT3G55500	7.04874e-08	2.21264	AT5G42050	5.29811e-08	0.653421	AT1G15410	1.4222e-05	-0.667202	AT5G37980	6.62238e-05	-1.33269
AT3G10500	7.27523e-08	0.889655	AT5G04490	5.3146e-08	0.963049	AT1G71810	1.43364e-05	-0.56411	AT3G50825	6.62776e-05	-0.733715
AT1G11545	7.48857e-08	0.719231	AT4G37760	5.40809e-08	0.577906	AT4G19990	1.43587e-05	-0.895532	AT4G00700	6.65657e-05	-0.909714
AT1G77330	7.73721e-08	0.990093	AT2G40230	5.41788e-08	1.66144	AT1G27690	1.43752e-05	-1.08975	AT4G01350	6.68339e-05	-0.846299
AT3G10650	7.7872e-08	0.683503	AT4G32290	5.43174e-08	1.01325	AT1G35180	1.44017e-05	-1.60362	AT1G14920	6.69965e-05	-0.567539
AT3G13960	7.91927e-08	1.79903	AT4G06534	5.48892e-08	1.11385	AT3G23840	1.4436e-05	-1.12387	AT1G79810	6.72745e-05	-0.72037
AT5G59950	7.98207e-08	0.552419	AT3G54890	5.53539e-08	0.87069	AT1G73970	1.45342e-05	-1.17914	AT3G46790	6.73851e-05	-0.849158
AT3G49780	7.99368e-08	1.01819	AT2G17880	5.58034e-08	2.28528	AT4G34790	1.45882e-05	-5.32576	AT3G13620	6.74823e-05	-0.716905
AT4G25630	8.00007e-08	0.751135	AT5G38420	5.65863e-08	0.785138	AT1G46264	1.4671e-05	-1.62499	AT2G34900	6.77311e-05	-0.673053
AT5G55896	8.03229e-08	0.972368	AT5G18020	5.67113e-08	2.78706	AT3G10040	1.48206e-05	-2.95743	AT2G25160	6.79183e-05	-0.7027
AT3G19553	8.03305e-08	0.884692	AT1G15980	5.67197e-08	0.779081	AT1G04360	1.48529e-05	-1.28018	AT1G61500	6.80321e-05	-0.977004
AT1G68050	8.19817e-08	10.6668	AT5G42990	5.68127e-08	0.710677	AT4G03205	1.49055e-05	-1.22241	AT1G23110	6.81945e-05	-0.975665
AT2G45600	8.23418e-08	1.35394	AT3G18850	5.81955e-08	1.38601	AT5G42780	1.49626e-05	-2.39741	AT3G44100	6.85195e-05	-0.529672
AT2G36850	8.35175e-08	0.517941	AT2G22800	5.83219e-08	1.29041	AT4G13050	1.49807e-05	-0.738118	AT2G24630	6.85438e-05	-0.933141
AT1G19110	8.38714e-08	0.679562	AT1G17060	5.83674e-08	1.01716	AT2G03810	1.5188e-05	-0.829133	AT3G57910	6.85438e-05	-0.97896
AT1G49760	8.74565e-08	0.544061	AT1G22740	5.8647e-08	1.20149	AT5G35738	1.52245e-05	-2.25247	AT5G41120	6.85438e-05	-0.932577
AT4G02550	8.89553e-08	1.33989	AT3G55620	5.8647e-08	0.609775	AT5G25900	1.52462e-05	-0.681638	AT3G16430	6.86447e-05	-0.576525
AT1G58590	9.11858e-08	1.52076	AT4G12070	5.8647e-08	1.04101	AT3G07550	1.52497e-05	-1.33414	AT3G28920	6.89515e-05	-0.640501
AT5G23220	9.17869e-08	1.83226	AT5G23120	5.94184e-08	0.693746	AT3G20270	1.53283e-05	-0.899547	AT1G23730	6.9258e-05	-0.60281
AT4G13110	9.21757e-08	1.36056	AT4G02530	5.96762e-08	0.700176	AT5G57560	1.54287e-05	-0.746481	AT2G36570	6.96955e-05	-0.672353
AT4G16540	9.21893e-08	3.03466	AT1G58200	5.97063e-08	0.904797	AT4G35640	1.55036e-05	-1.07553	AT4G23410	6.97125e-05	-1.11555
AT3G02150	9.3153e-08	1.48275	AT1G53590	5.97081e-08	0.592938	AT5G56260	1.55732e-05	-0.665689	AT4G02110	6.99943e-05	-0.809152
AT5G07322	9.40792e-08	1.38812	AT3G28880	6.00145e-08	2.91063	AT5G48730	1.57367e-05	-0.908851	AT1G50970	7.02152e-05	-0.750079
AT5G44565	9.43828e-08	2.62037	AT5G17210	6.0162e-08	1.04505	AT1G62370	1.60457e-05	-1.37915	AT2G03280	7.02554e-05	-1.03493
AT4G16144	9.47305e-08	1.20515	AT4G02350	6.07412e-08	0.824768	AT5G28020	1.60958e-05	-0.538461	AT1G35430	7.07092e-05	-1.8664
AT1G15440	9.60266e-08	0.847806	AT1G34220	6.08384e-08	0.817417	AT1G50055	1.62333e-05	-1.4668	AT3G06780	7.12044e-05	-0.639711
AT1G13210	9.92795e-08	1.07342	AT4G24240	6.18515e-08	1.03813	AT1G07250	1.62542e-05	-0.603357	AT1G29260	7.13396e-05	-0.653943
AT2G25970	1.00396e-07	0.546178	AT1G18850	6.31973e-08	0.814428	AT3G55130	1.63043e-05	-0.630449	AT3G49050	7.21081e-05	-0.731353
AT1G54130	1.00414e-07	0.795146	AT1G68550	6.381e-08	0.83904	AT2G41120	1.63457e-05	-0.802071	AT2G44300	7.21721e-05	-0.833691
AT3G50500	1.00451e-07	0.580994	AT4G24200	6.381e-08	0.736374	AT5G13760	1.66029e-05	-0.616047	AT3G50300	7.28191e-05	-0.81854
AT5G50960	1.02193e-07	0.614229	AT5G59750	6.39873e-08	0.781348	AT1G76960	1.66224e-05	-1.9226	AT4G26090	7.29038e-05	-0.955453
AT3G47340	1.03718e-07	1.99706	AT3G15440	6.40105e-08	7.08829	AT2G19780	1.6659e-05	-1.49693	AT4G23770	7.31092e-05	-1.70426
AT5G01200	1.03718e-07	1.90801	AT3G61460	6.49208e-08	0.939499	AT5G07220	1.67936e-05	-0.667888	AT1G72275	7.31977e-05	-1.80821
AT2G32970	1.03838e-07	0.623548	AT1G70890	6.55833e-08	0.828058	AT1G61050	1.6842e-05	-2.06955	AT1G16090	7.4046e-05	-2.2605
AT4G34980	1.0546e-07	0.51719	AT5G62360	6.55833e-08	11.9917	AT2G28740	1.6887e-05	-0.641218	AT1G26210	7.41645e-05	-0.894226
AT4G12080	1.06119e-07	0.909056	AT3G05727	6.7474e-08	1.06592	AT4G20840	1.69466e-05	-0.75861	AT3G11690	7.43265e-05	-0.543547
AT3G24515	1.06442e-07	1.786	AT1G49500	6.76586e-08	0.882265	AT3G46870	1.70748e-05	-1.26936	AT5G23130	7.43479e-05	-1.31951
AT1G10590	1.09278e-07	0.663904	AT5G51110	6.80616e-08	0.709922	AT4G35270	1.71587e-05	-0.681443	AT2G43510	7.44868e-05	-1.15912
AT1G19410	1.10083e-07	6.49642	AT4G18480	6.90992e-08	0.865586	AT4G04630	1.71594e-05	-1.37804	AT3G18217	7.45453e-05	-0.863519
AT5G45280	1.10611e-07	0.71633	AT4G36090	6.94391e-08	0.927713	AT2G24630	1.71895e-05	-1.03452	AT2G46680	7.48183e-05	-1.04198
AT4G25420	1.11852e-07	2.09097	AT2G40300	6.95544e-08	1.82164	AT5G19340	1.76962e-05	-0.970828	AT5G23660	7.49414e-05	-0.612225
AT3G23620	1.12459e-07	0.821841	AT5G15160	7.07126e-08	1.7585	AT1G34060	1.77219e-05	-1.60146	AT1G61970	7.51385e-05	-0.667203
AT5G04820	1.13608e-07	1.176	AT5G41260	7.15519e-08	0.619969	AT2G04795	1.78048e-05	-1.36412	AT2G46570	7.56574e-05	-1.74471
AT1G70630	1.14182e-07	1.52775	AT5G51260	7.15519e-08	0.815432	AT5G67580	1.7824e-05	-0.757066	AT1G49530	7.57637e-05	-1.91181
AT1G67660	1.1455e-07	1.13267	AT5G08500	7.19003e-08	0.81812	AT1G70340	1.78495e-05	-1.64149	AT1G55265	7.57637e-05	-0.933399
AT2G18110	1.16231e-07	0.690121	AT3G13690	7.24006e-08	0.695284	AT1G28130	1.7866e-05	-0.609238	AT2G30330	7.60384e-05	-0.905775
AT2G47850	1.16231e-07	0.821057	AT1G78700	7.25142e-08	0.821752	AT3G61860	1.78715e-05	-0.546264	AT1G69440	7.65766e-05	-1.57383
AT5G45330	1.17073e-07	1.33116	AT2G18790	7.4868e-08	0.563671	AT4G13540	1.79196e-05	-2.48313	AT3G58840	7.67965e-05	-0.794698
AT3G07020	1.19271e-07	0.643009	AT5G04885	7.60973e-08	0.968741	AT5G67390	1.82504e-05	-1.02029	AT4G33690	7.71037e-05	-1.00504
AT3G51400	1.21643e-07	7.31355	AT5G58290	7.61407e-08	0.565399	AT2G18120	1.82581e-05	-3.27836	AT1G35660	7.73071e-05	-0.807073
AT2G31940	1.22165e-07	3.06473	AT4G35250	7.7407e-08	0.680711	AT4G36270	1.82581e-05	-1.45236	AT1G15410	7.83631e-05	-0.54511
AT3G23090	1.22623e-07	0.763815	AT3G15040	7.77544e-08	0.954011	AT5G13660	1.82912e-05	-1.20546	AT1G33400	7.85575e-05	-0.662349
AT4G27970	1.22837e-07	2.38824	AT5G59870	7.78653e-08	0.629534	AT5G44520	1.83216e-05	-0.571277	AT4G06744	7.86214e-05	-0.666113
AT1G54200	1.25934e-07	1.0117	AT4G36110	7.88408e-08	3.66573	AT5G51770	1.84999e-05	-1.12713	AT4G16120	7.90086e-05	-0.561037
AT4G13918	1.2654e-07	2.03437	AT5G30510	8.08041e-08	0.561223	AT5G61480	1.85409e-05	-0.609926	AT2G48140	7.91572e-05	-0.841832
AT5G18310	1.26572e-07	0.888108	AT3G56940	8.19578e-08	0.731692	AT3G12950	1.87806e-05	-0.814094	AT1G12210	7.94882e-05	-1.23105
AT4G34750	1.26629e-07	1.4758	AT5G26000	8.20219e-08	0.867791	AT1G02960	1.88491e-05	-0.810339	AT2G25000	7.97226e-05	-1.02088
AT4G26750	1.28158e-07	1.03155	AT1G73590	8.2351e-08	0.827692	AT3G57790	1.88491e-05	-0.883187	AT4G14400	7.9815e-05	-1.12045
AT5G25840	1.29466e-07	0.739456	AT1G63500	8.29368e-08	0.731729	AT3G13070	1.89449e-05	-0.544568	AT1G18560	7.98993e-05	-1.13718
AT3G14200	1.30287e-07	0.951945	AT3G12200	8.30594e-08	0.640873	AT1G26900	1.89489e-05	-1.83063	AT3G17940	8.0657e-05	-0.54548
AT3G07780	1.32406e-07	0.571704	AT2G20050	8.35645e-08	0.677296	AT4G13670	1.90496e-05	-0.515029	AT2G40150	8.21807e-05	-0.709136
AT5G17190	1.32735e-07	0.94309	AT4G34650	8.35645e-08	0.997367	AT4G13800	1.91458e-05	-1.04378	AT2G15580	8.24452e-05	-0.566875
AT5G03720	1.3295e-07	2.8542	AT5G20140	8.63428e-08	0.750111	AT4G23180	1.91458e-05	-0.938053	AT5G66985	8.25399e-05	-1.03207
AT5G23210	1.32976e-07	0.819848	AT1G32080	8.70657e-08	0.679784	AT3G27580	1.93415e-05	-0.990691	AT1G48880	8.25667e-05	-1.19094
AT5G06570	1.333e-07	3.09015	AT1G47510	8.76844e-08	1.47815	AT1G60660	1.93516e-05	-1.07264	AT3G21790	8.25688e-05	-0.890895
AT1G59830	1.34171e-07	0.756373	AT5G17870	8.79337e-08	0.679792	AT3G44326	1.94552e-05	-2.15188	AT1G18980	8.28735e-05	-0.534098
AT5G24490	1.34817e-07	0.901388	AT5G27730	8.82007e-08	1.08281	AT5G47800	1.9462e-05	-1.116	AT3G20110	8.28735e-05	-1.22529
AT3G02850	1.37428e-07	1.54876	AT4G24690	8.82618e-08	0.56298	AT3G56580	1.96564e-05	-0.712148	AT3G22420	8.343e-05	-0.630191
AT5G62880	1.40806e-07	0.730555	AT5G53588	8.85715e-08	0.849218	AT5G48500	1.97188e-05	-0.788431	AT1G53830	8.45382e-05	-0.729876
AT1G59820	1.40905e-07	0.70505	AT1G74970	8.94724e-08	0.632889	AT3G56160	1.97395e-05	-0.529485	AT1G80570	8.45397e-05	-0.873803
AT1G62320	1.41649e-07	1.99557	AT4G34910	8.94724e-08	0.763859	AT4G10800	2.02692e-05	-1.66836	AT4G14010	8.45997e-05	-0.727391
AT4G14270	1.42848e-07	0.848314	AT5G41810	8.94724e-08	1.01546	AT1G55020	2.05806e-05	-0.916907	AT2G01410	8.52646e-05	-0.627628
AT5G42900	1.44357e-07	12.0328	AT2G44910	9.06925e-08	3.18757	AT1G60000	2.07603e-05	-0.620798	AT1G29640	8.54569e-05	-1.08951
AT4G28150	1.44359e-07	1.86386	AT4G32060	9.27047e-08	0.663042	AT2G44290	2.08067e-05	-0.920835	AT3G07550	8.55639e-05	-0.762098
AT5G64100	1.44417e-07	0.782451	AT2G30980	9.4852e-08	0.515156	AT3G10720	2.08108e-05	-0.579875	AT1G35460	8.58561e-05	-0.747616
AT2G18690	1.45308e-07	1.48664	AT5G40170	9.63945e-08	0.83241	AT4G34530	2.09956e-05	-7.43533	AT3G06380	8.62013e-05	-0.638267
AT4G32290	1.45843e-07	1.09781	AT4G31820	9.65675e-08	0.73239	AT2G17972	2.10333e-05	-0.901005	AT4G29800	8.62013e-05	-0.930613
AT2G29670	1.48092e-07	0.996815	AT1G79040	9.70984e-08	0.639061	AT4G04745	2.10634e-05	-1.45699	AT4G21540	8.62968e-05	-0.601065
AT2G41110	1.49367e-07	0.697878	AT5G42380	9.71305e-08	1.61862	AT5G65710	2.11091e-05	-1.37228	AT4G25710	8.6703e-05	-0.676905
AT1G53170	1.51224e-07	0.901669	AT1G65260	9.93652e-08	0.550718	AT1G08250	2.11098e-05	-1.13721	AT1G70985	8.70615e-05	-1.58721
AT1G18850	1.54588e-07	0.970115	AT5G54270	9.97749e-08	0.784764	AT1G50732	2.11098e-05	-0.778951	AT3G05750	8.71511e-05	-0.669928
AT5G28770	1.55733e-07	1.08844	AT1G64860	1.0074e-07	0.931856	AT3G21215	2.11473e-05	-0.634505	AT4G18630	8.73053e-05	-1.04895
AT4G23910	1.56426e-07	0.812637	AT1G19050	1.0204e-07	2.04684	AT5G45670	2.11473e-05	-0.720469	AT3G50570	8.73057e-05	-4.87577
AT1G22490	1.56739e-07	3.2707	AT3G13380	1.02308e-07	0.912979	AT5G44780	2.11978e-05	-1.26369	AT4G27595	8.74722e-05	-0.650363
AT3G25250	1.56739e-07	1.14309	AT2G25900	1.04135e-07	1.03973	AT4G38660	2.12678e-05	-0.771315	AT1G15110	8.76082e-05	-0.575628
AT2G45730	1.56983e-07	0.827068	AT1G16880	1.04756e-07	0.614731	AT5G56840	2.12808e-05	-2.24986	AT5G53890	8.76325e-05	-0.555678
AT1G04690	1.59453e-07	0.501714	AT3G23170	1.06934e-07	1.83507	AT4G18290	2.12816e-05	-1.04987	AT4G12330	8.83754e-05	-1.67747
AT5G57830	1.61205e-07	1.25652	AT2G41430	1.07578e-07	0.565988	AT1G72200	2.18555e-05	-1.09249	AT3G17450	8.86294e-05	-0.673831
AT4G12590	1.61965e-07	0.703359	AT3G49990	1.08134e-07	0.703414	AT1G72240	2.18933e-05	-2.55459	AT1G72855	8.94602e-05	-1.08485
AT3G12670	1.62649e-07	0.722148	AT5G14910	1.11646e-07	0.739422	AT3G47750	2.18933e-05	-1.14409	AT1G51430	8.95983e-05	-0.871772
AT5G05210	1.63964e-07	0.716656	AT3G57750	1.12035e-07	0.95214	AT2G40150	2.19706e-05	-0.805045	AT5G58150	9.02438e-05	-0.567955
AT1G73066	1.6639e-07	3.0258	AT2G02130	1.12627e-07	0.513538	AT5G67200	2.2053e-05	-1.07969	AT1G72030	9.10934e-05	-0.602343
AT5G14360	1.66634e-07	2.68729	AT4G24770	1.12818e-07	0.734225	AT5G51750	2.24822e-05	-0.550486	AT3G19990	9.19218e-05	-0.58123
AT5G17030	1.66634e-07	6.6715	AT4G22330	1.14281e-07	0.630842	AT2G25060	2.29076e-05	-0.90594	AT5G38030	9.25559e-05	-0.729326
AT5G64770	1.66955e-07	0.818471	AT4G27430	1.14447e-07	0.62609	AT4G16140	2.31662e-05	-0.948305	AT4G12690	9.27973e-05	-1.68707
AT4G23880	1.67874e-07	1.54105	AT3G26650	1.15109e-07	0.641204	AT1G55330	2.32785e-05	-0.725562	AT1G52560	9.29702e-05	-1.69277
AT1G24530	1.69224e-07	0.95906	AT5G64850	1.18806e-07	0.932165	AT3G11470	2.35894e-05	-0.946602	AT5G20540	9.32084e-05	-0.541553
AT2G30600	1.69241e-07	1.22873	AT3G58060	1.19609e-07	3.15337	AT3G62410	2.35894e-05	-0.542288	AT1G15830	9.38511e-05	-2.63928
AT1G77200	1.70606e-07	1.94595	AT1G67660	1.19906e-07	1.01726	AT4G18210	2.36325e-05	-1.3221	AT5G10320	9.47343e-05	-1.24114
AT5G04220	1.70866e-07	0.97691	AT2G40350	1.2013e-07	6.65517	AT5G42810	2.37519e-05	-0.578115	AT5G20410	9.55576e-05	-0.734276
AT4G18950	1.74237e-07	0.865559	AT1G53210	1.22681e-07	0.58979	AT3G08870	2.3771e-05	-2.22145	AT5G13870	9.57221e-05	-0.617854
AT5G38240	1.78487e-07	1.94524	AT5G20910	1.24166e-07	0.83704	AT3G56290	2.38193e-05	-0.523444	AT3G19780	9.63975e-05	-0.709047
AT4G06536	1.81241e-07	1.53398	AT5G03520	1.24883e-07	0.560213	AT2G48010	2.39152e-05	-1.00671	AT1G48750	9.68659e-05	-0.954386
AT3G26740	1.82671e-07	0.871096	AT3G23620	1.25154e-07	0.737575	AT1G22160	2.39869e-05	-0.913878	AT1G68740	9.769e-05	-0.510514
AT2G39900	1.87421e-07	0.874704	AT2G33310	1.25391e-07	0.531028	AT2G40860	2.40439e-05	-0.642139	AT2G41170	9.77168e-05	-0.650543
AT3G46290	1.90353e-07	0.592474	AT1G72700	1.2599e-07	0.643943	AT3G25700	2.41648e-05	-1.38583	AT3G13030	9.77635e-05	-0.505799
AT1G06460	1.92729e-07	0.780897	AT3G20800	1.27034e-07	0.715056	AT1G12060	2.44157e-05	-1.95644	AT4G27050	9.78961e-05	-0.784459
AT3G03960	1.94921e-07	0.514031	AT5G41410	1.27199e-07	0.781061	AT4G17080	2.44157e-05	-0.679581	AT1G74810	9.82207e-05	-0.676198
AT4G01320	1.97829e-07	0.800613	AT2G16710	1.2951e-07	1.13261	AT1G74300	2.46274e-05	-1.53803	AT2G04230	9.85172e-05	-0.635132
AT5G43960	2.00576e-07	0.676847	AT1G14870	1.29953e-07	0.822935	AT1G80940	2.46274e-05	-0.649528	AT4G32070	9.88806e-05	-0.572502
AT5G39240	2.01409e-07	2.49161	AT2G41420	1.33093e-07	0.886818	AT1G32700	2.46563e-05	-0.550363	AT1G02205	9.91732e-05	-0.539762
AT1G78280	2.02785e-07	0.79516	AT1G32550	1.33618e-07	0.751303	AT1G12520	2.46656e-05	-0.679903	AT1G02850	9.9557e-05	-0.684865
AT3G05890	2.03734e-07	1.17715	AT1G58360	1.3715e-07	0.779362	AT5G15860	2.4861e-05	-0.755179	AT3G58710	0.000100487	-0.697833
AT1G10770	2.03847e-07	7.55639	AT1G78300	1.3715e-07	0.578835	AT2G37460	2.49136e-05	-0.514913	AT3G04810	0.000100862	-0.502481
AT5G55660	2.05056e-07	0.517881	AT5G07300	1.3765e-07	0.691256	AT3G16260	2.55207e-05	-0.54821	AT3G03530	0.000101389	-0.92336
AT1G19050	2.06322e-07	1.85657	AT4G15470	1.37911e-07	0.506516	AT5G46490	2.55803e-05	-0.685628	AT1G61930	0.000101596	-1.39224
AT5G15260	2.08912e-07	1.11505	AT1G20630	1.39181e-07	1.0551	AT1G13940	2.56329e-05	-0.599723	AT1G19394	0.000102263	-0.59262
AT2G22125	2.1602e-07	0.583333	AT3G16180	1.39237e-07	0.971445	AT2G23672	2.56453e-05	-0.911163	AT5G52780	0.000102556	-1.05039
AT1G63860	2.16395e-07	2.04116	AT5G62900	1.39325e-07	1.22936	AT1G26208	2.56604e-05	-1.21594	AT3G12915	0.000102925	-0.696014
AT1G17440	2.16692e-07	0.685866	AT3G01150	1.39481e-07	0.761633	AT2G18440	2.56902e-05	-0.573949	AT3G57630	0.000102925	-0.530194
AT3G06030	2.23128e-07	0.941586	AT1G61520	1.39806e-07	0.752832	AT5G25140	2.56902e-05	-0.898091	AT3G05180	0.000103439	-0.715625
AT2G47880	2.2361e-07	1.24437	AT3G25890	1.40247e-07	0.963093	AT3G58820	2.57531e-05	-1.67317	AT1G10850	0.000103638	-0.51702
AT1G15670	2.24655e-07	0.918141	AT5G66810	1.40999e-07	0.687812	AT1G56010	2.57662e-05	-0.754901	AT2G17040	0.000103815	-1.73104
AT5G13310	2.251e-07	1.10856	AT1G50660	1.41966e-07	0.540716	AT2G02950	2.58787e-05	-0.815468	AT2G37380	0.000105056	-1.52272
AT1G72150	2.26968e-07	0.526378	AT5G08050	1.42214e-07	0.905252	AT1G17870	2.58985e-05	-1.09392	AT2G16390	0.000105145	-1.05023
AT5G67090	2.27202e-07	2.0482	AT3G10520	1.46375e-07	1.1772	AT3G05345	2.59729e-05	-0.944188	AT4G02555	0.00010541	-1.3239
AT1G63700	2.29276e-07	0.781196	AT4G31040	1.46375e-07	0.676216	AT5G24830	2.61064e-05	-1.03589	AT1G55920	0.000106142	-0.617973
AT1G04780	2.31046e-07	0.500648	AT5G22580	1.47077e-07	1.68411	AT4G33960	2.61452e-05	-1.19832	AT4G19990	0.000106524	-0.561072
AT1G61770	2.32142e-07	0.601853	AT4G39640	1.48547e-07	1.1371	AT5G35790	2.61452e-05	-0.644925	AT4G08480	0.000107098	-0.652625
AT1G78590	2.32566e-07	1.37589	AT3G12670	1.48665e-07	0.706973	AT5G48640	2.61452e-05	-1.04357	AT4G02940	0.000107235	-0.594876
AT3G03150	2.32936e-07	0.516561	AT1G23130	1.49918e-07	0.72019	AT3G51240	2.62354e-05	-0.671438	AT1G18420	0.000107564	-1.03534
AT1G52370	2.33598e-07	1.02009	AT2G30600	1.50474e-07	1.50368	AT3G13062	2.63173e-05	-0.54607	AT5G11470	0.00010833	-1.02526
AT2G22830	2.35274e-07	1.55597	AT1G35680	1.50576e-07	0.734071	AT1G78265	2.63238e-05	-1.43696	AT3G09220	0.000109152	-0.740886
AT3G26980	2.3877e-07	0.954855	AT5G06600	1.51273e-07	0.506768	AT2G36570	2.6327e-05	-0.779329	AT1G73740	0.000109428	-0.70805
AT3G28210	2.41518e-07	1.85433	AT1G54780	1.51852e-07	0.621103	AT3G58975	2.63835e-05	-2.04824	AT4G28040	0.000110391	-0.825326
AT1G17420	2.47646e-07	1.81868	AT3G47470	1.5235e-07	0.617784	AT1G28100	2.63865e-05	-0.656958	AT5G25930	0.000110406	-0.845491
AT4G22330	2.51805e-07	0.630215	AT5G47110	1.5235e-07	0.628887	AT3G23160	2.64188e-05	-0.963456	AT4G21760	0.000110936	-1.145
AT2G03440	2.52191e-07	0.622444	AT2G47330	1.52896e-07	0.664485	AT1G22040	2.64507e-05	-1.00007	AT1G11630	0.000110981	-0.87499
AT5G43860	2.53919e-07	2.38599	AT1G21010	1.53103e-07	0.768438	AT2G33855	2.67355e-05	-0.862805	AT1G16390	0.000111013	-1.88615
AT5G64480	2.54327e-07	0.974334	AT1G04530	1.54103e-07	0.675727	AT3G19990	2.70127e-05	-0.77214	AT1G32940	0.000111379	-0.753053
AT1G15010	2.57555e-07	4.44935	AT2G40490	1.55163e-07	0.77604	AT3G56408	2.70508e-05	-1.22484	AT5G15830	0.000111795	-0.829209
AT4G15690	2.58257e-07	2.69073	AT1G71000	1.57952e-07	7.06255	AT3G15770	2.72312e-05	-0.75939	AT4G28390	0.000111806	-0.783456
AT4G29040	2.60067e-07	0.559927	AT2G34770	1.58022e-07	0.70397	AT4G22920	2.73714e-05	-0.819314	AT1G08250	0.000113705	-0.770694
AT1G27770	2.65324e-07	0.736203	AT1G26770	1.58106e-07	0.809278	AT3G26310	2.73761e-05	-1.10883	AT2G22690	0.000113762	-0.85306
AT2G22540	2.66468e-07	0.618646	AT4G26080	1.60253e-07	0.748122	AT3G53100	2.74208e-05	-0.795756	AT1G78265	0.000115067	-1.0671
AT2G27770	2.68011e-07	1.06711	AT3G46290	1.64614e-07	0.563449	AT3G09070	2.78129e-05	-0.848412	AT4G27450	0.000115301	-0.780727
AT5G28360	2.72263e-07	1.7401	AT4G28610	1.6886e-07	0.557674	AT4G08300	2.78129e-05	-0.758746	AT5G41000	0.000115307	-1.11281
AT5G48240	2.74459e-07	0.935266	AT2G25930	1.69119e-07	0.661211	AT5G07830	2.78551e-05	-0.625454	AT5G47990	0.000115994	-0.749433
AT4G00200	2.75321e-07	1.35378	AT5G50840	1.69207e-07	0.799898	AT2G03280	2.78685e-05	-1.06703	AT1G54100	0.000116566	-0.680269
AT5G05220	2.75321e-07	5.42035	AT4G12720	1.70684e-07	0.640533	AT1G34770	2.80556e-05	-1.33771	AT4G12350	0.000116766	-2.10036
AT3G27380	2.80846e-07	0.623548	AT2G23170	1.7126e-07	1.06007	AT1G14120	2.81943e-05	-0.885171	AT3G06140	0.000116918	-1.49567
AT3G57750	2.81658e-07	0.947203	AT3G63190	1.74089e-07	0.718133	AT4G11830	2.83323e-05	-0.587928	AT1G71090	0.000117218	-0.548776
AT4G30710	2.81658e-07	0.909048	AT3G01550	1.80804e-07	0.771475	AT1G69370	2.8529e-05	-0.874904	AT3G57965	0.000117218	-1.5923
AT5G55530	2.84257e-07	0.680263	AT3G07350	1.80804e-07	0.711648	AT4G00030	2.90926e-05	-0.721098	AT1G69370	0.000117226	-0.826241
AT1G25400	2.84262e-07	0.916787	AT2G43500	1.8204e-07	0.822335	AT4G14770	2.91063e-05	-0.796876	AT1G45249	0.000117272	-0.536204
AT5G15230	2.84756e-07	0.516692	AT5G53050	1.82264e-07	0.806694	AT5G50820	2.91063e-05	-1.91306	AT1G65070	0.000117311	-0.50679
AT2G39920	2.84986e-07	7.95743	AT5G47020	1.82447e-07	0.641248	AT1G29260	2.92088e-05	-0.779393	AT3G56470	0.000117425	-1.79872
AT1G77250	2.868e-07	0.961888	AT1G72610	1.85517e-07	1.05078	AT4G01740	2.92716e-05	-2.05405	AT1G59700	0.000117437	-0.665416
AT3G29034	2.87239e-07	0.931361	AT4G23450	1.86511e-07	1.15573	AT4G01840	2.96283e-05	-1.11107	AT4G14130	0.00011787	-0.808557
AT2G33815	2.87596e-07	3.76684	AT5G49015	1.8862e-07	2.93431	AT2G37380	2.97007e-05	-1.98285	AT5G15460	0.000118713	-0.583213
AT5G51260	2.87899e-07	0.881677	AT2G18328	1.89835e-07	1.86905	AT1G62420	2.97256e-05	-3.92221	AT3G44850	0.000118839	-0.627236
AT5G51990	2.88546e-07	6.80881	AT5G42310	1.90666e-07	0.823881	AT1G31690	2.9751e-05	-1.30114	AT1G53875	0.00011901	-5.45289
AT4G08500	2.88852e-07	0.835309	AT1G71500	1.91009e-07	0.703852	AT4G09650	2.98664e-05	-0.528025	AT1G29050	0.000119664	-0.523374
AT5G56350	2.9452e-07	0.752575	AT3G02850	1.91712e-07	1.45385	AT5G10910	3.0255e-05	-0.685382	AT1G72810	0.000119774	-0.651442
AT4G19520	2.94529e-07	0.758786	AT1G11545	1.92523e-07	0.669471	AT3G52550	3.03192e-05	-4.04745	AT4G15380	0.000119806	-1.57983
AT1G17500	2.94752e-07	0.581578	AT2G19460	1.92542e-07	1.31261	AT1G66140	3.03209e-05	-0.868822	AT4G34760	0.000121311	-1.11541
AT5G27730	2.97524e-07	0.91801	AT3G63220	1.92542e-07	0.998329	AT3G59660	3.10294e-05	-0.507244	AT5G44930	0.000121379	-0.754834
AT2G18680	2.9868e-07	4.03323	AT5G61228	1.94645e-07	0.734077	AT5G45275	3.1042e-05	-1.40179	AT5G65925	0.000121581	-0.960066
AT1G11120	2.995e-07	2.11419	AT1G29500	1.94731e-07	1.68733	AT4G23020	3.10935e-05	-0.974184	AT3G62820	0.000122548	-0.73502
AT2G40350	3.0097e-07	6.3066	AT4G24800	1.94803e-07	0.66573	AT1G02730	3.14158e-05	-0.759551	AT2G33620	0.000122646	-0.503754
AT5G21940	3.03183e-07	0.589144	AT2G42600	1.95228e-07	0.705224	AT2G39681	3.15777e-05	-1.144	AT1G47210	0.000122868	-0.603468
AT1G69572	3.05035e-07	4.5883	AT3G14075	1.96437e-07	0.860658	AT1G13448	3.16117e-05	-2.35932	AT2G29340	0.000122868	-0.540497
AT3G50410	3.09384e-07	1.64507	AT4G39730	1.96507e-07	0.689171	AT5G41240	3.18695e-05	-0.830784	AT1G09500	0.000123036	-1.05311
AT5G42990	3.09456e-07	0.673995	AT1G12845	1.96876e-07	1.70739	AT1G52190	3.197e-05	-0.982226	AT5G23460	0.000124465	-0.938369
AT4G27620	3.13717e-07	1.1154	AT5G10510	1.97383e-07	1.12653	AT3G50570	3.19793e-05	-4.66152	AT1G22330	0.000124619	-0.946959
AT5G54760	3.13945e-07	0.521554	AT5G03150	1.98797e-07	0.844156	AT1G63300	3.21634e-05	-0.692197	AT3G58940	0.000125525	-1.20315
AT3G07400	3.15454e-07	0.739845	AT1G78310	2.00655e-07	1.1079	AT1G74310	3.22356e-05	-0.846721	AT1G12300	0.000127089	-1.42386
AT5G03150	3.16677e-07	0.83067	AT2G31370	2.03422e-07	0.792038	AT1G65520	3.26899e-05	-1.26306	AT3G11090	0.000127479	-1.12273
AT1G07470	3.16827e-07	0.697318	AT1G75190	2.03978e-07	2.01627	AT1G53875	3.27017e-05	-4.38014	AT5G54980	0.000127923	-0.592004
AT2G18210	3.188e-07	1.32809	AT4G09570	2.10119e-07	0.809236	AT2G38185	3.2872e-05	-1.26866	AT5G40150	0.000128326	-1.00064
AT4G37770	3.2063e-07	3.35879	AT5G08760	2.13688e-07	2.46392	AT5G08230	3.30167e-05	-0.722505	AT1G70550	0.000128705	-0.515358
AT5G42825	3.26496e-07	0.795225	AT2G22810	2.15131e-07	4.27333	AT2G32640	3.30608e-05	-0.651468	AT1G34670	0.000128933	-0.966923
AT1G01230	3.31182e-07	0.69194	AT4G20360	2.15131e-07	0.708178	AT3G26960	3.33172e-05	-3.39711	AT1G25390	0.000129076	-0.577748
AT3G62770	3.36026e-07	0.770969	AT1G02560	2.15454e-07	0.526867	AT5G02090	3.33172e-05	-1.32553	AT5G13760	0.000129553	-0.514275
AT4G38550	3.37227e-07	0.861996	AT3G25480	2.16976e-07	0.933585	AT1G79810	3.36341e-05	-0.791823	AT1G67910	0.000130409	-1.74667
AT3G22840	3.38242e-07	1.50899	AT3G63140	2.17574e-07	0.631551	AT5G16540	3.38125e-05	-0.695765	AT4G29920	0.000130409	-0.946611
AT5G19070	3.38258e-07	1.19072	AT5G37600	2.18347e-07	0.680093	AT3G50300	3.44609e-05	-1.12855	AT4G14680	0.000131848	-0.549677
AT1G14680	3.38428e-07	2.87515	AT5G56140	2.19273e-07	0.581078	AT4G03090	3.47389e-05	-0.807887	AT2G42080	0.00013243	-0.763058
AT1G45160	3.38428e-07	0.520538	AT5G07842	2.19756e-07	1.15322	AT2G19930	3.48168e-05	-0.884689	AT1G56320	0.000132791	-0.795216
AT1G01540	3.40555e-07	0.639645	AT1G29340	2.21083e-07	0.6277	AT5G16990	3.49023e-05	-0.644916	AT1G15165	0.000133171	-1.56289
AT1G72340	3.42762e-07	0.861789	AT1G10170	2.23723e-07	0.525582	AT1G33400	3.52012e-05	-0.73295	AT3G12380	0.000133275	-0.608077
AT2G39870	3.42762e-07	0.943322	AT3G16000	2.28046e-07	0.707453	AT3G25600	3.57607e-05	-0.935548	AT3G26480	0.000133839	-1.53689
AT4G39820	3.44794e-07	0.796382	AT3G01810	2.31741e-07	0.726005	AT4G30520	3.57669e-05	-0.861372	AT5G10270	0.000134467	-0.501124
AT5G26230	3.47742e-07	1.25006	AT5G51990	2.32969e-07	7.45273	AT4G09900	3.58329e-05	-0.577592	AT5G66180	0.000134535	-0.629097
AT1G49220	3.5662e-07	8.04057	AT5G48540	2.33758e-07	0.913955	AT5G44860	3.61373e-05	-0.751631	AT5G11930	0.000136126	-2.33578
AT5G09870	3.64099e-07	0.546044	AT4G09560	2.42515e-07	0.961864	AT2G01990	3.61868e-05	-1.06788	AT1G17680	0.000137003	-0.544428
AT3G52180	3.65007e-07	0.858895	AT3G01500	2.42767e-07	0.835607	AT3G23930	3.61868e-05	-2.59287	AT1G34040	0.000137434	-0.649525
AT4G33980	3.67289e-07	11.3872	AT2G38140	2.43081e-07	0.652973	AT5G02120	3.61868e-05	-0.578704	AT4G11450	0.000137786	-0.623952
AT5G28630	3.68299e-07	2.80324	AT4G16890	2.44886e-07	0.819599	AT5G15500	3.61868e-05	-2.23016	AT2G28690	0.000138115	-3.28682
AT1G25180	3.73307e-07	1.82859	AT5G55610	2.45744e-07	0.589351	AT5G10320	3.67101e-05	-1.30798	AT4G23300	0.000138121	-0.697992
AT3G49430	3.74563e-07	0.521282	AT4G33905	2.45898e-07	1.5279	AT5G60270	3.67532e-05	-1.44039	AT3G26490	0.000138433	-2.36876
AT1G66070	3.76959e-07	0.736686	AT2G37678	2.48714e-07	1.16151	AT4G37700	3.75671e-05	-1.71362	AT3G63290	0.000138834	-1.50843
AT1G11530	3.78405e-07	1.22027	AT5G53310	2.5094e-07	0.647802	AT4G36640	3.7674e-05	-0.717593	AT2G38050	0.000138953	-0.617964
AT3G57890	3.81237e-07	0.501235	AT1G14860	2.55708e-07	1.05753	AT5G03190	3.7674e-05	-0.607042	AT5G27330	0.000138994	-0.560984
AT2G35700	3.85791e-07	2.44439	AT1G18330	2.56757e-07	0.903027	AT1G28620	3.77264e-05	-2.09647	AT5G62930	0.000139483	-0.515906
AT3G22180	3.87453e-07	1.09299	AT3G10060	2.58442e-07	0.799137	AT2G45340	3.77316e-05	-0.706071	AT1G29195	0.000139668	-1.18149
AT2G37970	3.94422e-07	0.677356	AT1G03610	2.61373e-07	0.857996	AT3G45650	3.77373e-05	-0.712107	AT1G08180	0.000140447	-1.02725
AT3G06190	3.94422e-07	0.588686	AT2G17730	2.61373e-07	1.36403	AT3G23080	3.77976e-05	-0.618954	AT1G10960	0.000142004	-0.548025
AT4G30360	3.9449e-07	0.836801	AT1G01230	2.61545e-07	0.685189	AT5G23410	3.78067e-05	-1.55729	AT4G12670	0.00014221	-0.840132
AT1G20920	3.98054e-07	0.609419	AT5G40180	2.62413e-07	5.84671	AT1G67040	3.80595e-05	-0.994062	AT2G40110	0.000142432	-0.605248
AT1G51510	4.00849e-07	0.80846	AT4G15080	2.62436e-07	0.602918	AT4G26950	3.80605e-05	-4.61536	AT3G50800	0.000145019	-0.94963
AT2G18500	4.01228e-07	1.78813	AT1G02610	2.63056e-07	1.46378	AT1G73325	3.80975e-05	-2.73093	AT1G05590	0.000145038	-0.597303
AT5G04235	4.03562e-07	0.95232	AT5G62130	2.65116e-07	0.613995	AT4G32240	3.82783e-05	-0.532034	AT3G44320	0.000146498	-0.590993
AT5G52820	4.05677e-07	0.771637	AT5G23210	2.6734e-07	0.727228	AT4G38730	3.82783e-05	-0.746609	AT4G34600	0.000146498	-0.579941
AT3G55940	4.06795e-07	1.89517	AT2G26560	2.69651e-07	2.34451	AT5G35777	3.83504e-05	-1.36003	AT1G71110	0.000146886	-0.698793
AT5G22780	4.12584e-07	0.640304	AT1G20920	2.70499e-07	0.567988	AT5G53550	3.84274e-05	-0.575448	AT4G31200	0.000148425	-0.519219
AT5G14520	4.13908e-07	0.62142	AT2G30400	2.75059e-07	2.36165	AT3G45160	3.85625e-05	-0.562706	AT5G24680	0.000149362	-1.1538
AT4G32551	4.14197e-07	0.548906	AT1G75540	2.75658e-07	0.641344	AT3G51980	3.86075e-05	-0.698989	AT1G79160	0.000149621	-0.584883
AT4G15430	4.15797e-07	0.784869	AT1G78590	2.76553e-07	1.45366	AT1G01320	3.88318e-05	-0.502634	AT5G03990	0.000150438	-1.39834
AT5G13700	4.29778e-07	1.923	AT3G07780	2.76607e-07	0.537358	AT5G50400	3.88341e-05	-0.589353	AT5G59320	0.0001521	-0.98492
AT1G01560	4.32492e-07	2.75899	AT3G17020	2.76853e-07	0.552876	AT1G17230	3.89174e-05	-1.01254	AT4G02360	0.000152513	-0.920055
AT2G27385	4.39829e-07	0.617524	AT1G48370	2.82404e-07	0.976024	AT3G28080	3.897e-05	-0.896153	AT5G01840	0.000152901	-0.933597
AT5G39570	4.44149e-07	0.647422	AT5G48300	2.82612e-07	0.592606	AT4G22756	3.89953e-05	-0.832172	AT2G31150	0.000154252	-0.641002
AT1G17060	4.44409e-07	0.970416	AT3G48730	2.85523e-07	0.710555	AT3G52480	3.91475e-05	-1.12955	AT2G21187	0.000154749	-1.57079
AT5G11070	4.55401e-07	1.02718	AT3G56930	2.86357e-07	0.969978	AT4G34140	3.91578e-05	-0.669488	AT5G26160	0.000155166	-0.553662
AT4G09560	4.57285e-07	0.974146	AT4G28200	2.87865e-07	0.558834	AT4G30470	3.99504e-05	-0.806101	AT2G45830	0.000155676	-0.786449
AT4G04770	4.74191e-07	0.898067	AT5G22310	2.92999e-07	1.01187	AT3G20090	4.04202e-05	-1.31687	AT2G32010	0.000156678	-0.672429
AT1G15430	4.92683e-07	1.01664	AT4G09020	2.94992e-07	0.74392	AT1G64980	4.04755e-05	-0.787756	AT4G14100	0.000157001	-0.746223
AT1G75450	4.95433e-07	1.5231	AT2G18196	2.96232e-07	1.20106	AT4G05040	4.04797e-05	-1.06531	AT5G48170	0.000157639	-1.68835
AT3G51390	5.00674e-07	0.982623	AT3G05650	2.97564e-07	1.76747	AT2G04570	4.05778e-05	-0.807503	AT4G31100	0.000158365	-0.813119
AT4G40065	5.1509e-07	1.96168	AT5G28360	2.97785e-07	1.56909	AT3G46670	4.07289e-05	-0.729104	AT3G62800	0.000159082	-0.73605
AT4G15700	5.23203e-07	3.135	AT4G18950	3.01387e-07	0.823723	AT2G38050	4.0825e-05	-0.818435	AT5G10310	0.000159386	-2.11422
AT4G35790	5.23203e-07	0.697439	AT5G02180	3.01387e-07	1.55774	AT1G66730	4.09689e-05	-0.663913	AT1G47340	0.00015948	-1.00472
AT1G11170	5.25981e-07	1.82478	AT1G29420	3.02513e-07	4.91579	AT5G63180	4.10292e-05	-0.822929	AT5G39050	0.000159771	-0.618727
AT2G26290	5.26142e-07	1.20146	AT1G76620	3.03321e-07	1.80419	AT2G19570	4.11054e-05	-0.74319	AT3G51470	0.000160021	-1.64942
AT1G60160	5.33435e-07	0.768038	AT3G15470	3.1068e-07	0.5748	AT1G55265	4.15272e-05	-1.11475	AT5G04320	0.000160021	-0.509328
AT1G02820	5.35507e-07	0.750593	AT2G18110	3.1468e-07	0.615412	AT3G11690	4.16162e-05	-0.691427	AT5G11100	0.000160429	-0.727873
AT3G06150	5.35813e-07	0.751399	AT4G11370	3.15034e-07	1.58754	AT5G01250	4.17511e-05	-1.252	AT3G62990	0.000161439	-1.70988
AT5G61960	5.38085e-07	0.53334	AT5G57123	3.15345e-07	2.08823	AT2G29660	4.25044e-05	-0.602284	AT4G17940	0.000161709	-0.53706
AT5G57090	5.41638e-07	0.954254	AT1G52890	3.17163e-07	1.78694	AT1G24070	4.26701e-05	-1.21096	AT4G08300	0.000161773	-0.598376
AT1G49205	5.44749e-07	6.07881	AT3G11170	3.22439e-07	0.707645	AT2G14080	4.26701e-05	-0.735847	AT4G27030	0.000161773	-0.540995
AT1G14170	5.53335e-07	1.0238	AT4G30360	3.24455e-07	0.813504	AT5G65520	4.27442e-05	-1.40537	AT4G03140	0.000162625	-1.28887
AT5G64330	5.53645e-07	0.573698	AT5G25980	3.25013e-07	1.07463	AT5G54520	4.41251e-05	-1.53799	AT5G04050	0.000162982	-1.04493
AT3G53520	5.60243e-07	0.553624	AT1G19410	3.26236e-07	6.09012	AT3G04810	4.43131e-05	-0.548936	AT1G29418	0.00016337	-0.6945
AT1G07260	5.64195e-07	1.25408	AT5G41190	3.28171e-07	0.59135	AT2G40435	4.44567e-05	-2.15502	AT4G17910	0.000163825	-0.580754
AT5G17040	5.8295e-07	1.75053	AT2G17290	3.30007e-07	0.576163	AT4G05110	4.49453e-05	-1.19845	AT3G44220	0.000164496	-1.09858
AT1G55820	5.98489e-07	1.1866	AT1G69572	3.3674e-07	3.75762	AT3G07870	4.53466e-05	-0.606396	AT2G20940	0.000164734	-0.880869
AT5G44290	6.10457e-07	0.620792	AT5G38710	3.37662e-07	1.75684	AT1G62200	4.53629e-05	-0.689852	AT4G20000	0.00016627	-1.28112
AT3G11540	6.11587e-07	0.680181	AT3G19710	3.39589e-07	0.884453	AT2G42330	4.54546e-05	-0.833399	AT1G64660	0.0001664	-0.610879
AT3G57880	6.13138e-07	0.710959	AT2G12400	3.40363e-07	0.614172	AT5G14650	4.56766e-05	-2.04761	AT3G46670	0.000166425	-0.663378
AT1G74950	6.19865e-07	0.702888	AT1G18730	3.42188e-07	0.636639	AT3G55110	4.58981e-05	-1.28618	AT4G02280	0.0001685	-0.934665
AT4G37640	6.21027e-07	0.602117	AT1G69640	3.42188e-07	0.705122	AT5G07860	4.61971e-05	-0.592405	AT5G59590	0.000169217	-1.5261
AT1G13000	6.21858e-07	0.823347	AT3G50410	3.43511e-07	1.51236	AT5G37930	4.67283e-05	-0.695735	AT2G13690	0.000169965	-0.938873
AT5G64220	6.23929e-07	0.526148	AT5G37360	3.4472e-07	0.658282	AT5G39890	4.70893e-05	-1.98806	AT3G63450	0.000170418	-0.796789
AT1G29370	6.2562e-07	0.671383	AT1G66060	3.46157e-07	6.49958	AT1G47395	4.71078e-05	-1.73577	AT1G32780	0.000171363	-1.39569
AT4G19230	6.2562e-07	1.12416	AT2G39920	3.49277e-07	6.78217	AT3G48920	4.71195e-05	-1.39809	AT1G66400	0.000171363	-1.19971
AT3G58510	6.26104e-07	0.59081	AT5G45630	3.49277e-07	1.16153	AT2G22090	4.71316e-05	-0.815374	AT3G53880	0.000171363	-0.551773
AT1G67365	6.27507e-07	2.07695	AT5G04550	3.51301e-07	0.549144	AT5G07120	4.82796e-05	-0.522844	AT1G31175	0.000171736	-0.891439
AT3G09370	6.40334e-07	1.04173	AT3G13225	3.55976e-07	0.760022	AT5G47100	4.84104e-05	-0.694966	AT1G79180	0.000172003	-1.26057
AT1G56220	6.50817e-07	0.539136	AT1G64510	3.57353e-07	0.674811	AT3G02110	4.85476e-05	-0.550653	AT3G25830	0.000172685	-0.657514
AT5G18550	6.54311e-07	0.864632	AT2G27680	3.57772e-07	0.587152	AT2G46160	4.90761e-05	-2.64619	AT1G75170	0.000172869	-0.577742
AT2G22170	6.562e-07	0.571189	AT3G04530	3.61537e-07	1.23937	AT2G46640	4.91717e-05	-0.773001	AT5G38990	0.000174585	-0.633534
AT5G03520	6.5696e-07	0.510069	AT2G35390	3.62272e-07	0.598807	AT1G28560	4.99206e-05	-1.44063	AT1G44160	0.000175204	-1.11276
AT3G25760	6.6099e-07	0.622897	AT3G08880	3.66582e-07	1.65742	AT5G66520	5.02203e-05	-1.09255	AT2G30150	0.000175783	-0.591011
AT5G40010	6.61469e-07	3.26385	AT5G11530	3.67465e-07	0.621684	AT2G17110	5.03726e-05	-0.920026	AT5G13660	0.000176031	-0.797279
AT5G60030	6.6414e-07	0.805681	AT5G54130	3.67952e-07	0.856458	AT2G39435	5.04126e-05	-1.51638	AT1G55240	0.000176163	-1.08694
AT4G20070	6.65309e-07	0.53102	AT5G63050	3.6858e-07	0.642572	AT4G14040	5.09565e-05	-0.614671	AT4G23493	0.000176549	-1.73889
AT1G15100	6.65535e-07	0.8057	AT5G57830	3.69832e-07	1.16633	AT3G22750	5.15351e-05	-0.665892	AT1G56170	0.000177979	-0.556299
AT4G24160	6.76627e-07	0.641618	AT3G16785	3.71922e-07	0.586054	AT2G28710	5.15814e-05	-2.46635	AT5G18130	0.000178088	-0.637751
AT4G05410	6.76995e-07	0.867817	AT3G60450	3.75583e-07	0.677008	AT2G31880	5.1636e-05	-0.502322	AT4G00910	0.000178192	-0.801273
AT3G14000	6.82343e-07	0.907983	AT5G63770	3.76731e-07	0.740382	AT1G56150	5.17622e-05	-3.44135	AT5G01260	0.000178359	-0.511675
AT1G53633	6.88421e-07	3.23263	AT1G72150	3.7836e-07	0.51184	AT4G17340	5.26488e-05	-0.517344	AT1G23330	0.00017916	-0.554197
AT1G18150	6.90345e-07	0.584977	AT3G07320	3.87496e-07	0.696739	AT5G25610	5.28776e-05	-0.510806	AT4G30320	0.000180904	-1.34455
AT5G62220	6.91777e-07	0.516729	AT5G28840	3.88834e-07	0.617037	AT1G70470	5.29652e-05	-1.89138	AT3G52780	0.000180989	-1.64221
AT3G01150	6.97432e-07	0.700448	AT1G32440	3.91067e-07	0.572767	AT2G02780	5.29652e-05	-0.699682	AT4G24130	0.000182779	-0.511878
AT5G24320	7.02119e-07	0.61906	AT4G27350	3.96557e-07	0.777241	AT1G72810	5.32196e-05	-0.808587	AT1G64610	0.000182851	-0.776836
AT5G40000	7.23973e-07	4.12478	AT4G17150	4.07617e-07	0.877034	AT4G23770	5.33848e-05	-1.58298	AT5G45790	0.000185322	-2.00888
AT2G24230	7.28962e-07	0.748444	AT2G35880	4.09931e-07	0.673364	AT5G04230	5.37057e-05	-0.667853	AT4G26582	0.000186919	-1.61335
AT1G75400	7.42648e-07	0.711617	AT4G30080	4.10053e-07	0.796613	AT1G32540	5.41734e-05	-1.03927	AT1G10920	0.000186989	-0.832212
AT3G06520	7.7451e-07	1.8457	AT2G47880	4.14516e-07	1.1179	AT5G58960	5.46818e-05	-0.523116	AT4G17540	0.000187714	-0.937784
AT4G13250	7.74974e-07	0.844251	AT4G22380	4.19139e-07	0.863981	AT4G16880	5.50032e-05	-0.966116	AT3G55160	0.000187983	-0.504965
AT1G07200	7.80769e-07	0.616103	AT3G53800	4.19767e-07	3.19477	AT3G18290	5.51269e-05	-0.661272	AT2G04790	0.000189057	-0.784302
AT1G60680	8.03041e-07	0.882459	AT4G33080	4.19785e-07	0.514891	AT1G78200	5.52095e-05	-0.607802	AT2G17787	0.000192767	-0.69169
AT3G15840	8.1536e-07	0.565963	AT3G52380	4.23284e-07	0.753221	AT4G21890	5.56757e-05	-1.73885	AT2G41150	0.000193128	-0.81981
AT3G21070	8.20672e-07	0.721774	AT2G43030	4.23629e-07	0.737458	AT2G18570	5.63285e-05	-1.42686	AT5G48010	0.000193243	-0.712107
AT1G22180	8.22388e-07	0.986176	AT5G42825	4.24861e-07	0.725165	AT2G24755	5.64389e-05	-0.822181	AT3G07215	0.000193642	-0.696288
AT3G14075	8.22388e-07	0.800556	AT4G34190	4.29942e-07	0.604972	AT5G01670	5.67801e-05	-0.983814	AT4G11190	0.000193642	-0.652977
AT5G55610	8.24295e-07	0.587161	AT4G37640	4.32371e-07	0.572985	AT2G44210	5.71602e-05	-0.563911	AT5G49080	0.000193642	-1.05857
AT3G02530	8.24377e-07	0.524984	AT1G77250	4.34394e-07	0.94655	AT3G48740	5.72247e-05	-0.51733	AT1G35515	0.000196024	-0.844343
AT2G37570	8.28179e-07	0.632607	AT3G12810	4.37195e-07	0.624817	AT2G37300	5.74836e-05	-0.922223	AT1G18415	0.000197169	-0.977479
AT2G28520	8.38559e-07	0.534735	AT3G12780	4.46237e-07	0.590828	AT2G23300	5.81526e-05	-1.15062	AT5G08710	0.000197506	-0.65975
AT1G18480	8.50635e-07	0.902173	AT1G03730	4.55423e-07	1.17078	AT1G32240	5.83577e-05	-1.39686	AT5G53250	0.000198693	-0.638205
AT3G04140	9.03621e-07	0.705024	AT1G05420	4.58655e-07	1.89645	AT2G30420	5.88129e-05	-3.95598	AT2G18050	0.000198908	-1.02628
AT5G25250	9.03832e-07	2.59448	AT1G18470	4.60712e-07	0.642803	AT1G70740	5.90685e-05	-0.67784	AT5G17780	0.000198908	-0.965997
AT3G05650	9.22918e-07	2.8304	AT5G40010	4.61576e-07	3.24584	AT1G76350	5.94875e-05	-0.849063	AT2G01990	0.00019959	-0.97381
AT4G40010	9.4192e-07	1.29624	AT5G15260	4.63755e-07	0.922176	AT4G33050	5.97051e-05	-0.615183	AT4G01740	0.00019959	-1.26824
AT1G65030	9.52031e-07	0.928464	AT5G55530	4.65316e-07	0.595951	AT1G74720	5.97972e-05	-0.579043	AT3G05932	0.000200072	-1.21614
AT1G77810	9.65163e-07	1.11543	AT1G74470	4.76177e-07	0.686398	AT4G16470	5.9933e-05	-1.78387	AT2G14080	0.000201401	-0.644768
AT4G28230	9.65326e-07	1.80144	AT2G47400	4.95176e-07	0.821678	AT4G11845	6.01017e-05	-1.79305	AT3G51430	0.000203126	-1.0307
AT4G15120	9.65837e-07	1.63846	AT4G01310	4.96065e-07	0.566987	AT4G25910	6.06482e-05	-0.514072	AT2G40435	0.000204455	-1.99455
AT3G48520	9.74361e-07	3.17128	AT3G06190	4.99299e-07	0.564457	AT4G29240	6.07519e-05	-1.29658	AT3G49730	0.000204977	-1.3004
AT3G10530	9.77516e-07	0.883762	AT1G45474	5.03376e-07	0.694257	AT5G01015	6.11367e-05	-1.30603	AT3G25495	0.000205459	-0.525143
AT1G19020	9.91271e-07	1.65857	AT2G33800	5.04339e-07	0.702296	AT2G12462	6.13964e-05	-0.820447	AT4G17030	0.000206417	-0.571379
AT1G12270	9.93325e-07	0.520952	AT1G01260	5.0626e-07	0.7476	AT3G46490	6.14333e-05	-0.691287	AT3G62860	0.000207596	-0.671135
AT5G61820	9.95909e-07	0.978802	AT1G80040	5.1102e-07	0.554951	AT1G44900	6.21565e-05	-0.616795	AT4G10500	0.000207891	-1.51935
AT1G70910	9.96546e-07	6.38387	AT1G67740	5.17887e-07	0.660063	AT2G42950	6.23128e-05	-1.18882	AT1G45616	0.000208326	-0.710674
AT2G25690	1.00444e-06	1.20089	AT1G22730	5.18256e-07	0.556783	AT1G23052	6.24174e-05	-1.21437	AT1G15460	0.000208567	-0.856539
AT5G62430	1.02643e-06	0.616749	AT3G27160	5.22345e-07	0.722884	AT2G21050	6.25452e-05	-0.619734	AT3G19510	0.000208864	-0.577961
AT2G01890	1.03147e-06	0.710353	AT2G01890	5.27308e-07	0.713223	AT1G54385	6.26085e-05	-1.13227	AT1G16635	0.000210293	-1.12476
AT5G16840	1.03353e-06	0.555182	AT5G06570	5.28074e-07	3.3796	AT2G02020	6.29515e-05	-1.18794	AT3G44610	0.000210395	-0.678452
AT5G40170	1.04108e-06	0.730563	AT4G21210	5.29947e-07	0.675447	AT4G10690	6.3657e-05	-1.60723	AT2G01430	0.000212363	-1.15163
AT1G52380	1.04124e-06	0.614593	AT5G15960	5.39363e-07	1.29425	AT3G49580	6.37482e-05	-1.6124	AT1G64970	0.000213933	-0.504254
AT5G38560	1.04273e-06	0.65438	AT1G55690	5.39377e-07	0.60114	AT1G29720	6.42738e-05	-0.819476	AT1G15000	0.000215131	-0.826829
AT4G14690	1.04389e-06	0.853762	AT3G51600	5.39673e-07	1.19176	AT3G15570	6.43336e-05	-0.713642	AT1G71170	0.000215424	-0.974488
AT3G47875	1.04475e-06	2.80459	AT5G06760	5.46307e-07	1.76067	AT1G65190	6.44896e-05	-0.62674	AT4G33130	0.000215823	-1.09807
AT5G50350	1.05342e-06	0.860127	AT5G66050	5.60051e-07	0.667421	AT4G03230	6.61036e-05	-0.935093	AT5G43070	0.000217537	-0.824417
AT4G08555	1.07326e-06	2.10596	AT5G47190	5.62371e-07	0.656176	AT5G50860	6.61036e-05	-0.618463	AT1G03030	0.00021874	-0.524112
AT3G48240	1.07552e-06	2.58023	AT1G11530	5.6427e-07	1.55386	AT2G35350	6.61406e-05	-1.0159	AT1G61600	0.000219266	-1.1627
AT2G40925	1.10492e-06	6.8286	AT2G05765	5.67575e-07	1.07406	AT1G08180	6.64903e-05	-1.1875	AT5G23100	0.000219962	-0.978823
AT5G08000	1.10566e-06	1.35939	AT5G57220	5.757e-07	2.88608	AT5G63590	6.64903e-05	-0.821464	AT5G50090	0.000221891	-1.37054
AT2G36080	1.12112e-06	1.05332	AT4G18650	5.79049e-07	2.9331	AT5G19200	6.67769e-05	-1.12252	AT2G46720	0.000222008	-1.52247
AT4G33480	1.12151e-06	0.755465	AT1G23310	5.79711e-07	0.517414	AT1G28570	6.71366e-05	-0.850238	AT1G68238	0.000222492	-1.85474
AT5G22450	1.1257e-06	0.51393	AT1G69030	5.85073e-07	0.762175	AT4G09890	6.72607e-05	-0.626297	AT3G27510	0.000224594	-2.18063
AT1G14860	1.12815e-06	1.06835	AT3G02730	5.89307e-07	0.538924	AT2G34500	6.73499e-05	-1.70155	AT5G01880	0.000225529	-0.907113
AT2G28305	1.13414e-06	0.634722	AT2G36470	5.92763e-07	1.47691	AT4G01490	6.74448e-05	-2.40927	AT2G23050	0.000226031	-0.855483
AT5G43740	1.15025e-06	0.800334	AT5G52830	5.94427e-07	1.71319	AT2G44600	6.76995e-05	-1.43932	AT1G22440	0.000227991	-0.506303
AT4G27652	1.17958e-06	1.79327	AT5G37780	5.96823e-07	0.518581	AT1G51360	6.81426e-05	-1.01881	AT1G80550	0.000228548	-0.564337
AT3G04550	1.19439e-06	0.891991	AT5G65890	6.02176e-07	1.14123	AT4G33160	6.82815e-05	-1.71379	AT2G27060	0.000230728	-0.546824
AT3G61160	1.20448e-06	1.24212	AT4G38970	6.0713e-07	0.608961	AT1G50440	6.8364e-05	-0.801123	AT2G47000	0.000232493	-0.50091
AT1G52890	1.20715e-06	2.1342	AT1G51800	6.15908e-07	1.19674	AT1G12020	6.92802e-05	-1.05642	AT5G09570	0.000233205	-1.91151
AT1G07430	1.21643e-06	2.11765	AT1G60160	6.15908e-07	0.820081	AT2G42030	6.94487e-05	-0.558827	AT1G49010	0.000233587	-1.44379
AT4G02195	1.22357e-06	0.914893	AT4G32260	6.20907e-07	0.502604	AT4G08685	6.96885e-05	-0.684763	AT4G28310	0.000233652	-1.1437
AT1G21590	1.2284e-06	0.513832	AT1G73210	6.23042e-07	1.1843	AT1G06800	6.98591e-05	-0.756156	AT2G34050	0.000233956	-0.757434
AT5G26010	1.2325e-06	1.02421	AT4G25210	6.27859e-07	0.600311	AT5G09760	6.98591e-05	-0.635652	AT1G22170	0.000234134	-0.546929
AT5G38710	1.23824e-06	1.37398	AT4G12500	6.30749e-07	2.17055	AT5G62840	6.98591e-05	-0.746242	AT3G62590	0.000234687	-0.96072
AT1G76140	1.23992e-06	0.605746	AT4G23870	6.34234e-07	0.685162	AT4G01450	7.00679e-05	-0.55474	AT1G65370	0.000236251	-0.541235
AT1G60470	1.24467e-06	2.10333	AT3G48240	6.3986e-07	1.85703	AT1G10020	7.01004e-05	-0.649859	AT1G27370	0.000236376	-0.730132
AT2G24560	1.26106e-06	5.42124	AT1G25422	6.50518e-07	3.00254	AT3G17700	7.07906e-05	-0.904357	AT2G42890	0.000237134	-0.505493
AT2G20880	1.2847e-06	4.28527	AT1G21600	6.51827e-07	0.887148	AT4G31115	7.19555e-05	-0.630506	AT5G03870	0.000237273	-1.00856
AT5G42940	1.30186e-06	0.570001	AT3G14350	6.54165e-07	0.563828	AT4G27230	7.20829e-05	-0.552651	AT2G20500	0.000238797	-1.11234
AT4G01360	1.31989e-06	2.60563	AT5G14320	6.59723e-07	0.648899	AT1G64610	7.26792e-05	-0.981673	AT3G20898	0.000239948	-0.899762
AT2G47330	1.33358e-06	0.626235	AT3G55330	6.63505e-07	0.814138	AT2G48130	7.28762e-05	-0.617302	AT1G21740	0.000240578	-0.841132
AT4G34588	1.33358e-06	0.940643	AT3G19010	6.67355e-07	0.562728	AT5G26210	7.30129e-05	-0.503352	AT1G28560	0.000243758	-1.22291
AT3G24530	1.3604e-06	0.556804	AT3G08030	6.73268e-07	0.534404	AT4G37650	7.31399e-05	-0.747447	AT4G16680	0.000244014	-0.742795
AT3G17120	1.36381e-06	0.549409	AT3G14415	6.75461e-07	0.582355	AT4G15260	7.33548e-05	-1.19697	AT3G18110	0.000245345	-0.50593
AT3G49720	1.36715e-06	0.509965	AT2G02220	6.82456e-07	0.741567	AT1G32260	7.35194e-05	-0.94909	AT3G02950	0.00024655	-0.538323
AT5G16020	1.36722e-06	6.62284	AT4G18970	6.8359e-07	1.00612	AT3G45860	7.38012e-05	-2.87603	AT1G52990	0.000247779	-1.56173
AT3G13570	1.37691e-06	0.51837	AT2G43445	6.83864e-07	2.51613	AT4G02850	7.3925e-05	-0.678508	AT4G28350	0.000248431	-1.57188
AT2G37250	1.38996e-06	0.515028	AT1G29440	6.843e-07	1.54578	AT5G40980	7.40601e-05	-1.22298	AT5G12420	0.000250201	-0.550436
AT1G74830	1.41939e-06	2.21599	AT1G55450	6.86597e-07	1.08207	AT5G50760	7.41529e-05	-1.04001	AT1G64500	0.000250589	-0.571825
AT1G04990	1.46814e-06	0.844287	AT3G51820	6.88697e-07	0.552074	AT1G07880	7.46902e-05	-1.2271	AT3G17110	0.000251311	-0.649172
AT4G18650	1.48449e-06	4.53546	AT1G66430	6.91088e-07	0.782848	AT5G56870	7.61264e-05	-0.531082	AT2G23890	0.000252157	-0.507309
AT4G11920	1.49653e-06	1.04379	AT3G26060	6.91103e-07	0.712757	AT1G10240	7.67013e-05	-1.12212	AT3G51530	0.000254113	-0.922006
AT3G01260	1.50206e-06	1.39367	AT2G24560	6.92621e-07	2.87854	AT1G10530	7.69727e-05	-2.63874	AT1G48670	0.000254361	-1.9439
AT3G20520	1.51436e-06	5.4562	AT1G67920	6.96516e-07	1.17719	AT1G22550	7.72182e-05	-0.63899	AT5G37930	0.000254669	-0.540897
AT5G11530	1.54886e-06	0.635223	AT5G46110	7.02035e-07	0.667102	AT1G78130	7.72444e-05	-1.18198	AT4G14770	0.000255478	-0.63457
AT2G42580	1.56991e-06	0.866157	AT5G62640	7.03147e-07	0.852009	AT4G27610	7.73411e-05	-0.764718	AT4G15230	0.000256772	-0.598594
AT5G62440	1.57323e-06	0.781039	AT3G23700	7.09118e-07	0.693695	AT1G01830	7.74673e-05	-0.628288	AT3G08040	0.000256988	-0.665789
AT5G58470	1.59141e-06	0.551496	AT2G31810	7.23013e-07	0.863878	AT1G69730	7.77159e-05	-0.860145	AT4G13620	0.000260106	-1.26677
AT1G03830	1.59861e-06	1.05603	AT3G19680	7.25695e-07	0.750329	AT3G25290	7.7918e-05	-0.747454	AT4G29530	0.000261496	-1.52905
AT5G14280	1.60193e-06	2.57465	AT3G15810	7.27854e-07	0.563713	AT1G24440	7.80914e-05	-0.588241	AT1G04350	0.000262411	-0.528982
AT5G04940	1.61348e-06	0.80849	AT5G45930	7.2797e-07	0.632187	AT5G05440	7.85934e-05	-0.787808	AT1G01453	0.000263589	-1.08316
AT5G62740	1.6366e-06	0.737942	AT5G49760	7.34219e-07	0.601956	AT4G18205	7.89511e-05	-1.37715	AT1G56420	0.000266677	-1.05546
AT5G58660	1.64285e-06	2.5137	AT2G42580	7.35453e-07	0.942597	AT3G25013	7.89948e-05	-4.10209	AT3G62570	0.000267598	-1.08968
AT3G58060	1.65627e-06	2.33558	AT3G01860	7.35453e-07	0.853664	AT3G50685	7.9132e-05	-0.566466	AT2G35070	0.000268095	-1.68305
AT5G07300	1.75912e-06	0.56952	AT5G19530	7.39296e-07	0.522287	AT1G23120	7.91974e-05	-1.59322	AT1G80290	0.000268689	-0.964006
AT5G10630	1.78232e-06	0.65937	AT5G54710	7.43947e-07	1.43302	AT3G46790	7.97228e-05	-0.975362	AT4G19220	0.000269694	-1.96604
AT2G33210	1.79239e-06	0.536178	AT2G18500	7.45952e-07	1.22265	AT1G66910	8.06847e-05	-0.963368	AT5G44860	0.000272732	-0.564622
AT4G15670	1.8063e-06	3.25809	AT5G21920	7.5315e-07	0.573203	AT3G59900	8.1039e-05	-1.9477	AT3G18320	0.000275534	-1.61766
AT1G61370	1.83993e-06	1.58797	AT3G21770	7.55223e-07	0.690176	AT1G21400	8.14219e-05	-0.751572	AT5G60270	0.000275653	-0.939448
AT2G19470	1.84457e-06	0.607305	AT5G19540	7.69058e-07	0.625138	AT3G28130	8.14219e-05	-0.760182	AT2G40260	0.000277114	-0.759719
AT5G47090	1.86679e-06	0.823256	AT2G13360	7.72572e-07	0.681092	AT5G50240	8.15573e-05	-1.02482	AT3G52670	0.000277148	-2.02101
AT2G38770	1.90159e-06	0.600976	AT1G67360	7.76738e-07	0.839323	AT1G19150	8.16433e-05	-0.526311	AT4G20780	0.000277499	-1.19625
AT3G56790	1.90683e-06	5.59021	AT3G47340	7.87839e-07	2.31782	AT5G50180	8.29832e-05	-0.500094	AT2G40920	0.000277642	-0.677464
AT3G23170	1.91352e-06	1.12287	AT5G41580	7.92601e-07	0.751025	AT4G15620	8.32523e-05	-0.630821	AT2G04850	0.000277843	-0.779874
AT1G74750	1.95021e-06	1.24255	AT3G13120	7.98887e-07	0.748019	AT1G68620	8.33244e-05	-1.5105	AT2G47485	0.000282872	-0.538327
AT2G36470	1.96293e-06	1.58039	AT5G63820	7.98887e-07	2.89763	AT5G02890	8.35822e-05	-0.830744	AT1G11820	0.000285176	-0.509489
AT2G31085	1.98688e-06	2.32818	AT2G04040	8.01716e-07	1.86804	AT3G61320	8.45921e-05	-0.786642	AT2G44900	0.000286492	-0.527285
AT4G20400	2.00576e-06	0.575782	AT3G15750	8.02987e-07	2.72512	AT5G16720	8.47909e-05	-0.919962	AT5G18100	0.000287688	-0.603716
AT3G45980	2.00946e-06	0.59712	AT2G34585	8.08935e-07	0.620328	AT3G08770	8.48137e-05	-0.541056	AT3G59640	0.000287948	-0.748238
AT1G69840	2.04313e-06	0.641945	AT3G51400	8.11577e-07	8.55685	AT5G49840	8.49438e-05	-0.590083	AT3G12580	0.00028921	-0.718811
AT1G52245	2.04753e-06	1.45971	AT1G62320	8.13129e-07	1.53372	AT2G37750	8.49501e-05	-0.93007	AT4G21140	0.000289468	-0.866565
AT1G04210	2.05643e-06	0.526873	AT2G18670	8.2363e-07	1.60256	AT4G28490	8.50552e-05	-0.997056	AT5G14340	0.000290175	-1.29595
AT5G44730	2.05818e-06	0.954115	AT3G62270	8.26807e-07	0.548019	AT5G14340	8.64822e-05	-2.12249	AT1G80850	0.000291537	-0.754508
AT1G09320	2.06621e-06	0.861499	AT5G57150	8.26807e-07	0.680023	AT4G35783	8.66664e-05	-2.33947	AT5G38000	0.000291756	-0.796516
AT1G26620	2.08549e-06	0.733133	AT2G41560	8.27285e-07	0.749634	AT1G74180	8.67062e-05	-1.64676	AT5G38700	0.000291901	-1.89554
AT2G27260	2.10776e-06	0.966882	AT4G16390	8.3463e-07	0.758261	AT2G17300	8.86438e-05	-0.724443	AT5G48775	0.000292015	-1.2914
AT5G15490	2.11312e-06	0.691011	AT1G73655	8.37629e-07	0.704953	AT5G25930	8.92817e-05	-0.886752	AT2G32030	0.000292122	-1.37285
AT2G28570	2.1169e-06	1.61426	AT3G08740	8.38862e-07	0.734365	AT5G13920	8.97151e-05	-3.07936	AT2G18360	0.000293534	-0.644094
AT3G02555	2.12729e-06	0.92848	AT4G16540	8.38862e-07	2.39429	AT3G10190	9.03213e-05	-1.02796	AT2G28250	0.000293946	-0.665824
AT5G59030	2.19677e-06	0.567348	AT3G49260	8.40477e-07	0.831894	AT4G00750	9.12854e-05	-0.577615	AT3G18710	0.000293989	-0.699896
AT5G54810	2.19789e-06	0.579209	AT1G12420	8.45794e-07	1.03176	AT1G28390	9.16953e-05	-1.07428	AT3G10200	0.000294921	-1.23338
AT5G59730	2.23777e-06	0.603991	AT1G04610	8.48075e-07	1.87457	AT4G26160	9.20783e-05	-0.998451	AT2G37030	0.000299273	-3.77565
AT4G30660	2.25093e-06	1.10372	AT4G13850	8.52666e-07	0.685412	AT3G56270	9.21989e-05	-1.00588	AT5G54064	0.000300437	-3.17909
AT2G37150	2.27689e-06	0.863831	AT5G44370	8.52988e-07	0.91609	AT5G22710	9.2267e-05	-1.25986	AT1G67490	0.000301559	-0.537579
AT5G48900	2.30208e-06	0.562522	AT4G20260	8.58851e-07	0.562348	AT1G34670	9.27681e-05	-1.13623	AT5G14690	0.000303152	-1.27216
AT5G22100	2.36243e-06	0.812886	AT3G24310	8.66864e-07	1.18269	AT3G51280	9.30409e-05	-0.900693	AT5G13610	0.000308751	-0.730095
AT1G80750	2.37283e-06	0.576574	AT5G40000	8.66864e-07	3.14503	AT1G32520	9.31324e-05	-0.611194	AT5G50010	0.000309151	-1.02797
AT4G35730	2.37283e-06	1.1333	AT5G63990	8.67346e-07	0.797208	AT1G09812	9.36191e-05	-2.57053	AT4G17788	0.000309338	-1.12044
AT3G51180	2.3755e-06	1.7083	AT4G22214	8.69471e-07	1.47138	AT4G35290	9.37257e-05	-0.842238	AT2G20440	0.000310832	-0.911862
AT4G35510	2.39143e-06	0.781608	AT5G26940	8.69961e-07	0.618677	AT3G22550	9.40576e-05	-0.812415	AT1G23800	0.0003113	-0.825233
AT3G46440	2.39312e-06	0.684516	AT2G34090	8.74973e-07	1.76709	AT2G46570	9.44485e-05	-1.72091	AT5G61000	0.000312799	-0.546244
AT4G24240	2.40412e-06	0.803643	AT5G07322	8.86151e-07	1.15043	AT3G25620	9.44578e-05	-1.65471	AT3G05400	0.000315939	-0.80989
AT5G52200	2.40427e-06	0.603277	AT1G13270	8.96158e-07	0.831765	AT2G25605	9.528e-05	-0.676618	AT5G42200	0.000319691	-1.0777
AT1G03910	2.42325e-06	0.559669	AT5G18060	9.12342e-07	4.24989	AT2G24520	9.56899e-05	-0.759108	AT5G42600	0.000319782	-1.39096
AT2G18840	2.48181e-06	0.704196	AT1G54510	9.12346e-07	0.715524	AT1G64620	9.59611e-05	-1.03911	AT3G24490	0.000321262	-0.653493
AT1G21540	2.50643e-06	1.69836	AT1G78995	9.20373e-07	1.62672	AT5G44510	9.63248e-05	-0.6231	AT1G70470	0.000321479	-1.34074
AT3G53600	2.51133e-06	4.42778	AT4G22770	9.20373e-07	1.54014	AT2G21080	9.67507e-05	-1.08661	AT5G06950	0.000323831	-0.557518
AT5G11590	2.52025e-06	1.73413	AT3G57090	9.2568e-07	0.6305	AT3G22886	9.67866e-05	-2.6949	AT2G45040	0.000325228	-1.76488
AT4G39700	2.54971e-06	2.7107	AT5G48590	9.28259e-07	0.735745	AT3G18270	9.73179e-05	-0.728367	AT5G01970	0.000327524	-0.706958
AT1G73210	2.61236e-06	1.08601	AT2G02710	9.3334e-07	0.647834	AT3G60050	9.73579e-05	-0.937127	AT4G01910	0.000329611	-1.21116
AT1G80280	2.62064e-06	0.657549	AT3G05730	9.44141e-07	0.799011	AT4G29140	9.75916e-05	-0.752411	AT4G30980	0.000329965	-0.659751
AT5G15160	2.64282e-06	1.14972	AT2G44200	9.56553e-07	0.720282	AT5G53048	9.77802e-05	-2.05611	AT3G51710	0.000331311	-1.44109
AT5G42920	2.66086e-06	0.674104	AT1G74730	9.57139e-07	0.721559	AT5G03420	9.84307e-05	-0.518545	AT1G28390	0.000332537	-0.767397
AT1G73805	2.68757e-06	1.50658	AT4G39070	9.70145e-07	1.22661	AT1G14185	9.90337e-05	-1.44611	AT1G28470	0.000333127	-0.773537
AT5G46600	2.68757e-06	1.94216	AT3G54210	9.74825e-07	0.640628	AT4G02630	9.94949e-05	-0.567754	AT5G14450	0.000333511	-0.817271
AT5G42520	2.69401e-06	0.700582	AT2G19580	9.89324e-07	0.823918	AT3G57470	9.96634e-05	-0.59064	AT1G69240	0.000338838	-0.878692
AT3G07660	2.7159e-06	0.544235	AT4G15560	9.97505e-07	0.570962	AT3G63450	9.97503e-05	-0.974753	AT1G80940	0.000339574	-0.507683
AT3G01750	2.81096e-06	1.16613	AT5G17030	1.02191e-06	4.7912	AT5G47990	9.99764e-05	-0.779668	AT2G04500	0.000342084	-1.48976
AT4G03400	2.88476e-06	0.610244	AT4G27130	1.0295e-06	0.554861	AT4G14750	0.000100153	-0.863271	AT5G56100	0.000342084	-0.574263
AT4G25380	2.89144e-06	4.89022	AT1G50460	1.03009e-06	0.764424	AT4G29920	0.000100185	-1.25075	AT4G38700	0.000342486	-1.78245
AT5G67570	2.94619e-06	0.651034	AT5G41685	1.0325e-06	0.579939	AT5G25090	0.000100371	-1.08636	AT5G16720	0.000344465	-0.731508
AT1G72330	2.94689e-06	1.03109	AT3G14930	1.05222e-06	0.73641	AT5G14410	0.000100402	-1.05477	AT1G78130	0.000346403	-0.865848
AT1G17170	2.95079e-06	0.876303	AT3G54830	1.06606e-06	0.98832	AT5G58390	0.000101011	-0.914098	AT5G67350	0.000347159	-0.897058
AT5G39590	2.98531e-06	0.510334	AT5G48220	1.06612e-06	0.782468	AT4G00270	0.000101478	-0.75675	AT1G47330	0.000351501	-0.634309
AT2G02860	3.00746e-06	0.68903	AT2G27290	1.06921e-06	0.546391	AT1G77400	0.000101943	-1.52033	AT5G39970	0.000352561	-0.760615
AT2G02570	3.01361e-06	0.575548	AT1G01390	1.0876e-06	1.84041	AT5G44390	0.000101943	-1.19836	AT5G05540	0.000352788	-0.668774
AT3G09350	3.02006e-06	0.84715	AT2G06520	1.09222e-06	0.559333	AT1G01170	0.000102354	-0.552684	AT5G57240	0.000352788	-0.765645
AT1G24575	3.02899e-06	0.75521	AT3G06030	1.09959e-06	0.873375	AT2G35345	0.000102545	-4.11056	AT1G06620	0.000353602	-0.721697
AT1G18890	3.10188e-06	0.525585	AT4G29900	1.10231e-06	0.59979	AT3G11290	0.000103091	-0.799087	AT1G73360	0.000353908	-1.18318
AT2G38325	3.10481e-06	3.28543	AT4G15770	1.10523e-06	0.634431	AT1G54540	0.00010335	-1.38133	AT1G14200	0.000354754	-1.09532
AT5G14480	3.14298e-06	1.0371	AT2G21120	1.11239e-06	0.620044	AT3G27470	0.00010335	-0.629077	AT1G59940	0.000355945	-0.739186
AT1G26250	3.19277e-06	1.88355	AT1G08010	1.11738e-06	0.699274	AT4G28680	0.000104574	-1.18508	AT1G80160	0.00035615	-2.2398
AT1G13870	3.19595e-06	0.811899	AT3G61970	1.12036e-06	1.53404	AT1G18415	0.000104585	-1.23642	AT4G13390	0.000358096	-1.04802
AT3G17660	3.23437e-06	2.07257	AT5G54110	1.12701e-06	0.554033	AT5G59350	0.000105008	-0.711853	AT4G10800	0.000358913	-1.24045
AT1G19770	3.25959e-06	0.590358	AT1G14680	1.12701e-06	2.05535	AT3G48330	0.000105109	-0.584269	AT3G25440	0.000360187	-1.12169
AT1G54290	3.27283e-06	0.766485	AT3G49110	1.13005e-06	2.766	AT5G07820	0.000105265	-0.716476	AT1G61350	0.000360294	-0.580032
AT4G09570	3.29653e-06	0.729685	AT4G11175	1.13114e-06	0.934033	AT5G54510	0.000106008	-0.526835	AT3G22231	0.000363945	-0.817026
AT2G28790	3.298e-06	0.72879	AT2G39805	1.13809e-06	0.709981	AT3G25110	0.000106309	-0.599786	AT1G73120	0.000365695	-0.634461
AT3G26830	3.33769e-06	1.35248	AT1G07320	1.14789e-06	0.618421	AT5G05830	0.000106451	-0.742232	AT1G66020	0.000366249	-1.49277
AT4G12480	3.36167e-06	1.46334	AT5G43780	1.16776e-06	0.53838	AT3G08670	0.000107274	-0.517041	AT3G02040	0.000366465	-0.672527
AT4G11850	3.38353e-06	0.555545	AT1G48350	1.17377e-06	0.614083	AT3G53380	0.000107276	-0.657058	AT5G39030	0.000367226	-1.15184
AT5G19900	3.39216e-06	0.577252	AT5G19220	1.17734e-06	0.550568	AT1G04020	0.000107294	-0.879812	AT3G01730	0.000367232	-1.77181
AT1G80920	3.40805e-06	0.670718	AT5G60030	1.1778e-06	0.695425	AT1G09750	0.000107481	-0.609532	AT5G36180	0.00036784	-0.527129
AT5G52510	3.42156e-06	0.525654	AT5G55220	1.17992e-06	0.539907	AT5G43070	0.000108082	-0.860183	AT3G18270	0.000367929	-0.627697
AT4G39840	3.43699e-06	0.70287	AT5G57580	1.19566e-06	0.578869	AT5G38010	0.000108407	-1.06248	AT5G18950	0.000369148	-0.723023
AT1G25422	3.45068e-06	3.17389	AT1G77060	1.21501e-06	1.00489	AT5G20670	0.00010898	-2.25556	AT1G16130	0.000369321	-1.1843
AT5G07842	3.49483e-06	0.973069	AT4G23060	1.21873e-06	1.5824	AT1G52880	0.000109182	-1.05461	AT3G48350	0.000370773	-0.584461
AT5G63610	3.50985e-06	0.683027	AT4G02260	1.22564e-06	0.710885	AT4G16447	0.000109986	-3.12189	AT3G48920	0.000370822	-1.00354
AT5G56160	3.56726e-06	1.31296	AT1G03680	1.23868e-06	0.636653	AT5G22794	0.000110013	-1.56381	AT4G01950	0.000371677	-0.537653
AT1G12845	3.57795e-06	1.57039	AT4G26510	1.24964e-06	0.852003	AT3G45410	0.000110504	-1.52256	AT3G17580	0.000371713	-1.407
AT3G29170	3.61002e-06	0.969193	AT2G06850	1.2531e-06	0.731871	AT3G16870	0.00011051	-1.37287	AT3G02280	0.000372984	-0.507686
AT5G65310	3.61002e-06	0.509691	AT1G68810	1.25902e-06	0.719743	AT3G47640	0.000111335	-1.53973	AT4G23510	0.000373529	-0.917897
AT3G21770	3.61574e-06	0.698152	AT3G49780	1.2679e-06	0.750306	AT1G24145	0.000111468	-2.03084	AT5G28520	0.000373529	-1.72768
AT1G78420	3.63559e-06	0.599875	AT3G49720	1.30492e-06	0.506945	AT5G24760	0.000111688	-0.552514	AT2G48110	0.000375477	-0.514849
AT3G29000	3.64102e-06	2.5032	AT1G17180	1.30731e-06	0.824372	AT3G10150	0.000111865	-1.95406	AT1G10480	0.000376318	-0.89418
AT5G35430	3.69433e-06	0.662711	AT3G56710	1.31897e-06	1.36208	AT2G24160	0.000111962	-1.54154	AT1G64640	0.000376544	-0.620849
AT5G25790	3.75428e-06	1.86527	AT3G19515	1.32344e-06	0.615435	AT5G53890	0.000112257	-0.601051	AT1G31935	0.000376775	-0.778858
AT1G04635	3.75592e-06	1.81182	AT1G32060	1.37537e-06	0.605682	AT3G11650	0.000112275	-0.784094	AT5G47100	0.000376775	-0.559074
AT3G61850	3.81616e-06	0.772506	AT3G26420	1.37635e-06	0.924703	AT4G30610	0.0001126	-0.737958	AT5G12970	0.000382161	-0.816329
AT1G05420	3.83847e-06	2.85994	AT3G03820	1.39972e-06	1.95197	AT5G54569	0.000113301	-1.87714	AT1G06930	0.000385467	-1.47861
AT3G48070	3.9259e-06	0.58133	AT5G45280	1.39975e-06	0.545811	AT1G77670	0.000113887	-0.579616	AT5G60310	0.000389905	-1.52634
AT4G27350	3.9449e-06	0.716199	AT1G68560	1.42524e-06	0.503473	AT5G56220	0.00011407	-0.742038	AT2G46400	0.000390149	-1.11579
AT1G20460	3.94515e-06	0.945556	AT1G32470	1.43325e-06	0.591025	AT3G05370	0.000114321	-0.823736	AT4G02900	0.000390935	-0.947427
AT4G26510	3.94515e-06	0.756985	AT1G05680	1.45453e-06	0.731642	AT1G32690	0.00011562	-1.38489	AT1G75580	0.000391208	-1.7006
AT1G13180	3.96853e-06	0.79893	AT2G37980	1.46431e-06	1.02083	AT5G13290	0.000115621	-1.20454	AT1G29530	0.000393539	-0.763351
AT1G19880	3.98782e-06	0.519865	AT5G28626	1.47492e-06	0.932802	AT2G20835	0.000117664	-2.7499	AT5G56850	0.0003975	-0.538893
AT5G22480	4.00519e-06	0.678596	AT3G01480	1.47778e-06	0.596399	AT2G34640	0.000118841	-0.575071	AT2G14230	0.000399058	-1.73259
AT5G11700	4.08239e-06	0.508925	AT1G27020	1.49235e-06	1.1306	AT5G65490	0.000119326	-0.708637	AT3G29410	0.000399357	-0.738732
AT3G57130	4.08313e-06	2.52829	AT2G40900	1.51232e-06	0.640911	AT3G56230	0.000119669	-1.63774	AT1G03850	0.000399845	-0.896101
AT5G04885	4.08962e-06	0.70145	AT5G28040	1.52708e-06	0.655286	AT4G36240	0.000119958	-0.982842	AT2G21050	0.000401331	-0.503788
AT2G33710	4.11071e-06	1.35312	AT3G47070	1.54452e-06	1.11703	AT1G31150	0.000122058	-0.72911	AT5G10150	0.000401619	-0.909453
AT2G38070	4.12355e-06	1.46552	AT4G23000	1.54697e-06	0.924127	AT5G42580	0.000122058	-1.63163	AT3G56220	0.000402447	-1.40833
AT1G76660	4.16876e-06	0.584666	AT5G61040	1.54697e-06	1.03233	AT4G39780	0.000123115	-0.97122	AT1G23040	0.000404494	-0.714981
AT2G32210	4.31739e-06	2.23428	AT1G54217	1.57174e-06	1.73594	AT3G27027	0.000123573	-2.08573	AT2G29990	0.000404494	-0.60437
AT1G26770	4.32398e-06	0.656619	AT2G45600	1.57884e-06	1.00479	AT2G43100	0.000124484	-0.505542	AT2G05440	0.000405938	-0.698731
AT2G21380	4.32728e-06	0.549108	AT3G46780	1.60554e-06	0.694767	AT3G18320	0.000124523	-1.66263	AT1G60505	0.000407206	-0.781782
AT5G57220	4.33117e-06	1.84186	AT4G31780	1.63253e-06	0.584915	AT1G02380	0.000124803	-1.76898	AT1G53560	0.000412569	-0.614008
AT5G07000	4.33298e-06	0.762374	AT2G40070	1.64996e-06	0.579499	AT1G65486	0.000125412	-1.08479	AT2G41290	0.000413566	-0.781632
AT1G07570	4.34227e-06	0.58095	AT2G44790	1.67065e-06	0.796016	AT1G67940	0.000125412	-0.727544	AT1G65000	0.000413684	-0.96507
AT2G21400	4.39098e-06	3.33867	AT1G52510	1.6829e-06	0.640715	AT4G28430	0.000125621	-1.80216	AT4G38230	0.000416355	-0.630653
AT1G21610	4.41264e-06	0.606599	AT4G33480	1.68503e-06	0.710662	AT1G29430	0.000126038	-0.985694	AT2G28410	0.000419631	-0.980901
AT1G23780	4.42795e-06	0.581798	AT1G74750	1.69216e-06	0.985549	AT5G52180	0.000126068	-0.723166	AT2G46380	0.000423465	-0.8507
AT2G31810	4.43044e-06	0.717614	AT3G56880	1.74122e-06	0.555478	AT3G44540	0.000126122	-0.703913	AT1G61590	0.000424602	-0.530883
AT2G35290	4.44709e-06	2.52922	AT4G15510	1.7422e-06	0.842089	AT3G13620	0.000127802	-0.759349	AT5G60520	0.000427654	-0.934261
AT1G21080	4.50271e-06	0.523637	AT3G14370	1.74987e-06	1.50929	AT5G15120	0.000128018	-1.4247	AT4G27240	0.000428336	-1.23551
AT3G18850	4.51231e-06	0.986966	AT4G32300	1.78353e-06	0.729858	AT3G48460	0.000128106	-0.641156	AT2G38760	0.000431313	-0.622756
AT5G43720	4.5361e-06	0.680767	AT1G11120	1.79558e-06	1.75444	AT1G49820	0.000128482	-0.523723	AT5G53486	0.000431388	-1.07437
AT3G04640	4.56634e-06	1.87009	AT5G65220	1.80726e-06	0.566916	AT1G33600	0.000128698	-0.517635	AT3G13682	0.000432656	-0.891885
AT1G08970	4.57819e-06	0.529201	AT1G51100	1.82046e-06	0.925136	AT3G08990	0.000130291	-1.6703	AT4G14750	0.000433202	-0.688598
AT4G35720	4.63578e-06	1.94972	AT5G08200	1.82094e-06	0.650758	AT1G23980	0.00013031	-1.80215	AT3G56640	0.000437282	-0.644851
AT2G41370	4.67072e-06	0.946836	AT5G64430	1.8564e-06	0.631838	AT3G45240	0.000130708	-0.568778	AT4G37730	0.000437787	-0.745152
AT5G57120	4.67346e-06	0.513432	AT1G69740	1.86664e-06	0.564835	AT3G02180	0.000131315	-0.587593	AT3G46940	0.000438499	-0.659961
AT2G37940	4.72936e-06	0.546056	AT3G01750	1.86886e-06	1.12987	AT1G44810	0.000132309	-0.504337	AT5G47635	0.000438818	-1.52591
AT4G31550	4.72936e-06	0.55033	AT5G56190	1.89922e-06	0.551987	AT4G13810	0.000132721	-0.71855	AT2G47540	0.000439137	-0.681324
AT5G65060	4.81679e-06	0.62712	AT3G48980	1.92649e-06	0.98259	AT2G40920	0.000133056	-0.64699	AT2G31560	0.000440882	-0.551948
AT1G08735	4.86822e-06	5.20905	AT1G17440	1.92786e-06	0.571015	AT3G04443	0.000133181	-2.70458	AT4G31980	0.000442321	-0.656235
AT1G47510	4.92296e-06	1.48455	AT3G47650	1.953e-06	0.880741	AT2G22200	0.000134167	-1.48474	AT4G37890	0.000442501	-0.922396
AT5G23350	5.00736e-06	1.87129	AT5G59080	1.96616e-06	0.884951	AT2G25790	0.000134167	-0.635868	AT1G18290	0.000443029	-1.42468
AT5G12230	5.11012e-06	0.602979	AT3G26744	1.99173e-06	0.593793	AT3G57965	0.000135084	-1.437	AT1G10550	0.000444637	-0.965283
AT1G42990	5.1228e-06	0.545916	AT2G35700	1.99557e-06	2.24353	AT3G01980	0.000135121	-0.729005	AT4G28890	0.000451567	-0.768949
AT5G39580	5.17046e-06	2.22895	AT1G04420	1.99929e-06	0.603086	AT1G72120	0.000135172	-1.32807	AT4G39550	0.000454124	-0.873312
AT2G22810	5.17178e-06	1.77435	AT3G11820	2.00999e-06	0.540897	AT1G62030	0.000135326	-1.53465	AT2G29525	0.000455377	-0.666997
AT1G05260	5.18765e-06	0.674277	AT4G35860	2.01021e-06	0.630858	AT1G12910	0.000135511	-0.577087	AT4G37970	0.000457468	-1.40572
AT1G13860	5.1901e-06	0.602965	AT4G39390	2.01288e-06	0.653184	AT1G14230	0.000136032	-0.556196	AT3G26550	0.000457508	-1.12144
AT1G05520	5.24985e-06	0.572322	AT5G45170	2.0409e-06	0.573144	AT1G49660	0.000136978	-0.504875	AT5G65830	0.000457837	-0.802221
AT1G29420	5.34623e-06	2.65546	AT1G68390	2.05949e-06	1.94839	AT2G27580	0.000138243	-0.632598	AT1G06830	0.00045814	-0.899495
AT2G20050	5.35047e-06	0.510655	AT5G54600	2.05949e-06	0.612526	AT1G69160	0.000138738	-0.592192	AT4G02740	0.000458337	-0.572876
AT3G15200	5.35047e-06	2.20399	AT4G13350	2.06116e-06	0.620195	AT3G49330	0.000139923	-2.14351	AT1G14770	0.000464436	-0.981401
AT5G01760	5.4822e-06	2.86022	AT1G01560	2.07006e-06	2.05236	AT1G03400	0.000140006	-0.590504	AT3G10930	0.00046585	-1.21157
AT5G19250	5.48788e-06	0.619903	AT5G18010	2.07196e-06	4.10228	AT2G30550	0.000142445	-0.846978	AT1G18670	0.000469287	-0.522041
AT5G08760	5.54652e-06	1.59108	AT5G35630	2.07362e-06	0.521768	AT1G67590	0.000143284	-0.608111	AT2G45920	0.000472332	-0.577995
AT1G72320	5.59143e-06	0.565445	AT5G26230	2.07606e-06	1.05157	AT3G56080	0.000143607	-0.513736	AT5G42580	0.00047289	-1.51896
AT1G17455	5.64765e-06	1.27088	AT3G46820	2.0903e-06	0.65475	AT2G43530	0.000144511	-0.856918	AT3G53510	0.000473163	-0.73628
AT1G69640	5.64765e-06	0.613173	AT3G19130	2.09059e-06	0.535425	AT4G31860	0.000144511	-0.531301	AT4G14510	0.000480326	-0.546825
AT5G65290	5.73478e-06	0.599927	AT2G47160	2.10223e-06	0.699401	AT5G10970	0.000145625	-2.2395	AT4G40042	0.000482076	-0.893434
AT1G11090	5.75589e-06	0.85349	AT1G68520	2.12688e-06	0.801064	AT5G52050	0.000145832	-1.24971	AT1G73580	0.000482252	-1.15163
AT5G52830	5.81116e-06	1.29013	AT1G11170	2.13646e-06	1.54973	AT5G66160	0.000145855	-0.522153	AT2G03200	0.000485121	-0.628547
AT4G23270	5.8296e-06	0.737241	AT5G32470	2.15431e-06	0.653389	AT3G61350	0.000146998	-1.26849	AT3G17740	0.000486119	-0.506522
AT5G42250	5.88244e-06	0.563602	AT2G31085	2.16763e-06	1.91787	AT3G48550	0.000147443	-1.76103	AT2G22530	0.00048731	-0.623413
AT5G24620	5.88558e-06	0.621221	AT2G21380	2.24301e-06	0.58617	AT3G29776	0.000147744	-1.83046	AT4G38300	0.000489803	-1.2332
AT2G39800	5.89596e-06	0.744674	AT5G03720	2.24301e-06	2.66724	AT2G47910	0.000148579	-0.637529	AT5G02670	0.000490986	-0.605338
AT1G75900	5.91563e-06	1.24513	AT2G36420	2.2467e-06	0.630353	AT1G27300	0.000149068	-0.631042	AT1G61310	0.000494106	-0.517086
AT2G37478	5.91563e-06	0.512704	AT1G52870	2.26174e-06	0.534018	AT4G24972	0.000150658	-0.601198	AT2G30766	0.000497925	-0.969853
AT4G20430	5.93101e-06	0.802182	AT3G45640	2.26595e-06	0.603189	AT1G68600	0.000150716	-0.689145	AT4G15248	0.00049899	-0.984331
AT2G37360	5.94106e-06	0.855633	AT2G31040	2.26994e-06	0.598115	AT4G25940	0.000151736	-0.82832	AT1G36380	0.000499409	-0.801769
AT3G21320	5.97874e-06	5.67286	AT4G30950	2.26997e-06	0.510114	AT5G03350	0.0001518	-0.822877	AT3G03320	0.000500248	-0.713994
AT3G28875	6.05842e-06	5.38492	AT5G16400	2.30011e-06	0.674229	AT1G31935	0.000152269	-0.970801	AT5G66170	0.000500582	-0.809684
AT2G15830	6.07019e-06	1.28141	AT4G25990	2.30444e-06	0.907331	AT4G12010	0.000153053	-0.989768	AT5G23680	0.000500816	-0.621649
AT4G05020	6.09388e-06	0.770319	AT1G18150	2.32866e-06	0.529684	AT5G18840	0.000153199	-0.899145	AT2G46610	0.000502195	-0.776712
AT2G45630	6.13405e-06	0.82235	AT5G61290	2.33252e-06	1.12995	AT1G70990	0.000153698	-2.17082	AT1G68870	0.000503861	-1.96171
AT1G03370	6.18927e-06	0.65286	AT3G47080	2.33387e-06	0.614874	AT1G34040	0.0001556	-0.78626	AT2G44830	0.000509679	-0.534968
AT5G02580	6.22899e-06	1.01153	AT3G26710	2.33812e-06	0.609038	AT4G23810	0.000156147	-2.33864	AT4G15820	0.000513442	-0.763896
AT3G24350	6.23014e-06	0.628486	AT5G39570	2.34256e-06	0.581024	AT4G31320	0.000157118	-1.9267	AT1G52520	0.000514738	-0.695176
AT2G31390	6.25138e-06	0.533239	AT3G13530	2.34309e-06	0.52664	AT3G53700	0.000157557	-0.58657	AT3G11100	0.000514738	-0.832481
AT5G23390	6.43733e-06	0.567866	AT4G29840	2.34833e-06	0.506966	AT3G16050	0.000158212	-1.00746	AT5G15890	0.0005211	-1.27109
AT2G41420	6.44453e-06	0.662855	AT1G34760	2.35267e-06	1.09048	AT5G10650	0.000158875	-0.686903	AT3G03450	0.000521676	-0.767856
AT5G67320	6.50905e-06	0.55801	AT5G23350	2.36418e-06	1.73525	AT5G22400	0.000160148	-0.633209	AT1G58170	0.000523515	-0.776659
AT5G13880	6.58298e-06	1.46128	AT3G15200	2.38974e-06	1.73909	AT4G34770	0.000160517	-3.03128	AT1G67570	0.000524831	-0.994116
AT2G42570	6.58614e-06	0.682808	AT5G59010	2.39267e-06	0.764322	AT4G37890	0.000160761	-1.35602	AT1G79740	0.000526298	-0.553526
AT4G04210	6.63442e-06	0.517052	AT4G39320	2.39432e-06	1.83367	AT1G79250	0.00016188	-3.83486	AT4G02660	0.000528287	-0.60696
AT1G08940	6.65778e-06	1.24154	AT1G51510	2.39506e-06	0.701419	AT4G31805	0.000161926	-1.2697	AT3G47630	0.000530472	-0.573538
AT1G67265	6.6875e-06	4.59024	AT2G24860	2.42108e-06	0.777755	AT4G35950	0.00016215	-0.508369	AT1G64580	0.000531994	-1.20737
AT4G16960	6.72383e-06	1.08363	AT4G22513	2.47208e-06	1.08074	AT5G09960	0.000162197	-0.591381	AT3G49750	0.000536086	-0.951377
AT1G14690	6.78728e-06	0.538903	AT5G09650	2.49908e-06	0.543555	AT2G02980	0.000164485	-1.27696	AT4G19380	0.000538685	-1.11179
AT4G11220	6.79422e-06	0.600815	AT2G21385	2.5037e-06	0.614259	AT3G17250	0.000164532	-0.952677	AT1G49350	0.000539347	-0.80605
AT2G40780	6.84793e-06	1.28621	AT2G21540	2.51943e-06	1.80662	AT4G14713	0.000164707	-1.02736	AT5G65390	0.000541962	-0.546587
AT4G04020	6.86782e-06	0.506259	AT1G68690	2.51984e-06	0.744143	AT3G60280	0.000165967	-2.10787	AT1G70740	0.000544346	-0.561062
AT3G17770	6.92948e-06	0.552832	AT5G04670	2.56703e-06	0.596163	AT3G45680	0.000166358	-0.924944	AT4G31870	0.000545837	-0.655629
AT3G62840	6.99175e-06	0.50076	AT5G19900	2.58918e-06	0.539875	AT2G03370	0.000166765	-2.59839	AT3G06570	0.00054759	-0.722679
AT4G14103	6.99794e-06	3.62328	AT5G13510	2.59064e-06	0.717353	AT4G14870	0.000167864	-0.583007	AT4G13070	0.000549892	-1.35759
AT4G17895	7.00017e-06	0.877419	AT5G14970	2.60078e-06	0.568757	AT3G59140	0.000168221	-0.671225	AT1G14240	0.000551638	-0.785244
AT5G61240	7.04042e-06	0.526373	AT1G33590	2.63158e-06	0.584033	AT3G45210	0.000168442	-0.659962	AT5G13140	0.000553777	-0.522656
AT5G53000	7.05613e-06	0.546575	AT2G46550	2.6392e-06	0.502007	AT3G23290	0.000168489	-1.06362	AT1G05710	0.0005553	-0.629224
AT1G73590	7.08646e-06	0.679216	AT4G04210	2.64588e-06	0.539324	AT1G60390	0.000168497	-0.659952	AT1G17020	0.000556017	-0.76754
AT2G37580	7.1929e-06	1.7825	AT5G57015	2.65293e-06	0.619715	AT5G61250	0.000168515	-0.807634	AT5G58940	0.000559248	-0.847531
AT3G07195	7.2383e-06	1.81445	AT4G34410	2.65816e-06	4.41659	AT5G24030	0.00016939	-0.51286	AT5G63560	0.000560974	-0.604717
AT4G30670	7.25867e-06	0.773259	AT1G66980	2.65925e-06	0.760344	AT1G58170	0.000171582	-1.2407	AT5G24280	0.000567116	-0.56806
AT3G22310	7.29996e-06	0.632961	AT4G28660	2.66698e-06	0.658938	AT3G01200	0.000171997	-0.53828	AT2G39445	0.000568133	-0.799121
AT3G62150	7.38932e-06	1.16897	AT1G72880	2.66969e-06	0.577396	AT3G59420	0.000172531	-0.752686	AT1G70505	0.000576403	-0.858235
AT5G24580	7.42426e-06	1.01028	AT3G04640	2.66985e-06	2.43259	AT2G13690	0.00017355	-0.953969	AT5G01300	0.000576711	-1.39923
AT5G49520	7.44962e-06	1.288	AT3G06590	2.66985e-06	0.783216	AT2G28350	0.00017374	-0.517826	AT3G52790	0.000581336	-1.28676
AT1G35670	7.68771e-06	0.567611	AT1G66200	2.71532e-06	0.544733	AT1G11150	0.000174303	-1.55145	AT4G21350	0.000581336	-0.676262
AT1G71020	7.7386e-06	0.670237	AT4G23880	2.72198e-06	1.11057	AT2G44660	0.000175075	-0.792147	AT5G56420	0.000582109	-0.864748
AT5G66810	7.75724e-06	0.50682	AT1G35670	2.72412e-06	0.583483	AT4G38320	0.000175364	-0.919002	AT1G79529	0.000583154	-0.644901
AT5G01050	7.78767e-06	1.93477	AT5G21430	2.75142e-06	0.527576	AT2G37035	0.000175581	-0.760981	AT1G54680	0.000589461	-1.02345
AT5G04480	7.95605e-06	0.632136	AT5G57655	2.75142e-06	0.525741	AT5G03330	0.000179158	-0.675981	AT4G39570	0.000592057	-0.892275
AT1G17460	8.05523e-06	1.64153	AT1G56050	2.76893e-06	0.696289	AT2G34925	0.000183975	-2.19084	AT4G16850	0.000594689	-0.844434
AT2G29995	8.20879e-06	1.07215	AT5G18660	2.79011e-06	0.679043	AT4G10150	0.000187025	-1.76083	AT1G48780	0.000595283	-1.35484
AT2G44450	8.21914e-06	0.82932	AT4G39670	2.80524e-06	1.14565	AT3G17790	0.000188287	-1.24161	AT3G01050	0.000602023	-0.510969
AT1G77170	8.34155e-06	1.45909	AT3G24515	2.8151e-06	1.27601	AT5G67160	0.000188323	-1.52357	AT4G16940	0.000603256	-1.70438
AT3G46930	8.37288e-06	0.940657	AT1G21540	2.86054e-06	1.97663	AT1G68585	0.000188551	-1.28841	AT5G05550	0.000604196	-0.655966
AT4G35500	8.60611e-06	1.05729	AT3G27360	2.8746e-06	0.663625	AT4G12030	0.000189091	-0.647736	AT3G50650	0.000605041	-1.03276
AT1G53625	8.61057e-06	2.04251	AT5G62340	2.93109e-06	1.13863	AT2G22530	0.00018954	-0.751845	AT3G45443	0.000606319	-0.765956
AT2G04040	8.68175e-06	2.52496	AT3G57130	2.93462e-06	2.83509	AT4G10270	0.000189796	-4.68214	AT1G55130	0.000608726	-0.501205
AT2G20142	8.69121e-06	2.27578	AT1G51110	2.95205e-06	0.555494	AT3G07500	0.000189885	-1.85898	AT1G05460	0.000612434	-0.675674
AT5G18080	8.74398e-06	0.991289	AT1G64740	2.96373e-06	0.575877	AT1G43800	0.000190851	-2.45643	AT4G34070	0.00061286	-0.526146
AT5G28913	8.83832e-06	1.40275	AT1G21065	3.02399e-06	0.547994	AT1G19650	0.000192835	-0.543546	AT5G20450	0.00061286	-1.16701
AT1G77500	9.10584e-06	0.629135	AT1G08490	3.03303e-06	0.652848	AT5G62180	0.000192835	-1.12676	AT1G31120	0.000614379	-0.509826
AT1G51600	9.12865e-06	0.733008	AT1G53840	3.06865e-06	0.507128	AT5G66310	0.000193182	-0.601018	AT2G16790	0.000614834	-0.601882
AT5G59450	9.16429e-06	0.529184	AT5G49630	3.07178e-06	1.06474	AT1G15165	0.000193866	-1.7238	AT1G17260	0.000620405	-1.40676
AT1G01950	9.17304e-06	0.528951	AT1G54830	3.078e-06	0.637343	AT4G12270	0.00019424	-3.78057	AT2G02780	0.000620894	-0.540008
AT5G45070	9.26262e-06	1.08549	AT3G62840	3.09677e-06	0.533993	AT5G24000	0.000196089	-0.75033	AT1G64110	0.000622405	-0.874208
AT1G52855	9.41699e-06	2.67628	AT2G23460	3.11704e-06	0.544031	AT1G12380	0.000197009	-0.916364	AT1G77640	0.000622682	-1.82289
AT5G13160	9.58481e-06	0.506889	AT3G18980	3.14084e-06	0.767626	AT2G17650	0.000197933	-1.26873	AT5G40210	0.000627383	-1.43556
AT2G21120	9.67072e-06	0.523242	AT5G43750	3.16444e-06	0.569392	AT1G80340	0.000198038	-1.73829	AT5G13890	0.000631802	-0.709178
AT2G17660	9.69889e-06	6.05683	AT1G20670	3.18733e-06	0.593135	AT5G28320	0.000198518	-1.039	AT4G25250	0.000634113	-1.51143
AT5G59830	9.79467e-06	0.668653	AT2G24230	3.21506e-06	0.570198	AT4G14890	0.000202167	-0.548225	AT5G53880	0.000636882	-0.522718
AT1G70100	9.82582e-06	0.753908	AT2G32280	3.25031e-06	1.4263	AT5G53830	0.00020302	-1.20461	AT4G10630	0.00063711	-1.79331
AT3G01510	9.82582e-06	0.530629	AT5G45490	3.2686e-06	0.614599	AT4G19060	0.000204645	-0.827495	AT5G02950	0.000637537	-0.979968
AT1G69810	1.00205e-05	0.672984	AT3G60190	3.33988e-06	0.5854	AT5G42500	0.000205625	-1.0549	AT1G02570	0.000643264	-2.26302
AT2G44150	1.00205e-05	0.584232	AT4G36940	3.42634e-06	0.564194	AT3G21950	0.000206825	-0.82008	AT3G16870	0.000643898	-0.996293
AT5G26940	1.00263e-05	0.556751	AT4G28150	3.45184e-06	1.77106	AT1G13460	0.000207986	-0.766241	AT1G63600	0.000644142	-2.20658
AT5G10510	1.00412e-05	1.11358	AT1G24575	3.47284e-06	0.907667	AT5G09820	0.000209373	-0.598401	AT1G71180	0.000648731	-1.09377
AT1G18740	1.0179e-05	0.740685	AT1G51600	3.50935e-06	0.724891	AT3G20830	0.000209436	-0.760643	AT3G17250	0.000653347	-0.736905
AT2G32250	1.01836e-05	0.666581	AT2G41370	3.51955e-06	1.06928	AT5G08720	0.000209521	-0.526763	AT4G12680	0.000653465	-0.869344
AT5G57510	1.0409e-05	3.573	AT4G30140	3.5873e-06	0.947921	AT1G77885	0.000210803	-0.631968	AT5G25050	0.000655381	-0.744727
AT5G64230	1.04434e-05	1.1157	AT3G15500	3.69422e-06	1.36298	AT3G49730	0.000211611	-1.49692	AT4G18300	0.000661568	-0.827726
AT3G22190	1.06512e-05	0.573083	AT5G63880	3.71908e-06	0.692475	AT1G52520	0.000212935	-0.809489	AT4G10350	0.000663576	-1.56558
AT5G15470	1.07017e-05	0.535726	AT2G42200	3.72806e-06	1.44063	AT2G22650	0.000212935	-0.930112	AT3G13784	0.000669784	-0.819469
[truncated: 1,728 more rows]

## Sheet: Table S3
Supplemental Table S3: Differentially expressed genes between wild type and hen2-2 at 22°C and after 12h at 4°C
UP at 22°C (hen2-2)			DOWN at 22°C (hen2-2)			UP at 12h at 4°C (hen2-2)			DOWN at 12h at 4°C (hen2-2)
GENEID	adj.pval	log2FC	GENEID	adj.pval	log2FC	GENEID	adj.pval	log2FC	GENEID	adj.pval	log2FC
AT1G79245	3.2399e-16	2.48441	AT4G26530	9.01085e-15	-2.65772	AT1G79245	4.5423e-16	2.53303	AT2G15880	1.27685e-11	-2.81322
AT4G03430	3.2399e-16	1.95816	AT3G14210	1.98051e-14	-3.02096	AT5G11090	5.13272e-15	2.45566	AT3G48360	2.21779e-11	-1.837
AT5G11090	3.24814e-16	2.99527	AT1G03130	3.80678e-14	-1.98928	AT5G25280	1.26505e-14	2.34212	AT4G28140	2.34359e-10	-1.61826
AT1G62310	3.80678e-14	1.79536	AT1G66100	3.80678e-14	-3.33427	AT3G26510	1.07246e-13	3.51716	AT2G06990	1.09422e-09	-1.6327
AT5G25280	1.29451e-13	1.89329	AT2G40610	3.80678e-14	-2.77476	AT1G26580	1.28299e-12	1.48731	AT5G54940	1.09422e-09	-0.95633
AT2G42330	1.7022e-13	2.02856	AT1G30380	5.24212e-14	-2.1952	AT1G66180	3.20578e-12	1.48641	AT3G48420	1.72117e-09	-0.877247
AT3G17770	1.71036e-13	1.58676	AT1G52230	5.34837e-14	-1.90559	AT2G18440	5.7026e-12	1.78268	AT5G54170	1.97334e-09	-1.01157
AT1G23020	2.69869e-13	2.26003	AT2G06520	5.34837e-14	-1.69152	AT1G25098	6.40997e-12	1.60364	AT1G56660	2.31083e-09	-1.35326
AT3G13100	3.08067e-13	2.64044	AT2G26500	5.34837e-14	-2.59296	AT2G42330	7.15677e-12	2.459	AT3G14210	3.65993e-09	-1.64803
AT2G18440	3.60169e-13	1.73441	AT4G10340	5.34837e-14	-1.87906	AT1G09140	1.47329e-11	1.41214	AT1G51830	3.93756e-09	-1.25638
AT1G26580	4.13621e-13	1.28735	AT1G31330	6.51129e-14	-2.59638	AT3G21215	1.47329e-11	1.74331	AT4G19840	4.06995e-09	-0.827073
AT1G74810	5.66405e-13	3.22956	AT1G12900	8.3023e-14	-1.83995	AT1G72645	2.1196e-11	2.83453	AT5G25980	6.50142e-09	-1.52997
AT3G04160	5.72617e-13	2.15363	AT3G61470	8.44696e-14	-1.73056	AT4G22880	2.50121e-11	2.57537	AT2G21630	8.55556e-09	-2.00438
AT1G12290	6.41286e-13	2.91455	AT1G06680	8.81525e-14	-1.57853	AT1G31420	3.11096e-11	1.20607	AT1G18200	9.85056e-09	-2.39454
AT1G79270	8.6299e-13	1.51694	AT1G73600	8.81525e-14	-1.88685	AT3G04160	3.94258e-11	3.1877	AT5G42250	1.1002e-08	-1.04995
AT5G51300	8.73867e-13	1.13095	AT3G48420	8.81525e-14	-1.44667	AT1G32900	4.67768e-11	1.15753	AT5G48790	1.10288e-08	-1.00234
AT3G26510	2.13639e-12	1.18115	AT5G40850	8.81525e-14	-1.50763	AT3G15010	4.67768e-11	1.3448	AT2G40000	1.29614e-08	-1.01637
AT1G47405	3.45136e-12	5.43084	AT3G27690	1.05984e-13	-2.12611	AT4G36690	4.67768e-11	1.03183	AT5G63290	1.30789e-08	-2.19674
AT4G34710	3.67693e-12	1.73492	AT2G15620	1.0733e-13	-1.52183	AT1G61800	4.74694e-11	2.27189	AT1G56220	1.97597e-08	-0.78964
AT1G56430	5.78738e-12	1.55475	AT2G34620	1.0733e-13	-1.87737	AT1G33600	5.36212e-11	1.51238	AT2G06520	2.00157e-08	-0.838962
AT4G35300	6.89912e-12	1.26574	AT4G21280	1.0733e-13	-1.82073	AT1G23020	5.94677e-11	2.05908	AT1G66100	2.23748e-08	-1.40684
AT1G80130	8.88929e-12	1.99025	AT5G25980	1.0733e-13	-2.76773	AT4G08980	1.29582e-10	1.20752	AT1G55960	2.5026e-08	-1.04757
AT4G08980	8.88929e-12	1.12169	AT1G20340	1.10395e-13	-1.79062	AT5G15270	1.86646e-10	1.3858	AT2G28400	2.82972e-08	-0.853973
AT2G46270	9.18696e-12	1.82272	AT4G05180	1.10395e-13	-1.80122	AT2G33540	2.36017e-10	1.68447	AT4G14630	2.82972e-08	-1.31827
AT1G31420	1.08087e-11	1.07078	AT1G55670	1.23921e-13	-1.56445	AT5G50360	3.09012e-10	1.70127	AT5G37590	3.09214e-08	-1.33558
AT3G13080	1.1077e-11	0.984356	AT1G52220	1.26642e-13	-1.59132	AT1G62310	3.87084e-10	1.01335	AT5G63160	3.27622e-08	-0.976958
AT2G21590	1.12581e-11	2.40983	AT4G09010	1.29451e-13	-1.87908	AT1G74810	3.94069e-10	3.24341	AT3G15500	3.84652e-08	-1.50716
AT5G57565	1.13251e-11	1.80096	AT4G13495	1.29451e-13	-2.23968	AT3G05165	3.94069e-10	1.22824	AT1G22690	3.9749e-08	-0.918806
AT1G50060	1.2229e-11	2.84173	AT2G34430	1.44796e-13	-2.82445	AT5G57565	4.5259e-10	2.8246	AT1G71000	4.03773e-08	-1.45937
AT2G07042	1.25274e-11	2.57814	AT4G26520	1.50117e-13	-1.64162	AT3G13080	1.10126e-09	0.883988	AT5G08130	4.18324e-08	-0.782818
AT3G15010	1.29771e-11	1.15258	AT5G38410	1.50117e-13	-1.80288	AT2G07042	1.49723e-09	3.41119	AT1G51110	4.45904e-08	-0.795912
AT1G47400	1.39008e-11	2.20147	AT5G64040	1.50117e-13	-2.43852	AT5G51300	1.51256e-09	0.834579	AT2G21385	4.77483e-08	-0.843047
AT3G51240	1.42093e-11	1.65451	AT2G29310	1.56315e-13	-1.78153	AT1G12290	1.87331e-09	1.90122	AT1G21100	4.86566e-08	-1.59978
AT2G25970	1.43898e-11	0.927716	AT5G61410	1.62533e-13	-1.82241	AT2G28150	1.97334e-09	1.32906	AT1G10400	5.74375e-08	-2.57927
AT3G59140	1.55114e-11	1.55304	AT1G22690	1.66233e-13	-1.9872	AT4G29210	2.09845e-09	1.11159	AT3G59820	6.50946e-08	-0.664024
AT1G03495	1.81571e-11	2.30077	AT1G51110	1.66233e-13	-1.54391	AT1G01490	2.28604e-09	0.892569	AT2G39470	7.23632e-08	-0.780937
AT5G13590	2.09894e-11	0.924861	AT4G01150	1.66233e-13	-1.37541	AT5G17220	2.28604e-09	2.10764	AT1G03130	7.82328e-08	-0.866271
AT4G29210	2.12355e-11	1.1189	AT2G39470	1.71036e-13	-1.5101	AT3G43690	2.45319e-09	1.89278	AT1G23130	7.98817e-08	-0.853495
AT3G18290	2.23183e-11	1.66939	AT4G25050	1.71036e-13	-2.04425	AT1G77920	2.68521e-09	1.43465	AT5G24420	8.59237e-08	-1.14679
AT3G29575	2.46473e-11	1.84125	AT3G47470	1.76466e-13	-1.47671	AT5G05270	2.68521e-09	1.39704	AT4G39710	9.0365e-08	-0.954011
AT1G19394	2.74014e-11	2.9265	AT2G42220	1.92698e-13	-1.93362	AT5G01030	2.91497e-09	1.17016	AT2G39570	9.26307e-08	-0.887049
AT1G04220	3.09423e-11	1.84739	AT5G48490	1.93985e-13	-2.52713	AT5G53420	5.15038e-09	1.35182	AT5G20230	9.82232e-08	-1.17988
AT1G14640	3.11849e-11	2.1817	AT5G48790	1.95777e-13	-1.75284	AT3G13100	5.18634e-09	1.54017	AT1G12710	1.02298e-07	-0.868607
AT3G21215	3.25144e-11	1.21838	AT1G73870	1.98905e-13	-1.89359	AT2G37710	5.37865e-09	0.948981	AT5G01100	1.14345e-07	-1.1194
AT2G29140	3.89354e-11	0.955881	AT3G21055	1.98905e-13	-2.12266	AT1G14640	5.90613e-09	2.67531	AT2G20670	1.22029e-07	-0.926503
AT3G48700	4.11272e-11	1.5783	AT2G20670	2.18117e-13	-1.50455	AT2G07240	6.05916e-09	8.15049	AT3G06500	1.36281e-07	-0.817365
AT1G78240	4.65766e-11	0.903734	AT1G72640	2.35433e-13	-1.48301	AT4G34588	6.05916e-09	1.30843	AT4G11880	1.41933e-07	-1.26339
AT5G37540	4.74449e-11	1.52591	AT3G61870	2.62025e-13	-2.16416	AT5G37540	6.05916e-09	1.26335	AT5G49730	1.41933e-07	-1.28096
AT2G45720	5.37911e-11	1.39942	AT5G01530	2.69236e-13	-1.60263	AT2G41010	6.84085e-09	1.80691	AT5G43620	1.42542e-07	-1.16787
AT4G36690	5.38384e-11	0.863444	AT2G05070	2.83954e-13	-1.53969	AT5G24380	7.58872e-09	1.12439	AT3G47470	1.43878e-07	-0.715987
AT2G46800	5.8719e-11	0.816848	AT4G28750	2.85431e-13	-1.62751	AT1G44125	8.00297e-09	3.40248	AT1G37130	1.55247e-07	-0.721921
AT5G48880	5.9164e-11	1.23603	AT1G13650	2.89295e-13	-3.23886	AT5G48880	8.00297e-09	1.1769	AT2G26340	1.58921e-07	-0.747807
AT5G02260	5.924e-11	1.14075	AT5G57345	2.91783e-13	-1.97592	AT3G51240	9.38212e-09	1.33205	AT4G26520	1.62604e-07	-0.978584
AT2G33060	6.31466e-11	1.84544	AT2G30570	2.97071e-13	-1.79676	AT5G25110	9.43123e-09	0.914336	AT5G38660	1.63154e-07	-0.740035
AT5G07990	6.79366e-11	1.70232	AT3G01550	2.97071e-13	-1.67084	AT3G59140	9.7866e-09	1.48485	AT1G67900	1.67986e-07	-0.740187
AT1G78960	6.88656e-11	1.99874	AT3G46780	2.97071e-13	-1.85342	AT1G21580	9.79503e-09	1.11973	AT3G08940	1.7178e-07	-0.794226
AT3G22840	7.08774e-11	2.53124	AT3G01480	3.0598e-13	-1.56434	AT3G11670	9.79503e-09	0.831499	AT2G39850	1.7743e-07	-1.83101
AT2G07240	7.76341e-11	9.12751	AT5G54270	3.07208e-13	-1.75308	AT4G21800	9.79503e-09	1.05074	AT1G80380	1.80088e-07	-0.719743
AT1G76180	7.78443e-11	1.13781	AT1G58290	3.12783e-13	-3.31446	AT3G17770	9.99726e-09	0.903833	AT5G10140	1.83921e-07	-5.41175
AT5G15270	7.91958e-11	1.10802	AT1G75690	3.12918e-13	-1.7662	AT4G02430	1.01398e-08	1.94262	AT1G33720	1.87465e-07	-1.02412
AT1G71528	7.9267e-11	2.33026	AT3G18890	3.12918e-13	-1.72223	AT1G19397	1.05265e-08	2.21764	AT3G61470	1.88426e-07	-0.761725
AT1G19397	8.43097e-11	1.94105	AT4G39710	3.12918e-13	-1.85276	AT4G36648	1.09632e-08	1.32807	AT3G50240	1.95988e-07	-1.08345
AT4G22880	8.45172e-11	1.85713	AT5G56850	3.12918e-13	-1.77739	AT3G20100	1.1002e-08	1.03945	AT1G72640	2.01039e-07	-0.752976
AT3G05400	8.78864e-11	2.76389	AT1G14150	3.2468e-13	-1.58765	AT3G44990	1.10459e-08	0.951947	AT4G22214	2.06593e-07	-1.2686
AT5G54370	9.02997e-11	2.56541	AT1G14250	3.2468e-13	-3.30132	AT5G53930	1.28832e-08	1.32994	AT5G42530	2.08848e-07	-1.67528
AT2G39580	9.51176e-11	0.977412	AT1G55960	3.2468e-13	-1.70058	AT3G25495	1.60342e-08	2.1192	AT1G73600	2.15262e-07	-0.832343
AT3G05165	9.51176e-11	1.1136	AT5G28750	3.2468e-13	-1.3877	AT1G79270	1.62416e-08	0.959199	AT2G02710	2.15262e-07	-0.759849
AT3G57940	1.01125e-10	1.53784	AT3G63140	3.26297e-13	-1.45255	AT1G19394	1.91543e-08	3.58911	AT4G30993	2.34806e-07	-1.02867
AT4G14090	1.2008e-10	1.74281	AT4G32260	3.39493e-13	-1.23791	AT5G04720	1.91543e-08	0.673924	AT4G26530	2.53482e-07	-0.929377
AT3G41979	1.28078e-10	3.19682	AT3G54050	3.92629e-13	-1.28579	AT1G16750	2.1909e-08	2.17505	AT1G79790	2.76543e-07	-1.303
AT5G07010	1.36031e-10	2.44635	AT4G37610	3.94856e-13	-2.07853	AT2G47015	2.23748e-08	1.70853	AT5G43870	2.99332e-07	-0.911584
AT5G17860	1.43728e-10	2.44358	AT3G02380	4.01502e-13	-1.50304	AT4G14090	2.23748e-08	3.21308	AT1G49750	3.02798e-07	-0.867365
AT2G18193	1.63101e-10	1.49748	AT4G37980	4.01502e-13	-1.23948	AT2G45720	2.24106e-08	1.12665	AT1G65960	3.0419e-07	-0.531177
AT1G66180	1.64271e-10	0.963098	AT1G79040	4.0237e-13	-1.38927	AT5G13930	2.61272e-08	1.1193	AT5G48490	3.10279e-07	-1.15777
AT1G44125	1.68224e-10	2.34052	AT5G49740	4.11834e-13	-1.84842	AT2G35750	2.72908e-08	2.13684	AT1G06680	3.32427e-07	-0.676217
AT1G03940	1.7797e-10	2.03619	AT5G46110	5.0081e-13	-1.62132	AT3G21250	2.7446e-08	0.916421	AT1G76080	3.32427e-07	-0.831306
AT1G77920	1.85009e-10	1.24391	AT1G21500	5.02741e-13	-2.40149	AT5G42800	3.04975e-08	1.6409	AT1G80920	3.47577e-07	-0.901685
AT4G32440	1.92009e-10	1.08701	AT1G74070	5.33429e-13	-1.80165	AT4G34710	3.15122e-08	1.14159	AT1G77490	3.66651e-07	-0.770406
AT1G20691	2.01669e-10	2.86859	AT1G23130	5.42441e-13	-1.56533	AT1G73687	3.94903e-08	2.78967	AT4G09010	3.70338e-07	-0.81664
AT1G13880	2.03254e-10	1.00247	AT4G39970	5.72617e-13	-1.62676	AT2G04160	3.94903e-08	0.788586	AT5G57655	4.03415e-07	-0.657246
AT5G13740	2.282e-10	1.22523	AT1G09340	5.93356e-13	-1.45427	AT5G15948	3.94903e-08	0.692649	AT2G29650	4.07635e-07	-0.737979
AT4G14690	2.39589e-10	1.35679	AT1G15820	6.06654e-13	-1.88192	AT3G28140	4.03773e-08	2.29262	AT1G30380	4.36376e-07	-0.871134
AT1G56650	2.42063e-10	1.73912	AT1G60950	6.06654e-13	-2.62237	AT3G11280	4.16677e-08	0.801335	AT3G56910	4.5521e-07	-0.804569
AT2G41800	2.60483e-10	1.80592	AT1G77490	6.06654e-13	-1.59875	AT4G32440	4.18324e-08	0.989057	AT2G15960	4.58118e-07	-0.852997
AT5G10530	2.74792e-10	2.65398	AT4G02530	6.06654e-13	-1.40304	AT1G17745	4.38093e-08	1.0588	AT3G15353	4.58118e-07	-0.936029
AT2G25095	2.93663e-10	2.24348	AT5G06290	6.06654e-13	-1.47739	AT4G18700	4.45904e-08	0.595379	AT4G25050	4.7776e-07	-0.890102
AT1G29395	2.95508e-10	2.22682	AT5G40950	6.13369e-13	-1.54461	AT3G48200	4.50784e-08	0.879842	AT4G34090	4.7776e-07	-0.813759
AT1G09140	3.00774e-10	0.910055	AT5G19220	6.20894e-13	-1.34713	AT5G53150	4.52908e-08	0.910367	AT2G47940	4.88908e-07	-0.690815
AT5G05270	3.00928e-10	1.29696	AT3G50820	6.36788e-13	-1.35732	AT3G03250	5.77965e-08	0.671258	AT3G54210	4.88908e-07	-0.754599
AT2G47015	3.02032e-10	1.74413	AT1G29930	6.41286e-13	-1.76251	AT2G21590	6.21483e-08	1.49969	AT2G34510	5.06251e-07	-0.956108
AT5G53930	3.07569e-10	1.24292	AT2G46220	6.42524e-13	-1.28164	AT2G33490	6.21483e-08	1.14695	AT1G25400	5.24936e-07	-1.03329
AT2G33490	3.09407e-10	1.23867	AT1G44000	7.25432e-13	-1.48142	AT2G29140	6.36961e-08	0.733268	AT5G35170	5.29268e-07	-0.709183
AT4G20320	3.10202e-10	0.987513	AT5G66570	7.25432e-13	-1.41526	AT1G68440	6.39923e-08	0.752647	AT3G12510	5.32306e-07	-0.970956
AT4G15490	3.27077e-10	1.15247	AT2G20260	7.55761e-13	-1.37548	AT3G26890	6.97674e-08	0.779646	AT1G52230	5.35644e-07	-0.748743
AT5G63930	3.27643e-10	1.22089	AT5G49730	7.69594e-13	-2.2769	AT2G25095	7.1471e-08	2.47352	AT4G10060	5.36707e-07	-0.723434
AT1G73390	3.29794e-10	1.12771	AT5G14740	8.57463e-13	-1.78278	AT5G10530	7.21229e-08	2.64802	AT4G32260	5.36707e-07	-0.577956
AT5G17220	3.64003e-10	1.67764	AT4G27710	8.6299e-13	-1.47888	AT5G25560	7.23632e-08	0.765456	AT1G75350	5.90335e-07	-0.663959
AT5G60530	3.98924e-10	1.97361	AT2G46820	8.73867e-13	-1.85411	AT2G33060	8.14537e-08	2.47189	AT4G04840	5.91831e-07	-1.18666
AT2G35750	4.22703e-10	2.13195	AT1G61520	8.7556e-13	-1.59048	AT5G13590	8.14537e-08	0.62542	AT5G53490	6.0782e-07	-0.852306
AT5G04150	4.26054e-10	1.77666	AT5G39530	8.7556e-13	-1.76062	AT5G54370	8.14537e-08	1.90191	AT2G25510	6.37082e-07	-0.994006
AT5G48385	4.26054e-10	0.67898	AT5G19940	8.80504e-13	-1.40575	AT5G20190	9.0365e-08	0.730906	AT1G22430	6.53695e-07	-0.745043
AT2G43610	4.2973e-10	1.2587	AT2G29360	9.41446e-13	-1.35201	AT3G24460	9.37786e-08	1.51073	AT5G54270	6.53804e-07	-0.797135
AT3G15990	4.44136e-10	1.47378	AT5G24420	9.41446e-13	-2.05328	AT3G61950	9.41996e-08	4.12874	AT1G74880	6.74978e-07	-0.666614
AT3G14590	4.67564e-10	1.14791	AT3G16140	9.42376e-13	-1.37259	AT3G04530	1.00733e-07	2.35913	AT5G14060	7.16833e-07	-0.749847
AT5G04235	4.696e-10	1.34974	AT1G67090	9.43166e-13	-1.39402	AT1G50060	1.07159e-07	2.15193	AT1G61520	7.18399e-07	-0.773613
AT1G09530	4.89209e-10	1.03491	AT1G75350	9.43166e-13	-1.34943	AT5G07370	1.09335e-07	0.796381	AT4G10340	7.18399e-07	-0.731242
AT3G22200	5.08354e-10	1.1589	AT3G62030	9.43166e-13	-1.42593	AT5G35935	1.27058e-07	3.6484	AT3G09220	7.43515e-07	-1.22375
AT5G23660	5.24555e-10	1.52886	AT1G74470	9.882e-13	-1.55102	AT1G56430	1.29587e-07	1.11834	AT5G57345	7.43515e-07	-0.861687
AT5G35935	5.55401e-10	3.12444	AT2G25080	9.882e-13	-1.55674	AT1G75388	1.37925e-07	0.78965	AT4G19830	7.5507e-07	-0.936451
AT4G16370	6.17646e-10	1.63776	AT1G08380	1.03315e-12	-1.90845	AT2G32295	1.41933e-07	1.23676	AT2G42220	7.62619e-07	-0.825082
AT4G01870	6.21893e-10	1.11305	AT4G02920	1.03315e-12	-1.28762	AT3G05400	1.41933e-07	2.31281	AT2G44650	7.63637e-07	-0.745079
AT3G19100	6.32804e-10	0.670082	AT4G03280	1.03315e-12	-1.43027	AT5G58150	1.41933e-07	1.74993	AT2G30600	7.77332e-07	-1.27681
AT5G17050	6.38774e-10	1.01757	AT1G29910	1.07251e-12	-1.70235	AT4G13900	1.54646e-07	1.42653	AT5G49740	7.77332e-07	-1.06825
AT3G56980	6.66456e-10	2.03634	AT1G80380	1.07723e-12	-1.34312	AT5G53550	1.65049e-07	0.953894	AT1G51400	7.78152e-07	-0.974034
AT5G53150	6.71287e-10	0.963191	AT3G10060	1.07723e-12	-1.65825	AT5G07990	1.7954e-07	1.74329	AT3G63140	7.79258e-07	-0.654948
AT1G09970	7.50462e-10	0.757656	AT5G35170	1.07723e-12	-1.39564	AT3G49220	1.87465e-07	0.673531	AT4G23000	8.42883e-07	-0.896534
AT5G01030	7.68629e-10	0.883057	AT3G62750	1.13413e-12	-1.35939	AT5G35660	1.9433e-07	3.89794	AT1G20630	8.90022e-07	-0.882272
AT1G17745	7.80131e-10	1.13109	AT1G62780	1.1371e-12	-1.39169	AT1G52780	2.01171e-07	1.02347	AT1G21500	9.17142e-07	-1.06721
AT5G28640	7.87429e-10	1.11492	AT2G35370	1.13836e-12	-1.18051	AT5G17860	2.06593e-07	1.63478	AT3G47860	1.00213e-06	-0.864169
AT3G55500	8.36714e-10	2.80411	AT1G44446	1.18657e-12	-1.29002	AT3G14067	2.08728e-07	0.743231	AT1G48350	1.05303e-06	-0.685692
AT1G03990	9.20917e-10	2.49107	AT2G05100	1.18946e-12	-1.33611	AT3G45420	2.08848e-07	3.55231	AT3G15630	1.07334e-06	-1.13126
AT3G04610	9.63385e-10	0.750711	AT4G19830	1.26432e-12	-1.95806	AT1G74500	2.11904e-07	1.19163	AT2G26540	1.0989e-06	-0.758067
AT1G78570	9.72653e-10	0.848584	AT1G74670	1.27961e-12	-2.29713	AT4G32250	2.23787e-07	0.893684	AT5G56750	1.0989e-06	-0.725531
AT4G02430	9.79771e-10	1.28312	AT1G78370	1.27961e-12	-1.6842	AT5G25610	2.80017e-07	0.853444	AT5G19220	1.12015e-06	-0.61784
AT4G40010	9.79771e-10	1.86235	AT1G29920	1.50489e-12	-1.8045	AT1G78570	3.32427e-07	0.67368	AT5G17670	1.15258e-06	-0.795079
AT5G15550	1.06195e-09	0.97163	AT3G54890	1.51644e-12	-1.67916	AT1G29357	3.66651e-07	1.81709	AT4G04340	1.16919e-06	-0.62129
AT4G30470	1.07096e-09	1.35253	AT2G38140	1.54915e-12	-1.3394	AT1G35115	3.8902e-07	0.928624	AT1G14150	1.18606e-06	-0.694559
AT1G75388	1.08611e-09	1.23963	AT1G51400	1.54999e-12	-1.94784	AT5G53902	4.02376e-07	5.34796	AT2G41430	1.19696e-06	-0.547323
AT5G06860	1.14196e-09	0.925038	AT4G12800	1.71294e-12	-1.47942	AT4G39210	4.08298e-07	1.18821	AT5G61800	1.20101e-06	-2.92379
AT1G52070	1.15638e-09	1.80398	AT1G72930	1.77538e-12	-1.56576	AT5G56380	4.50527e-07	1.31518	AT3G52380	1.24868e-06	-0.761465
AT1G73430	1.17764e-09	0.848513	AT4G19840	1.80015e-12	-1.12312	AT1G20920	4.59598e-07	0.649173	AT5G44190	1.24868e-06	-0.657667
AT4G26080	1.25183e-09	1.06224	AT5G38420	1.8559e-12	-1.49612	AT4G25990	4.70822e-07	1.44574	AT1G66500	1.29539e-06	-0.896908
AT3G51160	1.30542e-09	0.701851	AT4G25100	1.94833e-12	-1.44838	AT4G37590	4.80072e-07	0.549626	AT4G34730	1.29539e-06	-0.725579
AT4G09820	1.3217e-09	1.62024	AT4G25080	1.97248e-12	-1.71531	AT1G79529	5.06251e-07	4.25115	AT5G63820	1.33308e-06	-1.49995
AT1G45616	1.36798e-09	2.99862	AT4G38970	2.03037e-12	-1.34357	AT2G39350	5.06251e-07	0.743396	AT3G17040	1.35553e-06	-0.545537
AT5G13930	1.41887e-09	1.16724	AT1G23310	2.13155e-12	-1.13215	AT5G47640	5.06251e-07	0.774744	AT5G01530	1.36966e-06	-0.679303
AT3G01350	1.43803e-09	1.41562	AT2G03750	2.13639e-12	-1.54402	AT3G11010	5.13006e-07	1.84994	AT5G49470	1.37606e-06	-0.848824
AT1G35115	1.50566e-09	1.11586	AT5G08050	2.13639e-12	-1.75757	AT1G52000	5.13936e-07	0.923514	AT5G06290	1.43755e-06	-0.654578
AT2G20370	1.52044e-09	0.930676	AT1G03600	2.14657e-12	-1.50188	AT1G17990	5.24936e-07	2.17183	AT1G79040	1.47393e-06	-0.607177
AT3G14067	1.54856e-09	0.871911	AT3G08940	2.16904e-12	-1.398	AT4G34000	5.54728e-07	0.863655	AT1G79380	1.47393e-06	-0.59624
AT5G64260	1.5497e-09	0.757078	AT5G02160	2.21249e-12	-2.24932	AT4G03430	5.75293e-07	0.504908	AT1G31330	1.55648e-06	-0.960877
AT3G20100	1.6398e-09	0.835658	AT5G25460	2.28246e-12	-1.22738	AT1G19700	5.90335e-07	0.894464	AT3G47430	1.55648e-06	-1.07869
AT3G25495	1.68826e-09	1.37964	AT4G09650	2.28606e-12	-1.52688	AT2G33020	5.90335e-07	6.08882	AT1G02820	1.55967e-06	-0.798091
AT1G79529	1.69092e-09	3.77174	AT1G55480	2.33046e-12	-1.2147	AT1G04220	6.0393e-07	1.56338	AT1G62780	1.55967e-06	-0.630528
AT1G58360	1.71331e-09	1.08637	AT3G15850	2.36815e-12	-1.43042	AT3G41979	6.10689e-07	2.52285	AT2G34430	1.55967e-06	-1.12631
AT3G45420	1.71331e-09	2.48526	AT1G15980	2.62827e-12	-1.43141	AT2G46710	6.48053e-07	0.719264	AT3G62550	1.55967e-06	-0.834529
AT5G62090	1.81346e-09	1.01422	AT3G52150	2.66797e-12	-1.22852	AT1G71528	6.56721e-07	2.10659	AT4G20390	1.55967e-06	-0.877389
AT2G19810	1.83702e-09	1.11907	AT2G29650	2.68157e-12	-1.39862	AT1G33590	6.70861e-07	0.771519	AT2G20260	1.56887e-06	-0.617602
AT1G28600	1.92784e-09	0.870358	AT3G55800	2.68157e-12	-1.2554	AT3G17120	6.93288e-07	0.597573	AT5G04810	1.57214e-06	-0.803775
AT5G67330	1.96634e-09	1.08518	AT4G24350	2.81188e-12	-1.53817	AT1G58360	7.15362e-07	0.808031	AT1G53870	1.61939e-06	-0.952574
AT1G23730	2.04901e-09	1.46746	AT1G43670	2.84087e-12	-1.38738	AT4G10845	7.16833e-07	2.49656	AT2G29310	1.61939e-06	-0.759956
AT3G02230	2.10811e-09	0.704947	AT1G13260	3.02306e-12	-2.31233	AT5G24155	7.16833e-07	2.83362	AT5G57380	1.65629e-06	-1.48873
AT2G41010	2.12691e-09	1.28655	AT3G17040	3.02306e-12	-1.01017	AT1G03310	7.18399e-07	0.914285	AT2G22990	1.66489e-06	-0.90521
AT3G24840	2.20731e-09	1.04437	AT1G70410	3.20983e-12	-1.0047	AT2G01008	7.18399e-07	1.30777	AT5G21940	1.69879e-06	-0.595482
AT3G05360	2.24958e-09	1.98484	AT5G38520	3.28138e-12	-1.32007	AT3G14720	7.31887e-07	0.65288	AT1G29930	1.70917e-06	-0.792323
AT3G20015	2.26927e-09	1.07251	AT1G33240	3.3749e-12	-1.06155	AT1G73100	7.3709e-07	0.9719	AT5G48220	1.70917e-06	-0.758045
AT3G21560	2.44005e-09	0.913688	AT1G74730	3.3749e-12	-1.54908	AT2G18193	7.43828e-07	0.973807	AT3G01290	1.73775e-06	-0.722761
AT1G16750	2.50964e-09	1.31651	AT3G26650	3.3749e-12	-1.22972	AT2G41060	7.49525e-07	0.776838	AT5G62720	1.78201e-06	-0.88063
AT5G05250	2.51518e-09	1.86452	AT2G21385	3.38914e-12	-1.36864	AT3G05360	7.49525e-07	1.72628	AT5G02160	1.83195e-06	-0.985205
AT3G62830	2.56997e-09	0.804373	AT2G04039	3.45972e-12	-1.22541	AT1G45616	7.63637e-07	3.85132	AT4G26670	1.8353e-06	-0.650604
AT1G17940	2.58917e-09	1.18882	AT5G36910	3.46747e-12	-2.18134	AT3G25710	7.63637e-07	0.782627	AT4G37980	1.8543e-06	-0.572472
AT5G66280	2.58917e-09	1.26242	AT4G37930	3.64803e-12	-1.0575	AT4G01870	7.66019e-07	0.745262	AT1G60550	1.90257e-06	-0.667091
AT1G61800	2.60244e-09	3.64329	AT1G13245	3.7903e-12	-1.4231	AT3G13110	7.77332e-07	0.525894	AT5G19940	1.91896e-06	-0.633668
AT3G17820	2.61753e-09	1.11065	AT4G34350	3.90171e-12	-1.14725	AT5G05400	7.77332e-07	1.98645	AT5G08650	1.93164e-06	-0.6573
AT2G12400	2.68444e-09	0.939747	AT1G32080	3.91051e-12	-1.25859	AT4G35720	8.17434e-07	1.44658	AT1G73870	1.97502e-06	-0.994707
AT5G25830	2.69678e-09	1.24277	AT3G56910	3.94582e-12	-1.45845	AT2G39580	8.20036e-07	0.63604	AT1G70100	2.03324e-06	-0.984397
AT2G46420	2.71307e-09	0.913839	AT2G24020	3.98094e-12	-1.26202	AT3G48700	8.66626e-07	1.14929	AT1G12900	2.03434e-06	-0.675585
AT3G25710	2.75415e-09	0.966894	AT1G32470	4.03318e-12	-1.31147	AT1G80130	8.95727e-07	0.672093	AT4G32060	2.06621e-06	-0.597025
AT1G20070	2.80068e-09	1.23782	AT2G25510	4.12341e-12	-1.80073	AT2G24280	8.95727e-07	0.673627	AT3G01550	2.07772e-06	-0.662927
AT5G05400	2.84612e-09	2.07121	AT5G13630	4.23754e-12	-1.50115	AT2G25970	8.98425e-07	0.522812	AT1G20340	2.1848e-06	-0.679438
AT1G23200	2.90029e-09	2.11626	AT5G14060	4.34798e-12	-1.37591	AT5G20540	9.00812e-07	1.29777	AT1G58200	2.1848e-06	-0.730401
AT3G23920	2.90927e-09	0.987647	AT1G62180	4.54132e-12	-1.17012	AT5G08230	9.17142e-07	1.03962	AT1G69830	2.1848e-06	-0.608364
AT2G46310	3.0246e-09	2.18848	AT5G21940	4.60802e-12	-1.22319	AT5G64390	9.17142e-07	0.930925	AT5G46110	2.1848e-06	-0.694487
AT4G30290	3.11684e-09	1.15992	AT2G40000	4.87061e-12	-1.44228	AT2G01860	9.29819e-07	1.23488	AT2G24090	2.25073e-06	-0.680902
AT1G05680	3.20847e-09	1.39642	AT1G48350	4.92267e-12	-1.31722	AT1G78290	1.05896e-06	0.698541	AT2G30570	2.25073e-06	-0.739502
AT3G21250	3.52016e-09	0.823328	AT1G60550	5.00742e-12	-1.16414	AT3G57940	1.09628e-06	0.952767	AT1G75690	2.30606e-06	-0.708418
AT5G63370	3.79806e-09	0.667795	AT5G36700	5.01388e-12	-1.32131	AT5G44670	1.13837e-06	0.826865	AT4G02770	2.3659e-06	-0.818955
AT4G31160	3.93156e-09	0.885742	AT5G38660	5.01388e-12	-1.23819	AT1G27590	1.15258e-06	2.50314	AT5G44520	2.3815e-06	-0.898875
AT2G42540	3.99335e-09	1.22932	AT5G51110	5.01388e-12	-1.26932	AT4G31590	1.16662e-06	0.638854	AT1G53430	2.44916e-06	-0.955867
AT1G74500	4.04252e-09	1.52412	AT1G78630	5.29298e-12	-1.19401	AT2G25850	1.16778e-06	0.704529	AT5G49360	2.45775e-06	-1.16011
AT5G48412	4.04252e-09	1.00734	AT3G54210	5.29298e-12	-1.35904	AT5G66650	1.16919e-06	1.30175	AT1G77590	2.55922e-06	-0.619441
AT3G58270	4.16312e-09	2.16182	AT5G17870	5.29298e-12	-1.22877	AT2G22500	1.17578e-06	0.636515	AT5G39830	2.59962e-06	-0.530105
AT1G08620	4.16754e-09	0.825977	AT1G74880	5.37499e-12	-1.18224	AT1G52070	1.18124e-06	1.3722	AT4G01995	2.61052e-06	-0.984555
AT1G36180	4.19368e-09	1.33815	AT1G25440	5.38514e-12	-1.42587	AT2G46800	1.18606e-06	0.536704	AT4G28750	2.61052e-06	-0.658591
AT4G24100	4.23097e-09	0.83905	AT4G33666	5.39343e-12	-1.40779	AT3G22840	1.18606e-06	1.46305	AT2G21130	2.64502e-06	-0.577518
AT4G39210	4.80027e-09	1.20842	AT5G11420	5.64246e-12	-1.35231	AT3G59710	1.21423e-06	2.69877	AT5G61410	2.68911e-06	-0.697246
AT2G41660	4.80365e-09	1.24078	AT5G66190	5.64246e-12	-1.25914	AT5G05220	1.21848e-06	1.36596	AT1G29910	2.69971e-06	-0.759432
AT3G17110	4.80365e-09	1.84849	AT2G40020	5.68343e-12	-2.16623	AT5G04830	1.28682e-06	0.817434	AT1G74960	2.71421e-06	-0.540648
AT3G61950	4.80365e-09	1.53645	AT3G14930	5.68343e-12	-1.5338	AT4G17770	1.28984e-06	0.999169	AT4G29905	2.77553e-06	-0.718586
AT1G73687	4.8748e-09	4.46844	AT1G54780	5.78738e-12	-1.16592	AT1G05680	1.29539e-06	0.895218	AT1G04620	2.79047e-06	-0.629839
AT3G55510	4.8748e-09	1.21845	AT4G18970	5.78738e-12	-1.98836	AT5G42050	1.32586e-06	0.601934	AT1G15820	2.81499e-06	-0.803069
AT5G61990	4.88574e-09	1.03373	AT4G10060	5.89059e-12	-1.21501	AT3G21560	1.37882e-06	0.656981	AT3G21055	2.83785e-06	-0.828682
AT5G52310	5.03972e-09	1.74561	AT1G19150	5.98511e-12	-1.62783	AT2G30500	1.39307e-06	0.633694	AT4G22830	2.86295e-06	-1.18506
AT2G40900	5.81577e-09	0.981762	AT1G16880	5.98654e-12	-1.12235	AT5G60530	1.40128e-06	1.43524	AT1G22590	2.86842e-06	-1.20572
AT2G46590	6.13012e-09	1.2465	AT5G17170	5.98654e-12	-3.24028	AT3G55510	1.45468e-06	0.855661	AT1G61580	2.93914e-06	-0.958451
AT3G50930	6.14888e-09	1.63699	AT5G59750	6.13593e-12	-1.32457	AT3G25760	1.46053e-06	0.620843	AT5G59400	2.96559e-06	-1.35891
AT5G15650	6.31902e-09	0.646558	AT5G19190	6.25664e-12	-1.52059	AT4G31877	1.52967e-06	1.93893	AT2G24020	2.96774e-06	-0.582303
AT2G25930	6.45193e-09	0.984039	AT5G43750	6.33542e-12	-1.27139	AT5G09670	1.53417e-06	1.35513	AT1G25440	3.03022e-06	-0.98768
AT4G17030	6.69667e-09	1.31904	AT2G22990	6.73826e-12	-1.7647	AT2G15080	1.54108e-06	1.38899	AT2G26820	3.03022e-06	-2.01113
AT2G04160	6.84666e-09	0.692771	AT3G52380	6.85962e-12	-1.46788	AT5G13170	1.57114e-06	2.05277	AT3G12345	3.03022e-06	-0.751871
AT4G32250	6.94531e-09	0.831031	AT5G09660	7.0664e-12	-0.95358	AT2G23672	1.66489e-06	1.22812	AT2G41680	3.03289e-06	-0.638793
AT1G60190	7.09542e-09	1.64165	AT5G14320	7.44119e-12	-1.31375	AT5G54145	1.66489e-06	1.29263	AT5G28770	3.03289e-06	-1.00178
AT2G16890	7.13199e-09	1.22815	AT2G28800	7.83306e-12	-1.11064	AT1G13740	1.68142e-06	0.684526	AT3G52840	3.0459e-06	-0.601663
AT1G54100	7.21883e-09	1.36842	AT3G02730	7.8943e-12	-1.07758	AT3G18217	1.68384e-06	4.79062	AT4G25480	3.17445e-06	-0.517589
AT2G18150	7.60076e-09	1.36966	AT3G22060	7.96405e-12	-1.8566	AT5G19470	1.69553e-06	3.5191	AT5G54600	3.17741e-06	-0.656237
AT1G68570	7.78978e-09	1.06992	AT5G54600	7.96405e-12	-1.33295	AT5G12900	1.70759e-06	1.11582	AT2G26500	3.22957e-06	-0.858013
AT5G46080	7.90476e-09	1.72232	AT1G76100	8.53941e-12	-1.33708	AT2G28490	1.70917e-06	2.42494	AT4G13200	3.38001e-06	-0.683594
AT5G47640	7.93796e-09	0.902266	AT5G42530	8.68054e-12	-3.13614	AT5G65140	1.70917e-06	0.656593	AT1G28330	3.48669e-06	-0.811078
AT3G09910	7.97907e-09	1.40023	AT1G42970	8.77311e-12	-1.33233	AT5G63930	1.74166e-06	0.798186	AT3G06080	3.52571e-06	-0.87297
AT4G13900	7.98699e-09	1.04825	AT3G19480	8.85773e-12	-1.36853	AT2G37260	1.83582e-06	1.31764	AT1G57990	3.60167e-06	-1.04672
AT1G28520	8.01894e-09	0.802891	AT3G27830	8.91033e-12	-1.21155	AT4G23690	1.86881e-06	0.797567	AT5G24620	3.60167e-06	-0.733654
AT1G29050	8.02557e-09	1.08755	AT2G10940	9.04036e-12	-2.12498	AT4G28790	1.91896e-06	2.02605	AT4G24350	3.61409e-06	-0.7295
AT5G07440	8.26307e-09	0.659202	AT1G70890	9.18696e-12	-1.40805	AT3G02040	1.94019e-06	1.57776	AT4G25100	3.61409e-06	-0.649588
AT1G12030	8.65455e-09	1.61137	AT1G09750	9.52778e-12	-2.06965	AT5G45472	1.95589e-06	2.12015	AT3G14660	3.63782e-06	-0.592707
AT5G18290	8.88584e-09	1.53152	AT4G34190	9.52778e-12	-1.17151	AT4G15530	2.06401e-06	0.66549	AT1G55670	3.68699e-06	-0.573107
AT5G42050	9.00743e-09	0.745817	AT2G20890	9.5378e-12	-1.13436	AT3G22200	2.08724e-06	0.771217	AT3G14930	3.71682e-06	-0.721646
AT2G30500	9.06593e-09	0.716109	AT1G67700	9.57177e-12	-1.21276	AT1G23730	2.10491e-06	1.38514	AT2G36145	3.92161e-06	-0.736574
AT5G45472	9.09878e-09	1.98234	AT1G64860	1.02817e-11	-1.62587	AT1G65370	2.13017e-06	1.32093	AT3G55040	3.9865e-06	-0.650073
AT2G39800	9.42778e-09	1.14969	AT3G59780	1.03398e-11	-1.2133	AT4G17030	2.1848e-06	1.21596	AT3G07460	4.06746e-06	-0.581066
AT5G19470	9.60802e-09	3.07845	AT1G73110	1.04745e-11	-1.35219	AT3G27906	2.20127e-06	1.28633	AT1G44000	4.13042e-06	-0.67707
AT2G02790	1.01709e-08	0.826471	AT1G71500	1.04872e-11	-1.28758	AT1G43790	2.22047e-06	1.53361	AT1G76100	4.13508e-06	-0.683887
AT1G21400	1.0419e-08	1.10738	AT1G19670	1.05207e-11	-1.35179	AT3G02570	2.25073e-06	0.611275	AT3G10060	4.18062e-06	-0.690946
AT5G56320	1.0419e-08	1.45712	AT5G52100	1.05442e-11	-1.53623	AT4G01490	2.30606e-06	3.37534	AT2G34090	4.28648e-06	-1.15568
AT5G01520	1.06589e-08	1.37422	AT5G64940	1.05442e-11	-1.06283	AT4G04750	2.38443e-06	1.05687	AT1G35340	4.30136e-06	-0.553936
AT3G55120	1.07066e-08	1.07647	AT4G28780	1.06243e-11	-1.72197	AT2G41260	2.45188e-06	3.86779	AT5G11070	4.32142e-06	-0.992151
AT2G39350	1.17373e-08	1.0648	AT5G53490	1.08458e-11	-1.57968	AT5G57785	2.45188e-06	1.26338	AT5G40950	4.35765e-06	-0.633006
AT1G19180	1.21017e-08	0.749325	AT2G05620	1.09913e-11	-1.13783	AT5G54075	2.535e-06	5.55922	AT2G39250	4.49608e-06	-0.66646
AT2G39175	1.2376e-08	2.53678	AT2G27290	1.09913e-11	-1.08676	AT1G03940	2.56917e-06	3.55803	AT1G64720	4.54271e-06	-0.744507
AT1G64660	1.28116e-08	1.29062	AT3G01500	1.11338e-11	-1.56196	AT3G15990	2.61052e-06	0.893195	AT5G51720	4.73378e-06	-2.18775
AT1G10240	1.32117e-08	1.29094	AT3G47070	1.11338e-11	-2.31749	AT1G36180	2.65234e-06	1.32013	AT5G10030	4.85973e-06	-0.634432
AT3G45240	1.3501e-08	0.878673	AT3G44890	1.12952e-11	-1.21761	AT1G73010	2.65234e-06	2.09825	AT4G36850	4.97332e-06	-1.34851
AT3G46210	1.35678e-08	1.15296	AT5G20220	1.13108e-11	-1.29351	AT2G24755	2.68794e-06	1.13797	AT1G49205	5.12155e-06	-3.58675
AT2G33540	1.35965e-08	0.777298	AT3G51510	1.17625e-11	-1.4036	AT4G35840	2.70511e-06	0.953245	AT5G66570	5.16448e-06	-0.584091
AT5G59220	1.372e-08	1.99615	AT4G35250	1.2143e-11	-1.16599	AT4G31140	2.77553e-06	0.566459	AT2G40300	5.17381e-06	-1.01502
AT5G53420	1.37906e-08	1.00255	AT1G21065	1.24492e-11	-1.16608	AT1G71400	2.80343e-06	0.969813	AT2G43900	5.18787e-06	-1.01119
AT4G25630	1.3813e-08	0.825528	AT4G24972	1.24492e-11	-2.45754	AT4G21730	2.88303e-06	3.00932	AT1G01600	5.34148e-06	-1.32981
AT2G22500	1.38411e-08	0.935732	AT5G47110	1.24492e-11	-1.11619	AT1G03200	2.96311e-06	2.17919	AT1G14250	5.34148e-06	-0.903374
AT5G49990	1.41648e-08	0.870242	AT1G45474	1.2565e-11	-1.31775	AT1G47920	2.96559e-06	5.53364	AT1G71030	5.48931e-06	-0.875805
AT5G23050	1.43363e-08	0.788064	AT3G11170	1.2565e-11	-1.31878	AT2G39175	2.96774e-06	3.02932	AT1G07650	5.71972e-06	-0.651656
AT1G47395	1.44533e-08	1.94202	AT2G29290	1.30445e-11	-1.72016	AT4G31160	2.96774e-06	0.647883	AT1G76110	5.82915e-06	-1.0535
AT1G68440	1.47252e-08	0.681705	AT4G04840	1.32984e-11	-1.98409	AT5G12850	3.0002e-06	0.619111	AT5G14320	5.88602e-06	-0.615743
AT2G32800	1.49601e-08	0.826389	AT5G08650	1.36478e-11	-1.2368	AT4G33905	3.01016e-06	1.69444	AT3G53960	5.89986e-06	-0.687145
AT1G02850	1.4991e-08	1.41299	AT5G16400	1.36478e-11	-1.39624	AT3G59910	3.03022e-06	0.567876	AT1G13350	6.16515e-06	-0.837197
AT5G24080	1.4991e-08	2.13509	AT5G38430	1.36478e-11	-1.66994	AT5G06530	3.06998e-06	0.834234	AT4G06746	6.18284e-06	-1.13419
AT5G64390	1.51318e-08	1.03851	AT2G04700	1.38257e-11	-1.18322	AT5G62130	3.08841e-06	0.604891	AT2G38140	6.21468e-06	-0.566362
AT3G14050	1.53646e-08	0.943819	AT2G35260	1.40631e-11	-1.03041	AT1G65570	3.1145e-06	3.58999	AT4G01690	6.21468e-06	-0.517777
AT3G43690	1.57122e-08	0.982743	AT2G24090	1.41005e-11	-1.31041	AT5G40910	3.24901e-06	0.661772	AT2G03390	6.26875e-06	-0.605382
AT5G57110	1.57269e-08	0.762531	AT5G17670	1.42528e-11	-1.41182	AT4G29140	3.36933e-06	1.06953	AT4G26555	6.26875e-06	-0.971314
AT1G21580	1.57435e-08	0.911534	AT3G14415	1.43651e-11	-1.13995	AT2G22240	3.48589e-06	0.698324	AT3G19480	6.31647e-06	-0.666474
AT5G56380	1.59482e-08	1.12072	AT4G28660	1.43651e-11	-1.39075	AT4G35190	3.50292e-06	1.90702	AT1G50450	6.32216e-06	-0.668925
AT1G55740	1.59542e-08	1.15897	AT5G65220	1.48046e-11	-1.17815	AT1G13880	3.57812e-06	0.664971	AT4G17410	6.34632e-06	-0.627899
AT5G53588	1.60716e-08	1.2463	AT2G05310	1.48131e-11	-1.28607	AT3G13810	3.60167e-06	0.651851	AT3G47650	6.44774e-06	-0.835512
AT2G41060	1.62643e-08	0.82103	AT1G49750	1.48432e-11	-1.34042	AT2G05280	3.61375e-06	2.3542	AT5G38410	6.5619e-06	-0.64699
AT3G03250	1.6864e-08	0.638102	AT1G22430	1.54584e-11	-1.2565	AT1G10240	3.67329e-06	1.54159	AT2G40460	6.64556e-06	-0.570727
AT5G59310	1.6952e-08	2.38018	AT5G37360	1.57076e-11	-1.1955	AT4G31550	3.68699e-06	0.579394	AT5G52070	6.64556e-06	-1.4946
AT3G01470	1.80019e-08	0.759104	AT3G11630	1.74084e-11	-1.16079	AT5G01710	4.0048e-06	0.649378	AT3G26900	6.84589e-06	-0.663338
AT1G23110	1.80136e-08	3.22708	AT1G11860	1.80804e-11	-1.32407	AT1G33790	4.10576e-06	0.995965	AT4G16500	6.84589e-06	-0.63803
AT1G77450	1.841e-08	1.5352	AT5G65730	1.81301e-11	-1.75391	AT3G17520	4.19119e-06	1.99826	AT4G28230	6.85311e-06	-1.77824
AT4G27780	1.84227e-08	0.919421	AT1G35340	1.82273e-11	-1.00189	AT1G58520	4.24113e-06	0.824877	AT1G73920	6.91459e-06	-0.500366
AT3G13277	1.87276e-08	1.84862	AT3G54500	1.82273e-11	-1.14382	AT4G02005	4.24113e-06	2.18961	AT5G23955	6.96027e-06	-1.09996
AT1G63010	1.88252e-08	0.963486	AT5G16710	1.86999e-11	-1.01937	AT3G22550	4.32142e-06	1.13484	AT1G70890	7.05757e-06	-0.64252
AT5G22460	1.8998e-08	1.63804	AT1G04420	1.87115e-11	-1.21887	AT1G73430	4.4748e-06	0.571354	AT3G54890	7.07619e-06	-0.708449
AT4G24415	1.93235e-08	1.80287	AT2G40100	1.87115e-11	-1.48057	AT1G70510	4.98555e-06	2.76096	AT3G14650	7.20628e-06	-0.728465
AT1G03200	1.97947e-08	1.99756	AT2G47940	1.87115e-11	-1.13284	AT4G39950	5.03642e-06	0.659612	AT5G08260	7.31892e-06	-0.647545
AT1G53470	1.99444e-08	1.52381	AT2G41680	1.88663e-11	-1.22508	AT5G62680	5.16448e-06	0.580213	AT1G79850	7.36981e-06	-0.659106
AT5G18130	2.00076e-08	1.29886	AT4G02770	1.88947e-11	-1.53039	AT1G30970	5.33205e-06	0.598772	AT2G39870	7.36981e-06	-0.852894
AT5G39050	2.01853e-08	1.294	AT5G50950	1.9287e-11	-1.2652	AT2G31150	5.5508e-06	1.4522	AT5G22640	7.36981e-06	-0.572401
AT1G13390	2.08316e-08	1.02239	AT5G23120	1.94956e-11	-1.13758	AT5G56250	5.81688e-06	0.841467	AT4G04570	8.04209e-06	-1.04476
AT5G19875	2.24368e-08	1.19061	AT3G47650	2.01624e-11	-1.75347	AT1G72510	5.96421e-06	0.624407	AT5G20220	8.11488e-06	-0.761148
AT4G08570	2.25057e-08	1.55329	AT3G55040	2.01624e-11	-1.25737	AT3G13040	6.10921e-06	0.518194	AT3G57520	8.13055e-06	-0.553604
AT5G10790	2.32004e-08	1.38343	AT3G46490	2.09192e-11	-2.71023	AT5G22794	6.17153e-06	2.12987	AT1G70290	8.20128e-06	-0.630755
AT3G19970	2.46649e-08	0.983192	AT3G54900	2.09192e-11	-1.2405	AT2G05518	6.21468e-06	2.1484	AT3G27830	8.20128e-06	-0.561103
AT2G21560	2.49411e-08	0.765023	AT5G44520	2.12355e-11	-1.48962	AT5G56040	6.26875e-06	0.759418	AT5G27560	8.20128e-06	-0.63057
AT1G73220	2.59887e-08	1.94157	AT5G14910	2.13897e-11	-1.23706	AT2G46420	6.30306e-06	0.814197	AT5G44565	8.20128e-06	-1.80359
AT1G18100	2.64575e-08	1.66298	AT5G12860	2.27347e-11	-0.977804	AT3G46210	6.52547e-06	0.9191	AT1G78630	8.22081e-06	-0.534118
AT4G14990	2.64575e-08	0.656915	AT2G35410	2.28238e-11	-1.36159	AT1G55920	6.57749e-06	1.02879	AT4G16780	8.53911e-06	-0.838774
AT2G11880	2.68192e-08	1.42061	AT1G32220	2.29263e-11	-1.01895	AT2G44090	6.68639e-06	0.546817	AT3G55580	8.58489e-06	-0.960708
AT2G14820	2.7617e-08	1.82373	AT2G40490	2.30479e-11	-1.32897	AT1G78610	6.7006e-06	0.510936	AT4G25080	8.58489e-06	-0.718662
AT2G25850	2.76615e-08	0.804066	AT1G14345	2.35285e-11	-1.15928	AT5G60250	6.71802e-06	2.94149	AT1G03600	8.65107e-06	-0.634734
AT5G44320	2.77942e-08	0.611973	AT1G68010	2.35285e-11	-0.979378	AT3G20830	6.74932e-06	1.09385	AT1G60950	8.65107e-06	-1.01787
AT1G26730	2.93931e-08	1.54935	AT5G47840	2.38744e-11	-1.14353	AT1G16635	6.82405e-06	5.66773	AT5G40850	8.65107e-06	-0.532562
AT1G44800	3.0138e-08	0.8296	AT3G51820	2.38934e-11	-1.03395	AT3G49500	7.10146e-06	0.740874	AT3G08770	8.76125e-06	-0.829361
AT3G27060	3.0138e-08	0.821457	AT1G52510	2.44041e-11	-1.26441	AT5G37970	7.10146e-06	2.59658	AT5G21222	8.82658e-06	-0.925161
AT1G62810	3.03445e-08	0.902874	AT1G62380	2.48349e-11	-1.0257	AT3G25840	7.1451e-06	0.605954	AT5G28750	8.84469e-06	-0.506585
AT4G33420	3.03445e-08	0.822195	AT1G35680	2.54853e-11	-1.25296	AT3G45240	7.31892e-06	0.788224	AT2G44920	8.97132e-06	-0.817355
AT1G67800	3.09322e-08	0.891178	AT1G65230	2.54853e-11	-1.28375	AT2G32800	7.36981e-06	0.547319	AT3G46780	8.98176e-06	-0.683212
AT2G30490	3.09553e-08	0.699093	AT1G67740	2.54853e-11	-1.22711	AT2G46192	7.36981e-06	1.94225	AT5G45650	8.98176e-06	-1.01346
AT4G35190	3.11937e-08	1.79838	AT4G17600	2.54853e-11	-1.18841	AT5G18690	7.45577e-06	1.26324	AT3G08740	9.0147e-06	-0.664017
AT5G04830	3.19616e-08	0.881007	AT5G11450	2.5649e-11	-1.36313	AT5G65050	7.56189e-06	0.567233	AT5G14910	9.0147e-06	-0.589678
AT3G50825	3.27061e-08	1.47193	AT1G65960	2.59532e-11	-0.841748	AT3G28270	7.84295e-06	1.58159	AT5G21930	9.0147e-06	-0.913971
AT3G14990	3.38777e-08	0.875541	AT3G08740	2.60296e-11	-1.37621	AT5G56010	7.84295e-06	0.533652	AT1G72930	9.4033e-06	-0.717474
AT4G21440	3.41985e-08	2.57807	AT4G22690	2.60904e-11	-1.5995	AT1G32385	8.08925e-06	2.87722	AT2G45850	9.4033e-06	-0.851193
AT3G44990	3.47781e-08	0.710487	AT1G51830	2.63537e-11	-1.47148	AT3G12915	8.08925e-06	1.58997	AT1G17420	9.45184e-06	-1.49055
AT2G42270	3.55849e-08	0.646255	AT1G31580	2.67698e-11	-1.15136	AT4G21910	8.08925e-06	0.666408	AT4G38970	9.47461e-06	-0.561388
AT4G05020	3.60046e-08	1.06676	AT1G79850	2.69129e-11	-1.32199	AT5G47550	8.32729e-06	1.18224	AT3G50820	9.61583e-06	-0.527425
AT3G11010	3.60592e-08	1.53477	AT1G77090	2.74014e-11	-1.09948	AT3G19430	8.48013e-06	1.82784	AT3G50700	9.65747e-06	-0.895877
AT2G28150	3.61009e-08	0.704038	AT3G26710	2.74014e-11	-1.20594	AT2G02790	8.52199e-06	0.625509	AT1G19270	9.77892e-06	-0.565912
AT4G01060	3.7795e-08	1.54976	AT4G01310	2.74014e-11	-1.04138	AT1G52100	8.65107e-06	0.723996	AT4G05180	9.79323e-06	-0.607415
AT4G21800	3.7795e-08	0.800417	AT4G32590	2.74014e-11	-1.50528	AT2G46590	8.71644e-06	0.780329	AT4G17600	1.0002e-05	-0.581392
AT1G07720	3.82509e-08	0.939916	AT4G01690	2.77083e-11	-1.01689	AT5G45630	8.71644e-06	1.15074	AT1G74730	1.00333e-05	-0.656712
AT3G22550	4.04983e-08	1.11823	AT3G10405	2.77726e-11	-1.79372	AT3G50825	8.76125e-06	1.62559	AT4G13250	1.00469e-05	-0.786802
AT2G36400	4.12649e-08	0.929661	AT2G03440	2.94634e-11	-1.1764	AT2G42850	8.8289e-06	2.42795	AT5G54730	1.01336e-05	-0.637641
AT3G08630	4.17286e-08	0.762624	AT3G47430	2.95353e-11	-1.35639	AT3G05630	8.83357e-06	1.50669	AT5G38520	1.03193e-05	-0.564313
AT3G27906	4.17286e-08	1.20184	AT2G39850	3.00927e-11	-3.55712	AT5G05500	9.10655e-06	1.43143	AT5G08050	1.03613e-05	-0.711327
AT5G16910	4.18536e-08	0.795789	AT1G76110	3.02682e-11	-1.83646	AT5G33290	9.2431e-06	0.7373	AT1G73540	1.059e-05	-1.004
AT3G04570	4.46296e-08	0.905566	AT1G79790	3.05532e-11	-1.88263	AT3G19970	9.47461e-06	0.737182	AT3G09160	1.12043e-05	-3.10314
AT3G03050	4.48768e-08	0.568586	AT1G65260	3.06654e-11	-0.902414	AT5G09470	9.47556e-06	3.88837	AT2G17450	1.13608e-05	-0.864483
AT5G53550	4.51698e-08	0.799708	AT1G54500	3.0842e-11	-1.54273	AT3G01350	9.8082e-06	1.20587	AT2G35410	1.1433e-05	-0.660045
AT1G20920	4.60141e-08	0.690604	AT1G74970	3.0842e-11	-1.03088	AT3G25770	9.80974e-06	0.760276	AT4G02195	1.17501e-05	-0.86691
AT1G62300	4.64123e-08	0.940605	AT2G13360	3.0842e-11	-1.28502	AT2G15292	9.85946e-06	0.706738	AT5G39530	1.18691e-05	-0.722544
AT5G42800	4.65667e-08	1.30003	AT1G54010	3.11849e-11	-1.08475	AT5G35450	9.99053e-06	0.754702	AT4G32590	1.18955e-05	-0.706124
AT3G24240	4.73212e-08	1.05734	AT2G43030	3.17621e-11	-1.32671	AT1G20015	1.01336e-05	3.02265	AT1G31580	1.19622e-05	-0.568378
AT3G59820	4.78772e-08	0.90586	AT4G29060	3.17621e-11	-1.09176	AT3G12530	1.01336e-05	1.6824	AT1G10960	1.19669e-05	-0.749311
AT3G29630	4.79563e-08	1.68519	AT4G30993	3.17621e-11	-1.25543	AT5G54060	1.01336e-05	2.2666	AT4G22485	1.19669e-05	-0.781319
AT5G59090	4.87631e-08	0.847085	AT5G23010	3.17621e-11	-1.5646	AT1G64563	1.01693e-05	2.35322	AT1G67700	1.209e-05	-0.541431
AT1G80240	4.88557e-08	1.01106	AT1G04350	3.25144e-11	-1.31443	AT2G31980	1.02142e-05	1.99227	AT4G30240	1.22866e-05	-0.531468
AT5G49645	4.89037e-08	1.15947	AT1G23480	3.29983e-11	-1.6641	AT3G47520	1.02225e-05	0.506298	AT2G29360	1.23573e-05	-0.570486
AT1G71960	5.02973e-08	0.769797	AT1G54820	3.39641e-11	-2.01977	AT5G44120	1.02225e-05	5.96031	AT1G22570	1.23736e-05	-0.850239
AT1G32385	5.16307e-08	2.70126	AT4G30950	3.41337e-11	-1.02437	AT5G23660	1.03613e-05	0.991866	AT1G42550	1.2505e-05	-0.62678
AT5G19440	5.19304e-08	0.757787	AT1G76080	3.41823e-11	-1.21301	AT1G47400	1.0652e-05	2.01254	AT4G03110	1.2505e-05	-0.599499
AT2G18480	5.30232e-08	1.66758	AT2G46650	3.51557e-11	-1.43356	AT3G55860	1.066e-05	5.26607	AT4G16146	1.2505e-05	-0.638097
AT5G61820	5.30971e-08	1.19971	AT4G22890	3.55773e-11	-0.938365	AT5G56320	1.06917e-05	1.00483	AT3G61870	1.25857e-05	-0.717614
AT5G15970	5.31226e-08	0.920729	AT1G26220	3.78487e-11	-1.67671	AT3G58270	1.07501e-05	1.40735	AT4G16155	1.25857e-05	-0.619036
AT5G57130	5.3319e-08	0.785737	AT4G34090	3.85608e-11	-1.22997	AT2G05290	1.08969e-05	3.05199	AT3G05800	1.26019e-05	-0.702331
AT1G29357	5.33512e-08	1.10908	AT1G16080	3.89354e-11	-1.04098	AT1G20691	1.12043e-05	1.16466	AT1G08520	1.2669e-05	-0.553432
AT1G62440	5.39875e-08	1.94669	AT3G27850	4.12645e-11	-1.22666	AT3G02832	1.12043e-05	2.72654	AT1G73110	1.2746e-05	-0.601222
AT5G20830	5.4074e-08	0.694529	AT2G39250	4.13856e-11	-1.55323	AT5G23220	1.12344e-05	1.04739	AT4G26700	1.27802e-05	-0.588153
AT2G34660	5.42134e-08	0.674736	AT4G03110	4.14338e-11	-1.20767	AT3G62830	1.14025e-05	0.511082	AT5G06690	1.27802e-05	-1.01552
AT1G52780	5.43042e-08	0.872177	AT3G23080	4.20766e-11	-1.68474	AT2G34660	1.14217e-05	0.536276	AT5G18600	1.28801e-05	-0.961902
AT1G14650	5.5125e-08	0.582019	AT4G01800	4.3205e-11	-1.16513	AT5G66820	1.1433e-05	0.929828	AT1G30130	1.29054e-05	-0.633045
AT5G56040	5.52454e-08	0.75661	AT3G55250	4.46205e-11	-1.25545	AT2G29440	1.19622e-05	0.676121	AT4G03280	1.29054e-05	-0.560149
AT5G54060	5.69892e-08	1.27241	AT1G18060	4.47138e-11	-1.32721	AT1G63010	1.22065e-05	0.726383	AT3G43540	1.29972e-05	-0.604806
AT1G31850	5.80517e-08	0.611988	AT1G68590	4.50488e-11	-1.39712	AT1G12740	1.22437e-05	1.1744	AT4G30910	1.29981e-05	-0.707623
AT5G44110	5.84887e-08	0.830764	AT1G04530	4.52069e-11	-1.09528	AT5G55790	1.25649e-05	1.48377	AT2G33815	1.33985e-05	-2.34774
AT1G69870	5.98762e-08	0.983154	AT1G49010	4.54362e-11	-2.30228	AT5G64550	1.25649e-05	0.62977	AT2G25080	1.36001e-05	-0.596974
AT4G28040	6.08715e-08	1.76538	AT3G55330	4.54362e-11	-1.45243	AT4G24100	1.2669e-05	0.557476	AT3G53800	1.37046e-05	-1.22076
AT5G37970	6.21857e-08	2.47111	AT5G52960	4.54362e-11	-1.41321	AT5G02260	1.2746e-05	0.614735	AT1G09750	1.387e-05	-0.922542
AT1G68550	6.22529e-08	1.08103	AT3G12345	4.54428e-11	-1.36317	AT3G47680	1.27763e-05	0.700259	AT4G16940	1.40194e-05	-2.55796
AT5G25110	6.40134e-08	1.57392	AT2G26340	4.61388e-11	-1.07358	AT3G59850	1.36001e-05	2.99398	AT2G38860	1.42138e-05	-0.662895
AT5G57050	6.46578e-08	1.471	AT3G45780	4.63909e-11	-0.891938	AT2G27550	1.37343e-05	1.05566	AT5G14120	1.43512e-05	-0.950451
AT5G66460	6.47233e-08	1.01077	AT5G02120	4.69863e-11	-1.44249	AT1G43910	1.39386e-05	0.978823	AT3G13750	1.43529e-05	-1.01931
AT2G01008	6.52601e-08	4.62838	AT5G22620	4.76267e-11	-1.00319	AT2G18950	1.39923e-05	0.612438	AT1G52220	1.43626e-05	-0.513745
AT1G62420	6.8495e-08	1.74191	AT1G56500	4.80315e-11	-1.20794	AT5G01200	1.40194e-05	0.935583	AT1G08980	1.43658e-05	-0.727038
AT4G28790	6.88849e-08	1.76432	AT5G21430	4.80547e-11	-1.03138	AT5G21040	1.43333e-05	0.50918	AT5G64040	1.49933e-05	-0.813762
AT4G17770	6.8987e-08	0.902766	AT2G44920	4.93039e-11	-1.70778	AT4G09820	1.43885e-05	2.13922	AT1G53520	1.5047e-05	-0.843647
AT2G36080	7.00658e-08	1.2059	AT1G18730	5.16326e-11	-1.08123	AT2G38740	1.454e-05	0.560843	AT1G73750	1.50817e-05	-0.906401
AT1G56110	7.08774e-08	0.582035	AT1G07320	5.20729e-11	-1.15619	AT2G38940	1.49933e-05	0.978223	AT4G21210	1.5187e-05	-0.569086
AT1G63440	7.08774e-08	1.18026	AT3G56040	5.23837e-11	-1.08575	AT5G46410	1.49933e-05	0.570865	AT5G49900	1.52616e-05	-0.645494
AT2G05280	7.13728e-08	5.37218	AT1G52870	5.35992e-11	-1.03763	AT1G42990	1.52661e-05	0.520735	AT5G19120	1.61465e-05	-0.681281
AT1G20015	7.20999e-08	5.56651	AT4G03060	5.76004e-11	-1.963	AT1G74580	1.52661e-05	1.72825	AT1G09340	1.6209e-05	-0.53733
AT1G72680	7.27586e-08	1.16896	AT3G08770	5.76641e-11	-1.48834	AT3G24480	1.58251e-05	0.697114	AT1G20390	1.66257e-05	-1.33641
AT4G21910	7.27586e-08	0.724397	AT3G63410	5.86765e-11	-1.10114	AT2G22090	1.59443e-05	0.976452	AT1G24575	1.6786e-05	-0.743286
AT1G75170	7.27759e-08	1.10519	AT5G55220	6.02072e-11	-0.9941	AT2G46270	1.61542e-05	0.781626	AT5G60100	1.69676e-05	-0.798813
AT5G24155	7.36006e-08	1.36845	AT1G24020	6.16848e-11	-1.47806	AT3G17790	1.62493e-05	1.66	AT5G17870	1.71426e-05	-0.514011
AT1G52060	7.40873e-08	1.76656	AT1G64510	6.38034e-11	-1.15054	AT5G59320	1.63212e-05	2.07024	AT3G15850	1.71472e-05	-0.575063
AT5G06530	7.49457e-08	0.885082	AT3G12780	6.42311e-11	-1.02956	AT2G27285	1.66372e-05	0.659085	AT3G52400	1.72285e-05	-0.559749
AT5G17760	7.56524e-08	0.993445	AT5G19120	6.42311e-11	-1.13977	AT5G45950	1.66404e-05	0.647124	AT5G57010	1.72316e-05	-1.08727
AT3G14440	7.59156e-08	1.52066	AT3G56650	6.81896e-11	-1.42697	AT4G33740	1.69345e-05	0.519123	AT2G44150	1.73307e-05	-0.631125
AT5G25560	7.59369e-08	0.637029	AT4G21210	6.81896e-11	-1.16212	AT2G43610	1.69426e-05	0.713275	AT1G18740	1.73976e-05	-0.800077
AT5G22630	7.70266e-08	1.08528	AT5G14970	6.85826e-11	-1.08435	AT1G52060	1.74177e-05	1.34532	AT1G70820	1.73976e-05	-0.767865
AT5G21040	7.70853e-08	0.628222	AT4G36040	6.88656e-11	-1.02555	AT1G56650	1.77042e-05	2.16319	AT2G38170	1.7724e-05	-0.575389
AT1G07985	7.72283e-08	1.61776	AT5G14200	6.88656e-11	-1.2917	AT2G10606	1.79202e-05	4.02485	AT4G08390	1.7724e-05	-0.521906
AT2G14247	8.12708e-08	1.4951	AT4G18480	6.91929e-11	-1.33115	AT2G38530	1.79573e-05	0.677184	AT3G59940	1.78569e-05	-0.595383
AT1G31770	8.30244e-08	0.817142	AT2G23600	7.00052e-11	-1.39202	AT4G14690	1.81712e-05	0.663857	AT1G32470	1.79202e-05	-0.541601
AT2G33210	8.31729e-08	0.641445	AT3G25660	7.00052e-11	-0.972841	AT1G21400	1.90479e-05	0.929371	AT5G65220	1.82552e-05	-0.527252
AT5G53902	8.48804e-08	7.66975	AT5G61590	7.03648e-11	-1.48884	AT5G48412	1.90479e-05	0.650821	AT3G15190	1.86007e-05	-0.635678
AT1G16635	8.5446e-08	4.16963	AT4G17560	7.06541e-11	-1.14741	AT2G12490	1.91415e-05	2.50596	AT2G41250	1.88846e-05	-0.602056
AT4G16760	8.56549e-08	0.719611	AT2G15020	7.26219e-11	-1.05406	AT3G03370	1.91431e-05	3.62496	AT4G21280	1.91631e-05	-0.57519
AT2G46192	8.57795e-08	2.33845	AT5G26000	7.33533e-11	-1.34691	AT5G60790	1.93326e-05	0.513459	AT1G19150	1.95994e-05	-0.696469
AT3G27150	8.8205e-08	1.03283	AT3G27925	7.48331e-11	-1.01309	AT1G72300	1.94037e-05	0.849213	AT1G02910	1.97834e-05	-0.66424
AT2G41900	8.86901e-08	0.540882	AT4G15510	7.49163e-11	-1.49782	AT2G33050	1.96848e-05	0.939076	AT1G78370	2.0172e-05	-0.639968
AT1G27200	8.96135e-08	0.701219	AT4G14540	7.68724e-11	-1.24056	AT4G27940	1.97032e-05	0.54788	AT3G26710	2.02197e-05	-0.54723
AT3G62455	9.0631e-08	2.21295	AT1G64770	7.78227e-11	-1.21629	AT3G13784	1.98953e-05	3.20764	AT4G13495	2.04629e-05	-0.771843
AT5G63320	9.1155e-08	0.760522	AT2G37640	7.78443e-11	-1.32489	AT1G29090	2.03984e-05	2.30848	AT1G74070	2.05681e-05	-0.726729
AT4G34131	9.39025e-08	0.891794	AT5G54130	7.86424e-11	-1.39177	AT3G24190	2.05681e-05	0.503524	AT5G02810	2.06872e-05	-0.588036
AT2G27285	9.40947e-08	0.804036	AT1G70760	7.893e-11	-1.11502	AT5G03260	2.05681e-05	1.35984	AT1G29690	2.07871e-05	-0.555421
AT4G31330	9.51593e-08	1.38669	AT1G73060	7.89365e-11	-1.01689	AT5G46190	2.0846e-05	0.595999	AT3G19800	2.07871e-05	-0.84596
AT5G44670	9.62914e-08	0.906437	AT2G34860	7.91958e-11	-1.05016	AT3G29670	2.13113e-05	0.582143	AT3G52960	2.09469e-05	-0.560086
AT1G80270	9.83603e-08	0.842761	AT4G10300	8.30108e-11	-1.04978	AT1G05100	2.14428e-05	1.34494	AT1G12090	2.09514e-05	-0.578288
AT1G16850	9.88649e-08	1.95401	AT5G51010	8.50766e-11	-2.51506	AT1G72650	2.14428e-05	0.581456	AT3G54920	2.09968e-05	-0.60166
AT5G65750	9.88649e-08	0.652197	AT4G05070	8.54056e-11	-1.33143	AT3G04320	2.14428e-05	1.6492	AT1G63970	2.16232e-05	-0.604946
AT2G26920	9.89358e-08	0.7382	AT3G54600	8.54661e-11	-1.20787	AT3G55120	2.19329e-05	0.765928	AT4G33520	2.18395e-05	-0.517098
AT5G56000	9.90368e-08	0.782597	AT2G01590	8.58645e-11	-1.70067	AT1G02850	2.2169e-05	1.13002	AT4G38550	2.18671e-05	-0.707847
AT4G36648	9.96576e-08	0.989489	AT2G44210	8.58645e-11	-1.43054	AT1G64140	2.25489e-05	0.503079	AT5G56850	2.18726e-05	-0.786428
AT2G41240	1.00005e-07	1.71374	AT1G23390	8.7136e-11	-1.13077	AT2G23740	2.33652e-05	0.671991	AT5G03910	2.19329e-05	-0.614379
AT1G76090	1.0111e-07	0.695953	AT1G12800	8.80973e-11	-1.0508	AT4G36140	2.33652e-05	0.621286	AT2G47240	2.2169e-05	-0.638328
AT1G70300	1.04465e-07	0.896573	AT1G02150	8.89421e-11	-0.896935	AT1G24825	2.4055e-05	0.841886	AT3G60210	2.21763e-05	-0.626899
AT3G57150	1.05599e-07	0.613647	AT1G62560	8.89489e-11	-1.08774	AT5G01220	2.42699e-05	0.710148	AT1G04180	2.24633e-05	-0.729325
AT3G19430	1.05881e-07	2.20539	AT1G75460	8.89489e-11	-1.42764	AT2G40475	2.4889e-05	0.5167	AT4G22517	2.28902e-05	-0.970361
AT2G18980	1.06253e-07	0.914392	AT1G60260	8.9012e-11	-1.47409	AT3G25010	2.53754e-05	2.72157	AT4G33467	2.29652e-05	-0.652317
AT1G73880	1.06504e-07	1.15048	AT4G27440	8.9012e-11	-1.89343	AT3G17110	2.54698e-05	1.34649	AT5G47840	2.29717e-05	-0.522872
AT1G33800	1.08343e-07	1.17542	AT4G13500	9.02997e-11	-1.53564	AT2G18360	2.55144e-05	1.21553	AT5G35100	2.33735e-05	-0.535852
AT2G44460	1.08343e-07	2.76155	AT1G70940	9.30139e-11	-0.969583	AT1G70185	2.56693e-05	3.47412	AT1G28320	2.37014e-05	-0.714361
AT2G22100	1.08376e-07	1.12755	AT2G28950	9.348e-11	-1.25852	AT5G54030	2.59687e-05	2.5946	AT3G28345	2.40069e-05	-0.568895
AT5G26340	1.08459e-07	0.975287	AT4G38950	9.39738e-11	-1.08801	AT2G25964	2.62513e-05	0.991097	AT4G32340	2.40132e-05	-0.772267
AT1G78610	1.08603e-07	0.653959	AT3G01060	9.463e-11	-1.13618	AT1G34844	2.6521e-05	1.30124	AT3G15450	2.40875e-05	-0.876959
AT1G54570	1.09892e-07	1.02186	AT2G43560	9.51176e-11	-1.51147	AT5G03760	2.6521e-05	0.544977	AT1G21350	2.41298e-05	-0.694683
AT5G10080	1.10506e-07	1.42793	AT2G22980	9.52222e-11	-2.01361	AT4G32980	2.65455e-05	0.861726	AT4G17370	2.41685e-05	-0.791134
AT5G24280	1.10506e-07	1.26858	AT2G36895	9.52222e-11	-1.29585	AT1G15405	2.663e-05	2.77272	AT4G12800	2.42603e-05	-0.567284
AT5G22140	1.11823e-07	0.931093	AT1G72910	9.53583e-11	-1.61639	AT1G67220	2.68592e-05	5.1964	AT4G29060	2.45561e-05	-0.500621
AT2G41260	1.12783e-07	3.20543	AT2G06990	9.69303e-11	-1.47358	AT1G05000	2.71839e-05	0.942412	AT3G56650	2.49808e-05	-0.648818
AT5G59320	1.14281e-07	1.87409	AT4G12830	9.74562e-11	-1.39742	AT5G51410	2.72087e-05	0.553245	AT5G63310	2.49808e-05	-0.731468
AT5G64430	1.14306e-07	0.847235	AT1G56190	9.96851e-11	-1.00142	AT5G56030	2.79082e-05	0.504275	AT1G04350	2.5089e-05	-0.734804
AT1G67360	1.15852e-07	1.04331	AT3G15520	9.99429e-11	-1.40694	AT5G53588	2.89209e-05	0.651679	AT1G53390	2.54698e-05	-0.737889
AT3G44300	1.16273e-07	1.0506	AT2G21210	1.00143e-10	-1.75841	AT5G51890	2.90114e-05	1.00847	AT2G43030	2.57167e-05	-0.602406
AT3G11280	1.19168e-07	0.601066	AT1G76450	1.02049e-10	-1.15172	AT3G21370	2.91377e-05	1.57188	AT1G08380	2.61664e-05	-0.705189
AT3G52180	1.21543e-07	0.897843	AT1G45201	1.02635e-10	-0.896828	AT1G24580	2.9144e-05	1.82534	AT3G10520	2.62513e-05	-0.749119
AT3G47640	1.22803e-07	1.46276	AT4G32570	1.02635e-10	-1.5197	AT5G45490	2.99456e-05	0.615039	AT2G47450	2.63962e-05	-0.79315
AT5G35450	1.23031e-07	0.82159	AT2G40400	1.06358e-10	-1.18287	AT4G05020	3.03539e-05	0.708625	AT2G25900	2.65549e-05	-0.730846
AT3G01890	1.24316e-07	1.0533	AT1G50900	1.12107e-10	-1.48446	AT3G29630	3.07041e-05	1.45114	AT3G04210	2.68973e-05	-1.4304
AT2G26600	1.26119e-07	0.697707	AT2G37660	1.13277e-10	-1.37689	AT1G18075	3.08257e-05	2.04933	AT4G24972	2.77109e-05	-0.968779
AT2G01860	1.27257e-07	1.38183	AT1G69530	1.14837e-10	-1.41106	AT5G02230	3.11265e-05	0.637672	AT1G67870	2.79082e-05	-0.670547
AT1G62710	1.29235e-07	1.32942	AT2G44870	1.17021e-10	-0.927832	AT2G31902	3.12069e-05	3.1465	AT4G01800	2.79875e-05	-0.540823
AT4G34860	1.29287e-07	0.903334	AT2G33450	1.18556e-10	-1.24188	AT5G17050	3.21658e-05	0.559718	AT1G45474	2.85885e-05	-0.556495
AT1G65570	1.33563e-07	2.77241	AT5G27560	1.19389e-10	-1.14571	AT2G11810	3.22483e-05	1.75302	AT5G16810	2.88494e-05	-0.878494
AT1G64563	1.34055e-07	2.48082	AT3G50240	1.20413e-10	-1.61345	AT5G20790	3.24787e-05	0.760327	AT2G28305	2.92134e-05	-0.554375
AT1G03080	1.34329e-07	0.622985	AT1G08520	1.2164e-10	-1.05852	AT2G26920	3.30855e-05	0.514094	AT2G34620	2.92134e-05	-0.939332
AT1G69260	1.34923e-07	1.76774	AT3G16240	1.2259e-10	-1.26976	AT1G04560	3.34229e-05	1.75616	AT3G14595	2.92134e-05	-0.60013
AT3G03341	1.37372e-07	2.27735	AT3G15353	1.22615e-10	-1.37317	AT5G03190	3.34229e-05	0.677223	AT3G11170	2.92816e-05	-0.557261
AT2G32295	1.37965e-07	0.764188	AT5G13510	1.25357e-10	-1.33102	AT5G59310	3.36831e-05	2.33125	AT1G17580	2.96231e-05	-0.510072
AT3G21805	1.39118e-07	1.52694	AT2G29320	1.27509e-10	-1.96849	AT5G56000	3.4586e-05	0.538111	AT3G49140	2.96231e-05	-0.621736
AT5G20680	1.415e-07	0.796682	AT1G16410	1.28078e-10	-1.81398	AT4G01593	3.46658e-05	1.05964	AT3G01310	3.05199e-05	-0.562086
AT4G09030	1.46526e-07	0.912093	AT1G75100	1.28078e-10	-1.2979	AT2G35290	3.48108e-05	1.2192	AT5G28630	3.05199e-05	-1.71053
AT5G13170	1.47412e-07	1.66333	AT5G63160	1.28078e-10	-1.2024	AT4G14310	3.55547e-05	0.723494	AT2G46820	3.18569e-05	-0.664906
AT5G15845	1.59533e-07	2.99352	AT1G44575	1.292e-10	-0.987516	AT2G03220	3.71088e-05	0.637708	AT2G31170	3.22483e-05	-0.679621
AT1G14730	1.61383e-07	1.20994	AT2G39570	1.30136e-10	-1.10313	AT3G04570	3.73644e-05	0.659758	AT3G53130	3.2323e-05	-0.714707
AT4G34588	1.61987e-07	1.04862	AT1G30520	1.30666e-10	-2.03191	AT1G73390	3.7805e-05	0.550622	AT5G62360	3.2323e-05	-0.853391
AT5G02020	1.63072e-07	1.22286	AT4G15560	1.32711e-10	-1.00215	AT5G15550	3.82865e-05	0.526595	AT4G24750	3.24787e-05	-0.667191
AT2G46680	1.64032e-07	1.66031	AT1G03630	1.37212e-10	-1.11652	AT2G04350	3.84225e-05	0.601363	AT5G10750	3.32253e-05	-0.68253
AT1G30620	1.67489e-07	0.974616	AT5G21930	1.38576e-10	-1.60076	AT3G21550	3.94398e-05	1.13135	AT1G23480	3.33951e-05	-0.860357
AT4G02660	1.68023e-07	1.32597	AT3G19800	1.40273e-10	-1.35377	AT1G03495	3.97611e-05	2.94249	AT3G59350	3.34229e-05	-0.713409
AT2G15970	1.68657e-07	0.769354	AT4G27700	1.42097e-10	-1.22615	AT5G40980	4.05472e-05	1.40548	AT5G16020	3.34229e-05	-5.80574
AT1G33790	1.70563e-07	1.2306	AT3G07460	1.46337e-10	-0.975952	AT5G61990	4.09661e-05	0.708921	AT4G23400	3.36831e-05	-0.515901
AT2G29480	1.71115e-07	1.79498	AT2G24790	1.46489e-10	-0.852296	AT1G20900	4.13799e-05	1.10615	AT3G50790	3.38664e-05	-0.684623
AT4G09020	1.75235e-07	0.954815	AT4G04770	1.48612e-10	-1.68937	AT1G47405	4.15667e-05	3.91116	AT4G26860	3.38664e-05	-0.666974
AT5G35660	1.76228e-07	2.89533	AT3G15450	1.48738e-10	-1.84326	AT1G73880	4.23233e-05	0.817914	AT5G62520	3.48108e-05	-0.62104
AT4G13180	1.77529e-07	1.04882	AT1G21270	1.489e-10	-1.61654	AT4G09750	4.29412e-05	0.717316	AT2G35650	3.53004e-05	-0.637013
AT4G02555	1.78948e-07	6.43072	AT5G08330	1.52303e-10	-1.66615	AT1G74170	4.29714e-05	0.88919	AT5G14280	3.53004e-05	-1.96683
AT5G58290	1.80008e-07	0.557312	AT4G39640	1.53024e-10	-1.66869	AT3G01210	4.32949e-05	0.518914	AT3G60510	3.55547e-05	-0.930045
AT5G48180	1.83067e-07	0.860919	AT5G45170	1.53024e-10	-1.01273	AT1G79520	4.37223e-05	0.793714	AT5G67570	3.5609e-05	-0.598302
AT3G58570	1.84091e-07	0.937102	AT3G51920	1.53518e-10	-1.14636	AT3G13277	4.38419e-05	2.08671	AT5G43750	3.63623e-05	-0.509103
AT1G03290	1.85705e-07	0.801987	AT1G07180	1.59821e-10	-0.961458	AT5G45310	4.38419e-05	1.73694	AT5G11450	3.64822e-05	-0.564195
AT5G15490	1.93107e-07	0.804113	AT2G44650	1.62656e-10	-1.14358	AT5G51174	4.53454e-05	2.95637	AT5G52960	3.65408e-05	-0.621589
AT1G52050	2.01438e-07	2.21695	AT4G34730	1.62662e-10	-1.15028	AT3G12833	4.5399e-05	4.84417	AT5G18050	3.67587e-05	-0.974692
AT3G28740	2.02583e-07	1.10013	AT1G32060	1.63458e-10	-1.07531	AT5G63350	4.56939e-05	1.5923	AT2G38450	3.68858e-05	-0.671631
AT4G13918	2.04332e-07	1.9478	AT2G47450	1.64271e-10	-1.5174	AT5G49280	4.57883e-05	0.78645	AT5G66055	3.69153e-05	-0.541572
AT5G47550	2.04332e-07	0.880988	AT5G59130	1.65598e-10	-1.511	AT4G39840	4.64984e-05	0.57162	AT5G10695	3.7057e-05	-0.839041
AT5G60250	2.05813e-07	2.8404	AT3G04790	1.68224e-10	-1.12286	AT5G18130	4.67038e-05	0.918371	AT2G22980	3.70906e-05	-0.845667
AT2G28490	2.05922e-07	2.23551	AT1G32550	1.70426e-10	-1.10369	AT1G69870	4.68775e-05	0.583714	AT5G63810	3.7805e-05	-0.633261
AT4G37870	2.09177e-07	0.529855	AT4G29905	1.74283e-10	-1.20218	AT1G54100	4.69456e-05	0.840628	AT3G51420	3.82483e-05	-0.899432
AT3G53980	2.09665e-07	1.22873	AT3G59400	1.75974e-10	-0.937905	AT1G28520	4.73691e-05	0.503711	AT5G57630	3.82483e-05	-0.620801
AT1G27590	2.13925e-07	1.57414	AT3G23700	1.77478e-10	-1.15329	AT1G20850	4.87314e-05	0.688023	AT1G57770	3.82865e-05	-0.789694
AT5G17380	2.14434e-07	0.699392	AT3G12320	1.79914e-10	-1.1113	AT4G11370	4.87314e-05	1.2632	AT1G70090	3.82865e-05	-0.686633
AT5G02065	2.15026e-07	1.67285	AT4G24770	1.80188e-10	-1.09886	AT4G19090	4.8757e-05	2.54158	AT1G80030	3.82865e-05	-0.540478
AT5G20620	2.15701e-07	0.687865	AT4G37540	1.8849e-10	-1.26186	AT2G44260	4.91858e-05	1.99365	AT3G10020	3.85096e-05	-0.702274
AT4G19090	2.16967e-07	2.62474	AT2G21530	1.88699e-10	-1.11484	AT3G16440	5.16002e-05	1.28749	AT1G35350	3.95998e-05	-0.884576
AT4G31877	2.18997e-07	1.1331	AT3G19720	1.88803e-10	-0.89672	AT5G58340	5.22026e-05	0.979941	AT4G18740	3.95998e-05	-0.899519
AT5G10930	2.22262e-07	0.977823	AT4G01050	1.89656e-10	-0.968907	AT1G73190	5.24811e-05	1.93656	AT4G37520	3.95998e-05	-0.666157
AT1G32583	2.22889e-07	2.08226	AT4G37550	1.9253e-10	-1.01956	AT2G17280	5.25716e-05	0.692828	AT2G26560	4.01798e-05	-1.02276
AT3G21600	2.26595e-07	1.08834	AT1G03680	1.93351e-10	-1.10144	AT1G11600	5.32452e-05	0.803719	AT3G46490	4.01798e-05	-1.0316
AT3G46440	2.29036e-07	0.781861	AT1G21100	1.9476e-10	-1.92558	AT1G06000	5.41895e-05	0.57064	AT1G68590	4.03268e-05	-0.622725
AT2G33790	2.40061e-07	1.70127	AT3G55630	1.9492e-10	-1.26382	AT2G31141	5.52692e-05	4.69043	AT1G35680	4.11413e-05	-0.537924
AT1G61400	2.47006e-07	2.10356	AT4G23290	1.9492e-10	-1.34194	AT3G15970	5.53375e-05	0.634066	AT1G64370	4.21073e-05	-0.567192
AT3G27870	2.48327e-07	0.967484	AT3G49680	1.95295e-10	-0.844078	AT3G01890	5.64578e-05	0.786678	AT3G54820	4.22947e-05	-0.521762
AT3G22231	2.54449e-07	1.83484	AT5G13120	1.95518e-10	-0.750196	AT4G33450	5.67196e-05	2.13375	AT1G54500	4.24416e-05	-0.684168
AT5G25610	2.56348e-07	0.754467	AT3G06880	1.98982e-10	-1.70076	AT1G66783	5.72567e-05	1.25334	AT1G29920	4.38419e-05	-0.656409
AT4G15230	2.57208e-07	1.0919	AT2G24550	2.01669e-10	-0.919136	AT2G44460	5.74195e-05	2.57207	AT1G64430	4.38419e-05	-0.539721
AT5G04380	2.60032e-07	2.77975	AT5G48220	2.01669e-10	-1.28804	AT2G25625	5.75646e-05	0.828841	AT4G19200	4.38419e-05	-0.576582
AT2G02100	2.6359e-07	0.703036	AT5G22390	2.03551e-10	-1.53878	AT2G38325	5.75646e-05	1.3133	AT2G38465	4.46304e-05	-0.759901
AT5G18270	2.64873e-07	1.20631	AT1G29660	2.03562e-10	-1.46474	AT1G10650	5.7704e-05	0.573802	AT4G20430	4.54483e-05	-0.760692
AT1G55500	2.67288e-07	0.811365	AT1G73885	2.04391e-10	-0.95846	AT1G67365	5.81527e-05	0.954922	AT3G63540	4.64731e-05	-0.679647
AT1G03470	2.67991e-07	1.29805	AT2G43590	2.04391e-10	-1.56343	AT2G47550	5.85843e-05	1.00624	AT2G33180	4.77009e-05	-0.7648
AT2G17280	2.69075e-07	1.28961	AT3G19030	2.06944e-10	-1.12154	AT5G24350	5.90502e-05	0.511685	AT2G41560	4.79655e-05	-0.587785
AT1G02520	2.74036e-07	0.832791	AT5G03910	2.06944e-10	-1.21872	AT1G35250	6.08109e-05	0.901986	AT2G33450	4.84949e-05	-0.576365
AT1G79470	2.81793e-07	0.961975	AT2G36145	2.10205e-10	-1.16552	AT1G78060	6.08109e-05	0.520459	AT2G38330	4.86434e-05	-0.706114
AT1G51470	2.82801e-07	2.4704	AT5G61440	2.12752e-10	-1.7934	AT1G30080	6.09499e-05	1.21198	AT4G39970	4.87314e-05	-0.516565
AT2G29460	2.83518e-07	1.44994	AT1G29720	2.17515e-10	-2.77598	AT3G17130	6.12841e-05	0.545221	AT4G01390	4.8757e-05	-0.626896
AT4G28470	2.87766e-07	0.604513	AT5G30510	2.17515e-10	-0.812722	AT3G49960	6.14513e-05	1.02414	AT4G33666	4.87866e-05	-0.927664
AT5G46410	2.91792e-07	0.68318	AT1G05010	2.21719e-10	-0.879767	AT1G02335	6.22945e-05	1.06915	AT1G50900	4.9083e-05	-0.680752
AT2G28840	2.91877e-07	0.641657	AT5G57040	2.21719e-10	-0.812072	AT3G01570	6.31008e-05	2.1832	AT2G29640	4.94896e-05	-1.34215
AT2G18360	2.93634e-07	1.19333	AT2G25900	2.22964e-10	-1.50232	AT4G23750	6.38709e-05	0.57544	AT2G45560	5.14952e-05	-0.62605
AT1G07430	2.93706e-07	2.27424	AT5G27390	2.24504e-10	-1.48428	AT2G45970	6.56604e-05	0.658634	AT4G24090	5.16002e-05	-0.61901
AT3G13160	2.95919e-07	1.11153	AT3G63190	2.31892e-10	-1.07636	AT3G53100	6.60477e-05	0.820029	AT5G04510	5.23913e-05	-0.567906
AT5G44417	3.02749e-07	1.83426	AT5G23060	2.32021e-10	-1.09813	AT4G02540	6.60477e-05	0.963274	AT5G16400	5.24811e-05	-0.561105
AT1G08590	3.03443e-07	0.982016	AT4G27310	2.32796e-10	-1.00228	AT1G70500	6.66333e-05	1.27023	AT3G55250	5.25716e-05	-0.557098
AT3G44320	3.10958e-07	0.973804	AT3G04290	2.42025e-10	-1.4711	AT5G55410	6.6685e-05	2.96117	AT3G27850	5.26431e-05	-0.534227
AT4G20270	3.19797e-07	0.567053	AT3G23050	2.42063e-10	-1.04872	AT2G47780	6.81672e-05	1.22712	AT3G47070	5.32636e-05	-0.904633
AT5G66052	3.2004e-07	0.780615	AT4G15110	2.44169e-10	-1.18291	AT3G44970	6.86368e-05	0.58171	AT2G45180	5.47382e-05	-0.860624
AT4G19230	3.26432e-07	1.1569	AT1G63970	2.49905e-10	-1.14195	AT4G11450	6.86368e-05	1.08878	AT3G18390	5.5178e-05	-0.674517
AT4G34230	3.28151e-07	0.973754	AT5G59080	2.64005e-10	-1.46766	AT2G34910	6.87135e-05	1.13389	AT3G10300	5.52488e-05	-0.56512
AT1G15210	3.28453e-07	0.670114	AT3G52750	2.66593e-10	-0.919572	AT1G74160	6.92576e-05	0.550444	AT1G17650	5.66419e-05	-0.582505
AT3G23470	3.38266e-07	1.03193	AT3G27160	2.67041e-10	-1.15985	AT2G22100	6.92697e-05	0.79513	AT1G29070	5.67196e-05	-0.725134
AT4G02005	3.5022e-07	1.63591	AT5G17230	2.68869e-10	-0.798921	AT4G24480	6.92697e-05	0.654284	AT4G13340	5.71765e-05	-0.672082
AT5G02050	3.51454e-07	0.707337	AT2G34510	2.74548e-10	-1.67267	AT1G69260	7.15131e-05	1.14327	AT4G08870	5.73562e-05	-0.644601
AT5G40800	3.55943e-07	1.89495	AT1G74960	2.92299e-10	-0.867203	AT1G47600	7.20428e-05	2.10981	AT1G65390	5.74195e-05	-0.946565
AT1G64980	3.66944e-07	0.955677	AT5G62140	2.92299e-10	-1.16271	AT1G23110	7.36407e-05	2.28201	AT1G75750	5.75646e-05	-0.578897
AT4G30150	3.67836e-07	0.858885	AT1G68190	2.9401e-10	-1.93363	AT4G30470	7.45308e-05	0.844704	AT3G18500	5.7704e-05	-0.667463
AT1G19700	3.70931e-07	0.67987	AT4G28025	2.9401e-10	-1.01787	AT3G45070	7.56855e-05	0.709937	AT4G13640	5.83695e-05	-0.613225
AT3G62820	3.73456e-07	1.2609	AT5G04590	2.9401e-10	-0.989617	AT3G59330	7.67671e-05	2.08803	AT3G62950	5.92047e-05	-1.26351
AT3G25290	3.74772e-07	0.839056	AT5G01590	2.95508e-10	-1.0126	AT1G51470	7.71357e-05	1.85875	AT4G12420	5.92047e-05	-0.503738
AT4G34000	3.74772e-07	0.729774	AT4G32060	3.00337e-10	-0.945336	AT3G62460	7.76626e-05	1.09915	AT1G29720	6.08109e-05	-1.27499
AT1G12200	3.75391e-07	0.936554	AT5G14260	3.05831e-10	-0.851543	AT1G52050	7.80609e-05	1.6935	AT3G01370	6.10362e-05	-0.595308
AT1G22880	3.79333e-07	1.79091	AT2G39730	3.09407e-10	-1.03177	AT1G43160	7.86534e-05	1.12348	AT1G74470	6.15e-05	-0.530455
AT4G03320	3.82622e-07	1.28409	AT4G28030	3.09407e-10	-1.05429	AT2G39360	7.88754e-05	0.832897	AT5G20250	6.2853e-05	-1.18578
AT5G48720	3.82656e-07	1.00355	AT5G22340	3.09407e-10	-1.27391	AT4G02555	7.89298e-05	4.1054	AT2G17240	6.28848e-05	-0.595206
AT5G51174	3.83329e-07	4.25147	AT5G44680	3.09407e-10	-1.21274	AT2G47140	8.05472e-05	0.965005	AT2G37660	6.48469e-05	-0.621986
AT3G18770	3.83861e-07	1.15096	AT4G01390	3.10362e-10	-1.34269	AT1G64660	8.47762e-05	0.843946	AT4G05070	6.53184e-05	-0.537823
AT1G47600	3.84356e-07	2.83176	AT4G39040	3.20494e-10	-1.06681	AT4G18780	8.51961e-05	0.651648	AT2G39080	6.60758e-05	-0.502897
AT3G22600	3.84532e-07	0.946513	AT4G08870	3.21782e-10	-1.20163	AT3G18710	8.70229e-05	1.39388	AT1G24610	6.61037e-05	-0.627835
AT2G25790	3.85931e-07	0.773018	AT5G27360	3.21782e-10	-2.34812	AT1G53310	8.92666e-05	0.520461	AT5G27390	6.72734e-05	-0.700911
AT3G02360	3.87583e-07	0.65677	AT2G38540	3.25802e-10	-0.746966	AT1G31220	9.09569e-05	0.956641	AT4G37550	6.78341e-05	-0.606551
AT1G54270	3.93161e-07	0.546661	AT3G16250	3.27643e-10	-1.23382	AT2G30550	9.10163e-05	0.96484	AT5G11580	6.92576e-05	-0.509067
AT3G14560	4.00107e-07	1.27507	AT1G64430	3.41499e-10	-0.982547	AT1G65060	9.11908e-05	0.865879	AT2G42870	6.95957e-05	-0.632275
AT4G34135	4.02624e-07	0.957654	AT2G21330	3.4362e-10	-0.99224	AT5G64340	9.18908e-05	0.50175	AT1G17145	7.21267e-05	-0.64212
AT3G19290	4.06147e-07	0.826836	AT2G36000	3.55619e-10	-1.32111	AT4G20880	9.28871e-05	0.53734	AT2G20725	7.28481e-05	-0.801062
AT3G58660	4.06534e-07	0.717693	AT2G35830	3.58028e-10	-0.92974	AT5G07010	9.30918e-05	0.735445	AT4G37300	7.30163e-05	-0.615286
AT1G15405	4.09188e-07	3.88838	AT1G62250	3.62523e-10	-1.13118	AT1G26820	9.39497e-05	1.51086	AT1G11960	7.3075e-05	-0.533389
AT3G17520	4.10892e-07	1.80743	AT5G06980	3.64003e-10	-0.885253	AT4G13100	9.40326e-05	0.655342	AT1G20810	7.33248e-05	-0.792041
AT3G08860	4.12913e-07	1.66657	AT4G18370	3.70391e-10	-1.12164	AT1G03230	9.40336e-05	0.624904	AT3G63240	7.35361e-05	-0.831204
AT1G15310	4.13707e-07	1.04338	AT4G37800	3.80068e-10	-0.946906	AT1G10530	9.45695e-05	2.83135	AT3G63490	7.35361e-05	-0.535015
AT1G45249	4.14983e-07	0.846779	AT2G21280	3.81947e-10	-0.89478	AT5G22020	9.54022e-05	0.652424	AT2G33430	7.46007e-05	-0.504797
AT3G12070	4.16261e-07	1.8227	AT1G49780	3.94209e-10	-1.36065	AT2G29660	9.9821e-05	0.619536	AT1G54820	7.58333e-05	-0.816389
AT1G69480	4.17808e-07	1.19361	AT1G10657	3.98924e-10	-1.55709	AT2G15490	0.000100455	0.79746	AT1G52245	7.64182e-05	-1.14946
AT3G22310	4.26314e-07	0.742166	AT3G49260	4.01378e-10	-1.29612	AT1G32100	0.000101431	1.1022	AT3G10620	7.64827e-05	-0.719979
AT5G09585	4.26641e-07	6.71587	AT3G62070	4.0546e-10	-2.05866	AT5G20150	0.000102325	0.705933	AT1G80770	7.75461e-05	-0.700485
AT4G35790	4.29476e-07	0.711281	AT5G52570	4.219e-10	-1.31898	AT5G22860	0.000102325	1.14104	AT1G74450	7.76808e-05	-0.748607
AT2G21180	4.31765e-07	0.905683	AT4G26860	4.24643e-10	-1.26123	AT1G36730	0.000102605	0.65959	AT2G37130	7.79757e-05	-0.597566
AT4G19810	4.32601e-07	1.3246	AT1G70820	4.26054e-10	-2.05986	AT3G50910	0.000102747	0.52729	AT5G25210	7.81102e-05	-0.730872
AT5G56350	4.33558e-07	0.733788	AT5G61670	4.29724e-10	-0.972822	AT4G16670	0.000103273	1.11293	AT1G67740	7.86228e-05	-0.501472
AT3G27570	4.35583e-07	0.660929	AT3G50740	4.2973e-10	-0.91811	AT5G04200	0.000103974	1.53832	AT4G39040	7.86228e-05	-0.508707
AT1G11950	4.37234e-07	1.12526	AT1G37130	4.3266e-10	-0.912296	AT3G14440	0.000104723	0.636224	AT5G17170	7.89662e-05	-0.965428
AT4G39110	4.37234e-07	2.58821	AT2G34460	4.32786e-10	-0.81032	AT1G28620	0.000105372	2.12016	AT2G25480	7.91931e-05	-0.68346
AT5G48650	4.37234e-07	1.71747	AT5G48545	4.32786e-10	-1.10809	AT5G12940	0.000106056	0.601005	AT1G75190	8.23255e-05	-0.896795
AT2G05440	4.39117e-07	1.19966	AT3G50790	4.37758e-10	-1.31661	AT3G13724	0.00010639	5.35628	AT3G62750	8.23746e-05	-0.533335
AT3G16440	4.39117e-07	1.79781	AT1G72030	4.43188e-10	-1.10816	AT1G35516	0.000107258	0.568509	AT2G01170	8.35862e-05	-0.572731
AT5G16510	4.39117e-07	0.587672	AT3G14420	4.43836e-10	-0.854391	AT4G27260	0.000107534	0.532981	AT5G45820	8.44112e-05	-0.922668
AT4G16680	4.41256e-07	1.39926	AT5G08280	4.47188e-10	-1.18299	AT3G24240	0.000108129	0.731037	AT1G74040	8.52274e-05	-0.52306
AT4G17140	4.41434e-07	0.683273	AT1G01080	4.67044e-10	-1.20048	AT2G16586	0.000109077	4.3288	AT1G49860	8.55527e-05	-2.05408
AT1G63840	4.46543e-07	0.94704	AT1G43560	4.67044e-10	-1.21184	AT2G45510	0.000110465	0.833896	AT5G61590	8.63331e-05	-0.551949
AT1G02930	4.4927e-07	1.00594	AT4G33110	4.67044e-10	-1.05548	AT1G02930	0.000110485	0.72727	AT2G31800	8.70229e-05	-0.581689
AT4G09750	4.49786e-07	0.825831	AT5G35100	4.68702e-10	-0.996867	AT1G07720	0.000110485	0.651321	AT3G16240	8.70229e-05	-0.566122
AT1G47920	4.51101e-07	5.44165	AT3G15360	4.76868e-10	-0.982588	AT4G39110	0.000110593	1.69206	AT2G40400	8.7531e-05	-0.509756
AT4G32450	4.51101e-07	1.21366	AT3G26070	4.88753e-10	-0.869311	AT4G11350	0.000111563	1.1757	AT4G30690	8.75915e-05	-0.815068
AT2G04350	4.55158e-07	0.737137	AT4G28080	5.00415e-10	-1.16435	AT2G46600	0.0001117	0.512217	AT4G01130	8.81423e-05	-0.745983
AT4G00900	4.57247e-07	0.651279	AT1G34000	5.03694e-10	-0.880169	AT1G28370	0.000112527	1.2253	AT1G12750	9.11908e-05	-0.764102
AT2G25625	4.60973e-07	1.11072	AT2G47400	5.18586e-10	-1.26832	AT2G23170	0.000113856	0.748901	AT4G23910	9.16643e-05	-0.548181
AT2G45510	4.61155e-07	0.953674	AT1G24147	5.22577e-10	-2.82101	AT3G30214	0.000114883	1.20685	AT3G48720	9.18908e-05	-1.60991
AT3G28270	4.64431e-07	1.26461	AT2G43945	5.28934e-10	-1.08134	AT2G18150	0.000115129	0.884475	AT1G52510	9.26025e-05	-0.503873
AT1G73066	4.66186e-07	2.83395	AT2G01110	5.29213e-10	-0.901933	AT4G19990	0.000116314	0.840075	AT4G18270	9.35671e-05	-0.513928
AT5G09670	4.67024e-07	1.04372	AT3G63540	5.40898e-10	-1.2982	AT4G35350	0.000117476	0.951053	AT3G22420	9.55402e-05	-0.716819
AT2G37760	4.8166e-07	0.834118	AT1G58080	5.47222e-10	-0.732848	AT1G71002	0.000119681	2.50363	AT4G01330	9.55402e-05	-0.766902
AT5G13330	4.85535e-07	1.46615	AT1G14270	5.51074e-10	-0.990931	AT4G29110	0.000120497	0.769654	AT3G15510	9.76731e-05	-0.848757
AT5G10130	4.89461e-07	1.29535	AT1G13440	5.54345e-10	-0.702678	AT5G48920	0.000120509	1.71403	AT5G04820	9.85282e-05	-0.737265
AT1G66390	4.92592e-07	2.87688	AT4G01995	5.78111e-10	-1.4528	AT5G58320	0.000122129	0.721039	AT2G34060	9.95099e-05	-1.4052
AT3G14540	4.96625e-07	1.41165	AT3G18050	5.86226e-10	-1.60873	AT3G06770	0.00012315	0.633293	AT3G15900	9.95099e-05	-0.747502
AT1G24430	5.13985e-07	1.20021	AT2G27402	6.11114e-10	-1.95463	AT4G15300	0.00012315	1.95663	AT4G12020	9.95099e-05	-0.501905
AT3G11430	5.13985e-07	0.938936	AT4G01330	6.11114e-10	-1.29231	AT5G66600	0.000123313	0.969457	AT5G50720	9.95099e-05	-0.54589
AT4G36760	5.13985e-07	0.636869	AT5G18660	6.11114e-10	-1.14556	AT5G48720	0.000123404	0.733123	AT2G28500	0.000100014	-0.820162
AT2G45220	5.17126e-07	0.985279	AT5G42070	6.11114e-10	-1.20602	AT3G28580	0.000127401	1.75637	AT3G56080	0.000102605	-0.671771
AT3G16660	5.17126e-07	0.791803	AT5G03880	6.12783e-10	-0.838435	AT1G33415	0.000127925	1.7878	AT1G15010	0.00010337	-1.41405
AT1G71002	5.17862e-07	6.73021	AT2G21170	6.16995e-10	-0.865859	AT5G57130	0.000128346	0.577526	AT2G35660	0.000103967	-0.545704
AT2G47550	5.17862e-07	1.24013	AT2G28605	6.16995e-10	-1.58527	AT3G48510	0.000132214	0.766601	AT1G77060	0.000104076	-0.662096
AT5G42570	5.2335e-07	0.720936	AT1G29070	6.21674e-10	-1.45029	AT5G20680	0.000132214	0.625429	AT3G47390	0.000104076	-0.606578
AT1G20450	5.24623e-07	0.84855	AT4G01883	6.24771e-10	-1.69947	AT4G34131	0.000132327	0.528884	AT4G22540	0.000104723	-0.609745
AT3G28290	5.34233e-07	1.1555	AT3G56010	6.37974e-10	-0.992656	AT3G48690	0.0001338	0.501938	AT4G18280	0.00010678	-0.633131
AT4G32850	5.38313e-07	0.570545	AT1G78820	6.41524e-10	-0.993345	AT1G47395	0.000134185	1.74866	AT2G43590	0.000107483	-0.604507
AT1G56170	5.40613e-07	0.924068	AT3G61080	6.45969e-10	-1.48855	AT3G18770	0.000135121	0.771588	AT2G01670	0.000108331	-0.641946
AT3G04000	5.42669e-07	1.41245	AT2G32010	6.47704e-10	-1.20045	AT4G23680	0.000140131	0.833108	AT4G28210	0.000109077	-0.67581
AT5G45280	5.4361e-07	0.63933	AT2G30170	6.5118e-10	-1.15088	AT1G28570	0.000140248	0.87866	AT3G27050	0.000109682	-0.517622
AT5G13210	5.43643e-07	1.62025	AT5G35630	6.55323e-10	-0.877012	AT3G18290	0.000140248	0.671572	AT2G30250	0.000110412	-0.556968
AT4G08115	5.47433e-07	2.19261	AT5G47190	6.68495e-10	-1.00157	AT2G25590	0.000141	0.948079	AT1G73470	0.000110485	-0.524355
AT3G22370	5.5804e-07	0.588029	AT5G64290	6.94717e-10	-0.857236	AT4G00030	0.000144441	0.697516	AT2G43150	0.000110485	-0.619434
AT4G13930	5.60458e-07	0.511547	AT3G26060	6.97467e-10	-1.10185	AT1G03290	0.000145105	0.584157	AT2G40020	0.000111563	-1.16464
AT1G26930	5.61878e-07	0.719421	AT5G63310	7.11605e-10	-1.34317	AT3G09910	0.000145752	0.855909	AT3G07310	0.0001117	-0.510102
AT2G19570	5.67255e-07	0.77935	AT3G13120	7.14424e-10	-1.16425	AT3G11340	0.000146789	0.683253	AT1G30820	0.000112515	-0.52449
AT5G08640	5.67255e-07	0.621263	AT1G66200	7.22267e-10	-0.926106	AT1G07985	0.000146991	1.04111	AT5G24490	0.000112527	-0.609233
AT1G05560	5.68128e-07	0.841034	AT1G14280	7.29879e-10	-1.09635	AT3G21770	0.000147423	0.522815	AT1G09940	0.000112716	-0.688605
AT2G44940	5.7391e-07	0.876874	AT3G10940	7.33273e-10	-1.05539	AT3G50760	0.000147474	0.684485	AT2G43560	0.000112886	-0.636731
AT2G15490	5.75167e-07	1.0872	AT4G13840	7.50462e-10	-1.34316	AT5G06280	0.000147474	1.23912	AT5G02180	0.000112938	-0.786916
AT5G39850	5.78882e-07	1.00004	AT3G16000	7.60295e-10	-1.00705	AT5G10760	0.000150062	1.8635	AT5G46500	0.000112967	-1.05426
AT2G43320	5.88843e-07	0.806675	AT5G58260	7.60295e-10	-0.951144	AT1G18850	0.000151951	0.528277	AT5G65207	0.000115532	-0.775135
AT1G76690	5.91232e-07	0.933989	AT5G38980	7.67225e-10	-0.738933	AT3G61198	0.000153086	3.12007	AT1G49840	0.000117416	-0.535989
AT1G18900	5.94174e-07	0.71997	AT1G13820	7.74414e-10	-1.21833	AT1G27360	0.000155222	0.926137	AT3G50260	0.000118734	-0.750042
AT1G74170	6.08897e-07	0.922705	AT2G27680	7.79019e-10	-0.860245	AT3G58900	0.000156186	1.21869	AT1G23360	0.000120458	-0.831726
AT5G56520	6.15499e-07	0.948574	AT1G75380	7.80181e-10	-0.891077	AT5G64810	0.000156186	1.52918	AT2G18300	0.000121087	-0.679208
AT5G57240	6.38564e-07	1.49939	AT5G35790	7.80181e-10	-1.30866	AT1G48130	0.000156584	1.31186	AT2G21530	0.000121087	-0.518828
AT5G39320	6.40307e-07	0.681645	AT5G60600	7.88783e-10	-0.758571	AT1G19630	0.000161573	1.70138	AT5G27360	0.000122737	-1.05417
AT5G51410	6.40404e-07	0.625887	AT2G27385	8.05088e-10	-0.961262	AT1G26930	0.000161573	0.642453	AT5G11720	0.000122955	-0.550613
AT4G21200	6.46827e-07	1.87147	AT5G05740	8.0619e-10	-0.934692	AT1G55180	0.000161573	2.2457	AT3G24070	0.000123404	-0.650934
AT5G35735	6.48102e-07	0.735369	AT3G15190	8.1596e-10	-1.12119	AT2G36750	0.000161573	1.22631	AT1G49380	0.00012506	-0.509147
AT3G25770	6.55865e-07	0.835064	AT3G26900	8.16427e-10	-1.04302	AT5G04235	0.000163621	0.541489	AT1G01390	0.000126132	-0.903104
AT1G11700	6.61721e-07	0.977127	AT3G01920	8.20378e-10	-1.44551	AT1G71930	0.000163957	2.12534	AT1G21110	0.000126132	-0.584853
AT4G31140	6.64468e-07	0.66697	AT3G50060	8.43023e-10	-1.16841	AT3G18930	0.000164074	0.874952	AT4G19960	0.000126132	-0.521384
AT5G02230	6.65432e-07	0.695927	AT3G06080	8.60943e-10	-1.25814	AT1G29395	0.000164556	0.589355	AT3G50120	0.000127079	-1.2978
AT4G28650	6.67688e-07	0.998992	AT3G26570	8.60943e-10	-1.09119	AT3G29390	0.000169215	0.522905	AT2G33330	0.000127248	-0.841436
AT5G12850	6.68225e-07	0.59644	AT5G09650	8.65622e-10	-0.905166	AT2G22482	0.000169466	2.1997	AT1G09575	0.00012772	-1.15619
AT3G22620	6.7538e-07	0.86241	AT4G34620	8.77942e-10	-1.23693	AT3G02140	0.000169767	0.716547	AT1G05805	0.000128377	-0.702987
AT2G45290	6.99521e-07	0.723112	AT1G50320	8.79114e-10	-1.14186	AT1G67800	0.000171822	0.541663	AT5G61440	0.00012925	-0.937683
AT1G67220	7.05724e-07	6.03457	AT2G31790	8.79114e-10	-0.940655	AT5G22460	0.000173544	1.65205	AT1G53800	0.000129508	-0.507129
AT1G79530	7.25809e-07	0.538403	AT2G34420	9.28702e-10	-0.935949	AT1G35710	0.000175625	1.01987	AT1G25180	0.000129899	-1.10935
AT1G08630	7.29218e-07	2.75654	AT2G43010	9.37534e-10	-0.967151	AT4G07507	0.000175866	0.662248	AT3G15520	0.000131216	-0.582269
AT3G51180	7.35034e-07	1.78856	AT5G51545	9.4315e-10	-1.23401	AT5G24280	0.000176496	0.992685	AT1G26230	0.000132214	-0.712295
AT3G55090	7.35034e-07	2.03291	AT1G64720	9.49188e-10	-1.15523	AT1G31770	0.000176564	0.652941	AT2G33830	0.000132495	-0.816151
AT4G33450	7.62932e-07	1.88435	AT1G49975	9.62059e-10	-1.63659	AT2G34790	0.000176716	0.98874	AT1G80180	0.000133755	-0.851926
AT1G70500	7.63576e-07	1.98321	AT3G61440	9.78285e-10	-0.746347	AT5G03830	0.000176716	1.41677	AT2G45700	0.000134185	-0.564442
AT4G24960	7.71505e-07	0.780898	AT4G21990	9.82622e-10	-0.662151	AT2G18050	0.000177765	1.58742	AT5G52570	0.000134185	-0.543292
AT5G05980	7.7578e-07	0.567453	AT1G80030	9.8663e-10	-0.968391	AT5G59220	0.000177765	1.28921	AT2G01590	0.000136074	-0.70995
AT5G45475	7.79309e-07	2.15407	AT1G73655	1.00318e-09	-1.05409	AT4G34610	0.000180731	0.639107	AT4G25270	0.000136113	-1.07271
AT3G04320	7.87926e-07	1.83453	AT5G14460	1.02428e-09	-0.797904	AT2G46680	0.000181357	1.11948	AT1G09070	0.000136152	-0.58391
AT1G18880	7.88166e-07	0.724651	AT4G11280	1.10172e-09	-1.22465	AT5G49990	0.000181685	0.53945	AT1G15140	0.000136818	-0.51615
AT1G70510	8.06631e-07	2.04132	AT2G31040	1.10308e-09	-0.960032	AT4G38300	0.000184917	4.23818	AT5G08280	0.000137126	-0.536544
AT3G12530	8.07647e-07	1.56924	AT4G13670	1.10433e-09	-0.985529	AT5G22875	0.000186996	0.676556	AT4G19710	0.000140248	-0.504402
AT3G13784	8.43279e-07	1.7737	AT4G33500	1.11446e-09	-1.05806	AT1G06090	0.000189731	1.62176	AT4G32240	0.00014097	-0.607651
AT5G50360	8.46384e-07	2.55044	AT5G24490	1.11446e-09	-1.28228	AT1G14390	0.000194332	1.21105	AT1G74640	0.000141622	-0.503843
AT4G16260	8.5615e-07	1.07188	AT4G24930	1.12996e-09	-1.06814	AT3G52180	0.00019639	0.513953	AT5G22340	0.000142172	-0.565447
AT4G02930	8.60295e-07	0.578432	AT2G38870	1.13045e-09	-1.72428	AT4G27780	0.000197538	0.564505	AT4G23300	0.000144441	-0.79845
AT2G47000	8.65928e-07	0.785709	AT2G16380	1.14948e-09	-2.00736	AT1G31835	0.000199933	1.77786	AT1G22985	0.0001449	-0.866326
AT5G10730	8.97359e-07	0.653242	AT1G32070	1.15108e-09	-0.846119	AT5G26600	0.000204293	0.579669	AT1G58290	0.000145094	-0.921871
AT2G05290	8.9858e-07	4.28748	AT4G13770	1.17138e-09	-1.11207	AT5G27890	0.000206708	1.37216	AT5G24210	0.000145094	-1.17928
AT4G28200	8.9858e-07	0.580194	AT5G22640	1.17283e-09	-0.897442	AT1G53470	0.000208775	0.83891	AT4G00750	0.000145105	-0.725425
AT3G17810	9.06355e-07	0.631182	AT5G05200	1.17312e-09	-0.71154	AT5G23235	0.000213943	1.3988	AT3G05727	0.00014513	-0.632764
AT1G73190	9.1376e-07	1.92966	AT3G16220	1.17604e-09	-1.10982	AT5G53048	0.000215892	2.09865	AT1G11530	0.000145444	-0.808963
AT5G24380	9.20979e-07	0.651931	AT1G29700	1.177e-09	-0.854089	AT3G61490	0.000218391	0.828621	AT5G51020	0.000146302	-0.532471
AT5G46860	9.25089e-07	0.645369	AT3G02020	1.17733e-09	-1.28345	AT1G61840	0.000219074	3.2373	AT5G35777	0.00014677	-2.93938
AT3G21240	9.31634e-07	0.751962	AT1G70610	1.17764e-09	-0.826549	AT1G55170	0.000219177	0.791252	AT3G55710	0.000146991	-1.40781
AT4G00975	9.31786e-07	5.70803	AT3G52960	1.17764e-09	-0.961239	AT1G29050	0.000220861	0.616552	AT4G01883	0.000152277	-0.726043
AT2G36640	9.34679e-07	1.92388	AT5G45820	1.22648e-09	-3.14385	AT3G13030	0.00022104	0.665126	AT5G13510	0.000153062	-0.557362
AT4G19120	9.45239e-07	0.538639	AT4G16980	1.23741e-09	-1.29888	AT3G50930	0.000223053	0.777148	AT5G52970	0.000153497	-0.550369
AT4G22590	9.48108e-07	0.864131	AT1G29500	1.24358e-09	-2.23208	AT4G15550	0.000232537	0.803817	AT4G15680	0.000155865	-1.14358
AT5G08300	9.49093e-07	0.569501	AT1G68520	1.24547e-09	-1.28589	AT5G56080	0.00023629	0.562069	AT1G49630	0.000155938	-0.539263
AT2G31390	9.55243e-07	0.607044	AT4G21445	1.24675e-09	-1.42814	AT1G72490	0.000236716	0.895081	AT1G55330	0.000156911	-0.798381
AT5G40910	9.55863e-07	0.567171	AT5G10150	1.25628e-09	-1.56935	AT5G06930	0.000237627	0.586017	AT1G49975	0.000157612	-0.806411
AT4G12290	9.62679e-07	1.21897	AT1G02560	1.27603e-09	-0.728577	AT4G34650	0.000239679	0.620478	AT1G05190	0.000160413	-0.543593
AT4G25730	9.62679e-07	0.614454	AT1G53520	1.27765e-09	-1.49972	AT5G40420	0.000241935	1.64276	AT3G47965	0.000160413	-0.795782
AT4G11350	9.63274e-07	1.49403	AT3G03190	1.28322e-09	-1.84238	AT5G41170	0.000246452	1.39953	AT5G51010	0.000160863	-0.900737
AT1G75780	9.80529e-07	0.759145	AT3G02830	1.29259e-09	-0.822691	AT2G30420	0.000246631	3.84152	AT5G58690	0.000161573	-0.651671
AT2G23740	9.93827e-07	0.671772	AT5G44020	1.2949e-09	-1.14172	AT1G67510	0.000246866	0.886774	AT5G10150	0.000162039	-1.11851
AT1G25098	1.01154e-06	0.636617	AT1G52190	1.30096e-09	-2.37273	AT3G28740	0.000246948	0.6823	AT2G42770	0.000162608	-0.537591
AT4G21670	1.0123e-06	0.560495	AT3G63490	1.33628e-09	-1.02662	AT4G21470	0.000246948	0.511634	AT1G58180	0.00016336	-0.704721
AT1G76500	1.01453e-06	1.23149	AT4G23820	1.33628e-09	-1.80809	AT5G27893	0.000255343	4.29001	AT1G63350	0.00016336	-1.51536
AT4G38060	1.03041e-06	0.836044	AT5G27290	1.33628e-09	-1.53187	AT4G25433	0.000255456	0.516388	AT5G24780	0.00016336	-0.841714
AT3G56275	1.03212e-06	1.68209	AT5G21920	1.36798e-09	-0.848336	AT3G21190	0.00025679	0.541819	AT3G61190	0.000163917	-0.609095
AT4G38300	1.03212e-06	3.63332	AT1G76990	1.39997e-09	-0.744321	AT5G23530	0.000258564	0.760154	AT5G44210	0.000163957	-1.07927
AT3G50780	1.06714e-06	0.683254	AT2G36990	1.40624e-09	-0.984736	AT5G66690	0.000258564	0.721849	AT1G13820	0.000164556	-0.566046
AT2G25964	1.07147e-06	1.02898	AT1G15290	1.41045e-09	-1.12953	AT3G07550	0.000261472	1.17156	AT2G35830	0.000166423	-0.503261
AT5G27120	1.07432e-06	0.662074	AT3G07470	1.42259e-09	-0.866103	AT2G29460	0.000267152	1.07857	AT2G24240	0.000166525	-0.764177
AT5G20540	1.07672e-06	0.793468	AT1G23080	1.46072e-09	-0.828121	AT1G22370	0.00026919	1.73453	AT5G65690	0.000167307	-1.67056
AT5G24530	1.07695e-06	0.800237	AT1G60000	1.47477e-09	-1.18807	AT2G43870	0.000272109	2.00278	AT3G25740	0.000168069	-0.662569
AT2G27550	1.08139e-06	1.12151	AT2G41560	1.48206e-09	-1.10962	AT4G16370	0.000274329	0.788119	AT2G43850	0.000169466	-0.667687
AT2G15292	1.08398e-06	0.694875	AT3G56940	1.48206e-09	-0.94863	AT4G04620	0.000274859	0.756224	AT5G42765	0.000169466	-0.552436
AT5G54075	1.08566e-06	7.19136	AT2G26540	1.49112e-09	-1.03339	AT4G15160	0.00027563	0.867956	AT3G61210	0.000172806	-0.797112
AT5G06360	1.10259e-06	0.533151	AT4G37560	1.50623e-09	-1.19396	AT2G02010	0.000275834	1.29424	AT1G22490	0.00017304	-1.28285
AT3G25010	1.12155e-06	3.62817	AT2G32500	1.50774e-09	-1.68897	AT5G44820	0.00027795	1.38666	AT3G57170	0.000174886	-0.702969
AT1G72490	1.14243e-06	1.02345	AT5G64580	1.50774e-09	-0.982674	AT1G50630	0.000280874	0.616126	AT5G26270	0.000174886	-1.84331
AT1G51420	1.15327e-06	0.858639	AT1G65490	1.51934e-09	-2.51653	AT1G67920	0.000281778	0.835005	AT1G30390	0.000175866	-3.2597
AT4G25670	1.16999e-06	0.639891	AT4G26555	1.52044e-09	-1.54052	AT5G11730	0.000283294	0.677041	AT3G57930	0.000175866	-0.590592
AT1G06000	1.17879e-06	0.650651	AT1G01430	1.52245e-09	-1.03611	AT1G30870	0.000286351	1.03491	AT1G45207	0.000177765	-0.705602
AT5G46190	1.18405e-06	0.645023	AT5G42765	1.52245e-09	-1.09257	AT1G53830	0.000286351	1.03603	AT5G46330	0.000177765	-0.883447
AT2G23050	1.19694e-06	1.47541	AT5G24210	1.54017e-09	-1.29892	AT4G21200	0.000287527	2.15626	AT4G19530	0.000178172	-0.937832
AT1G18710	1.20173e-06	0.844899	AT2G45180	1.55012e-09	-1.5921	AT3G56275	0.000289409	1.53708	AT2G20850	0.000178314	-0.817683
AT1G64940	1.20459e-06	1.99524	AT2G29300	1.58223e-09	-1.57982	AT3G49570	0.00029162	0.846359	AT5G01240	0.000178314	-0.513457
AT2G47780	1.25006e-06	2.30093	AT4G25910	1.61588e-09	-1.06638	AT4G25260	0.000292352	0.697493	AT1G52820	0.000178561	-5.30282
AT3G30214	1.27778e-06	1.03993	AT2G01420	1.63312e-09	-0.804061	AT1G60470	0.000292587	1.06542	AT1G49490	0.000181168	-2.22294
AT1G79520	1.31308e-06	0.765847	AT4G04850	1.68817e-09	-0.816904	AT3G19200	0.000299375	1.42786	AT5G50450	0.000181593	-0.771053
AT4G23680	1.31308e-06	1.06467	AT4G23400	1.68817e-09	-0.890658	AT5G57530	0.000302015	1.26207	AT4G34830	0.000183462	-0.501203
AT3G12833	1.32136e-06	5.7514	AT2G18328	1.70238e-09	-2.43816	AT3G21720	0.000304917	1.11106	AT2G36895	0.000184506	-0.577591
AT5G43150	1.3244e-06	0.662355	AT5G07020	1.70238e-09	-0.840377	AT5G35738	0.000305307	1.95821	AT4G13830	0.000185267	-0.617776
AT3G05640	1.348e-06	1.05677	AT1G55370	1.71171e-09	-1.31733	AT3G21760	0.000306852	0.641419	AT2G29890	0.00018621	-0.658464
AT5G05500	1.35054e-06	1.29071	AT5G24314	1.72087e-09	-0.776086	AT4G08570	0.000308156	1.19148	AT2G40100	0.000186996	-0.595517
AT5G13580	1.36489e-06	1.13173	AT1G19740	1.72468e-09	-1.23057	AT5G62490	0.000308948	2.38785	AT4G30580	0.000187017	-0.515364
AT1G77000	1.37236e-06	0.896436	AT1G56050	1.75406e-09	-1.08723	AT1G27921	0.000309153	1.21389	AT1G65230	0.000187166	-0.502099
AT5G57090	1.38481e-06	0.881944	AT2G36835	1.79337e-09	-0.996202	AT1G71380	0.000311164	2.3975	AT3G20600	0.000187216	-1.11495
AT1G49660	1.38844e-06	0.621459	AT2G03390	1.79388e-09	-0.895346	AT5G01747	0.000318504	1.62586	AT1G05385	0.000189731	-0.88807
AT4G15160	1.39767e-06	1.35596	AT1G21350	1.80528e-09	-1.11836	AT4G00975	0.000324149	2.96586	AT3G47340	0.000190474	-1.1607
AT3G28510	1.40714e-06	1.31602	AT2G21370	1.87935e-09	-1.13454	AT5G26220	0.000328401	1.00086	AT5G65685	0.000190979	-0.606679
AT1G80820	1.41281e-06	1.11086	AT3G52370	1.89843e-09	-1.29562	AT4G18170	0.000330539	1.37571	AT4G22690	0.000192962	-0.685669
AT2G34810	1.45774e-06	0.844127	AT4G02850	1.91984e-09	-1.50217	AT2G32680	0.000332217	3.42674	AT5G26290	0.000194332	-0.606847
AT2G41220	1.49359e-06	0.610646	AT3G60750	1.93589e-09	-0.847309	AT3G62455	0.00033944	1.49102	AT3G61080	0.00019541	-0.702549
AT3G05120	1.49359e-06	0.811364	AT5G02760	1.93589e-09	-1.90679	AT4G17280	0.000339936	0.634131	AT4G27440	0.000196163	-0.695534
AT4G02710	1.512e-06	0.759829	AT4G15545	1.95372e-09	-0.842162	AT5G02350	0.000340857	1.82283	AT3G05410	0.000196749	-0.691307
AT2G02120	1.51922e-06	1.08168	AT2G26900	1.96814e-09	-0.869523	AT3G25795	0.000343918	1.59853	AT2G20290	0.000196952	-0.713659
AT3G48690	1.54337e-06	0.567637	AT3G62530	2.00785e-09	-0.84175	AT5G40380	0.00034461	1.0494	AT1G56050	0.000197538	-0.502941
AT4G11220	1.54602e-06	0.656894	AT5G38510	2.02826e-09	-0.977311	AT2G45290	0.000345514	0.514575	AT1G32520	0.000197864	-0.754881
AT5G64810	1.55398e-06	2.13582	AT3G49140	2.04901e-09	-1.07009	AT3G59320	0.000353491	0.822681	AT1G78180	0.000199167	-0.788784
AT1G65690	1.55882e-06	0.922409	AT1G27210	2.04914e-09	-1.10058	AT5G50800	0.000354362	1.02834	AT3G60110	0.000199369	-0.832133
AT3G16050	1.55882e-06	0.965564	AT2G23670	2.0535e-09	-0.964851	AT2G30020	0.000355964	0.842889	AT2G29300	0.000205745	-1.57479
AT4G04940	1.60274e-06	0.765653	AT1G21130	2.07434e-09	-1.24866	AT4G08210	0.000358131	2.50132	AT4G23980	0.000211283	-0.530783
AT5G03860	1.61803e-06	1.42583	AT4G13250	2.08999e-09	-1.48235	AT1G05560	0.000358158	0.650204	AT4G33970	0.000211283	-4.0743
AT4G25990	1.62691e-06	1.42155	AT4G24670	2.09406e-09	-1.75775	AT1G72130	0.000362478	0.577107	AT5G21170	0.000213212	-0.542552
AT4G16670	1.62905e-06	0.963304	AT3G45640	2.1095e-09	-0.939084	AT5G15870	0.000369947	0.573551	AT4G19020	0.000214464	-0.739557
AT2G34790	1.63862e-06	1.62606	AT1G14030	2.1522e-09	-1.13854	AT5G23600	0.000378661	3.39197	AT4G32915	0.000219074	-0.5961
AT5G23530	1.6424e-06	0.716692	AT5G04810	2.19114e-09	-1.01939	AT5G44060	0.000378661	0.793453	AT3G42658	0.000223053	-5.15709
AT2G23910	1.67908e-06	1.25975	AT4G11175	2.26626e-09	-1.35019	AT2G25010	0.000381198	0.565377	AT1G09480	0.000223331	-2.62058
AT1G06090	1.67991e-06	1.96418	AT4G16880	2.28881e-09	-2.54355	AT1G49570	0.00038264	1.7697	AT3G49160	0.000223331	-1.42065
AT2G39130	1.68876e-06	0.634482	AT3G22420	2.29784e-09	-1.0425	AT5G09585	0.000386445	3.91715	AT1G08900	0.000226589	-0.937782
AT4G21470	1.72006e-06	0.603172	AT1G68830	2.30536e-09	-0.714624	AT3G47380	0.00038919	1.00389	AT3G27690	0.000228548	-0.536857
AT5G04200	1.72357e-06	1.56874	AT3G16520	2.35423e-09	-0.804732	AT1G26208	0.000391015	1.06901	AT1G18060	0.00022981	-0.517616
AT4G20860	1.75418e-06	0.588348	AT1G51100	2.35748e-09	-1.35686	AT5G44980	0.000392083	1.85253	AT4G15690	0.00022981	-1.28567
AT2G30550	1.75664e-06	0.960743	AT3G21870	2.35877e-09	-1.51447	AT1G56170	0.000392627	0.735188	AT1G80440	0.000231268	-0.55988
AT4G22820	1.826e-06	0.711764	AT3G09210	2.37777e-09	-1.05039	AT3G04330	0.000392627	3.40386	AT1G26250	0.000234203	-1.27942
AT1G64110	1.83079e-06	1.60989	AT5G63180	2.38827e-09	-1.69426	AT3G17820	0.00040426	0.524569	AT5G22920	0.000238113	-0.935663
AT1G25530	1.85112e-06	1.15196	AT3G25920	2.43018e-09	-1.19802	AT4G28520	0.000419736	5.81534	AT4G29270	0.000240979	-0.521641
AT5G53450	1.85418e-06	1.40758	AT1G35420	2.44868e-09	-0.968391	AT1G60620	0.000419757	0.763462	AT1G35612	0.000241841	-0.875791
AT3G28140	1.85649e-06	1.06961	AT1G12410	2.44973e-09	-0.650971	AT2G35345	0.000422729	3.97915	AT1G68520	0.000242011	-0.587878
AT2G01830	1.86643e-06	0.706154	AT4G14040	2.49713e-09	-1.21875	AT3G16660	0.00042398	0.521765	AT4G17615	0.000249165	-0.732305
AT2G23330	1.86824e-06	1.26606	AT1G48030	2.50467e-09	-0.715648	AT3G25510	0.000425295	1.41965	AT1G53030	0.000251839	-0.924188
AT1G75730	1.8921e-06	0.87744	AT3G53470	2.50964e-09	-1.28004	AT2G02680	0.000439583	1.04892	AT2G32040	0.000255173	-0.507921
AT3G61630	1.89721e-06	1.01399	AT4G33000	2.50964e-09	-1.23288	AT1G66390	0.00044025	5.24934	AT3G03630	0.000255173	-0.60953
AT1G64950	1.89738e-06	0.610299	AT1G49380	2.59149e-09	-0.988135	AT5G15845	0.000441166	1.49993	AT5G52100	0.000255173	-0.574379
AT1G80110	1.94798e-06	1.13399	AT1G08900	2.65798e-09	-1.7325	AT4G21020	0.000441537	1.69503	AT5G66090	0.000258622	-0.522268
AT1G77330	1.95911e-06	0.79843	AT1G02820	2.66122e-09	-1.23679	AT1G76320	0.000441671	0.547533	AT5G55100	0.000261562	-0.530089
AT2G18950	1.99796e-06	0.600332	AT5G39830	2.6906e-09	-0.728681	AT2G44080	0.000455574	1.24807	AT1G04640	0.000262399	-0.531466
AT1G51140	1.99968e-06	0.703248	AT3G16530	2.69678e-09	-1.26405	AT3G62090	0.000455574	1.19302	AT1G78230	0.000262399	-0.745262
AT4G30850	2.017e-06	0.733065	AT5G20140	2.69678e-09	-0.924399	AT3G60160	0.000470799	1.20571	AT3G27930	0.000264338	-0.729482
AT1G72730	2.01721e-06	0.673926	AT1G25550	2.69707e-09	-0.732267	AT3G16330	0.000471493	0.842932	AT2G10940	0.000270808	-0.71708
AT4G05410	2.03383e-06	0.781342	AT5G02180	2.70319e-09	-2.0288	AT1G07640	0.000471524	0.56187	AT2G29180	0.000271322	-0.706507
AT2G47180	2.03591e-06	0.647319	AT5G45680	2.70504e-09	-1.27263	AT5G10080	0.000481709	0.933304	AT2G02820	0.000272824	-0.576227
AT3G48510	2.06392e-06	2.57721	AT2G33180	2.78445e-09	-1.25907	AT2G36485	0.000485304	1.6891	AT2G36000	0.000275585	-0.719221
AT1G56020	2.07139e-06	1.00419	AT4G24090	2.79007e-09	-1.03458	AT1G76130	0.000485591	0.546402	AT2G21650	0.000275689	-2.17072
AT2G29090	2.0775e-06	1.03421	AT2G18300	2.80068e-09	-1.32003	AT1G51140	0.000486018	0.584161	AT1G56140	0.000281234	-0.604738
AT2G44450	2.09419e-06	0.880714	AT4G19530	2.84612e-09	-1.52622	AT5G60020	0.000486837	0.871391	AT5G02710	0.000283294	-0.622104
AT5G51890	2.15028e-06	1.10858	AT3G43540	2.85164e-09	-0.949022	AT1G72770	0.000489523	0.609306	AT1G08910	0.000285071	-0.6234
AT5G01670	2.19548e-06	0.862688	AT1G03400	2.8965e-09	-1.32511	AT5G63130	0.000489523	0.660741	AT4G30120	0.000285071	-2.47869
AT4G21730	2.23042e-06	1.9834	AT3G19710	2.8965e-09	-1.19191	AT5G03860	0.000490504	1.18592	AT2G32500	0.000286969	-0.791318
AT4G24480	2.26811e-06	0.737048	AT5G16715	2.90029e-09	-0.748383	AT1G78960	0.000492313	0.996704	AT5G26000	0.000289409	-0.519222
AT2G34070	2.27226e-06	0.780911	AT1G69740	2.90927e-09	-0.852101	AT3G03341	0.000493363	1.35333	AT3G47800	0.000296531	-0.652931
AT1G53310	2.27617e-06	0.631788	AT5G53580	2.93255e-09	-0.839442	AT5G46780	0.000496842	0.979832	AT3G57470	0.000300608	-0.676592
AT3G10410	2.28852e-06	0.769227	AT5G03940	2.94517e-09	-0.870023	AT2G25790	0.000497419	0.619596	AT2G19410	0.000304185	-1.43967
AT3G62090	2.29319e-06	1.33313	AT5G21100	3.06696e-09	-0.744124	AT3G09830	0.000498406	0.676988	AT2G02410	0.000306157	-0.782246
AT1G07810	2.33178e-06	0.520709	AT3G56160	3.1587e-09	-0.948858	AT3G22430	0.00050141	0.877041	AT1G13650	0.000315402	-0.867704
AT5G18690	2.33178e-06	0.77109	AT5G52970	3.20847e-09	-1.04769	AT3G16050	0.000506757	0.993598	AT5G01920	0.000316373	-0.559363
AT4G23690	2.36288e-06	0.639795	AT4G04570	3.20863e-09	-1.43238	AT5G10510	0.000509375	0.676936	AT2G18680	0.000319076	-1.33027
AT5G41040	2.36582e-06	1.0189	AT5G23040	3.26875e-09	-0.76892	AT5G40790	0.000509375	3.32219	AT3G06880	0.000319076	-0.720945
AT2G03220	2.39113e-06	0.711856	AT3G47560	3.29064e-09	-1.47282	AT1G02700	0.000510167	1.76601	AT4G12830	0.000330884	-0.529328
AT2G42570	2.40112e-06	0.70625	AT1G50450	3.29985e-09	-0.941642	AT2G33590	0.000524631	0.520202	AT3G60130	0.000331925	-0.591723
AT1G63000	2.42124e-06	0.610284	AT3G13180	3.36236e-09	-0.964489	AT5G10770	0.000529122	0.772874	AT1G53120	0.000333836	-0.695458
AT5G40390	2.44359e-06	0.637474	AT3G05727	3.39577e-09	-1.28644	AT4G25140	0.000533783	4.09532	AT4G29750	0.000339928	-0.541475
AT3G11340	2.44814e-06	0.881813	AT3G23400	3.39745e-09	-0.771692	AT4G31330	0.000541659	1.50443	AT3G51870	0.000343353	-0.763242
AT2G05765	2.45873e-06	1.64537	AT2G42380	3.45644e-09	-1.73488	AT1G30760	0.000541901	0.825236	AT1G75100	0.000344168	-0.568695
AT5G11110	2.47095e-06	1.24476	AT1G75750	3.50298e-09	-1.06557	AT5G66400	0.000542742	1.26756	AT5G02120	0.00034461	-0.546264
AT1G52618	2.47141e-06	5.46232	AT1G06645	3.51742e-09	-1.68285	AT4G18425	0.000543708	1.92918	AT5G07100	0.00034461	-0.968587
AT3G03370	2.48829e-06	2.44645	AT1G64370	3.51742e-09	-0.977901	AT1G58590	0.000549821	0.601553	AT2G43535	0.000352413	-0.565966
AT2G47650	2.4973e-06	0.614047	AT4G17870	3.52909e-09	-0.808339	AT1G21060	0.000555916	0.849376	AT2G07680	0.000353083	-0.643867
AT4G29110	2.4973e-06	1.02647	AT4G34830	3.5548e-09	-0.96439	AT1G17750	0.000560537	0.832734	AT4G16980	0.000354198	-0.59837
AT1G20440	2.52024e-06	0.775811	AT3G18980	3.62694e-09	-1.15485	AT3G50770	0.000562829	2.55938	AT1G53440	0.000356662	-0.600536
AT2G19860	2.52561e-06	0.611395	AT4G37925	3.63996e-09	-0.804457	AT5G10745	0.000567231	0.58209	AT3G12150	0.000362447	-0.684899
AT2G34910	2.53033e-06	1.54458	AT3G01690	3.66119e-09	-0.812679	AT4G22530	0.000571838	0.711888	AT4G32900	0.000364289	-0.65756
AT1G73100	2.53727e-06	0.711287	AT4G16950	3.67488e-09	-1.09222	AT5G09970	0.000572188	0.718604	AT1G12250	0.000364598	-0.600376
AT4G26890	2.58183e-06	1.88387	AT3G27050	3.68761e-09	-0.868746	AT4G02940	0.000575709	0.608708	AT3G23480	0.00036618	-2.73975
AT5G67370	2.58627e-06	0.566033	AT4G16410	3.69247e-09	-0.956292	AT2G25890	0.000576314	1.50998	AT2G48070	0.000369866	-0.548921
AT1G43790	2.58867e-06	1.31809	AT2G35960	3.72634e-09	-0.9989	AT1G07485	0.000577446	3.71798	AT1G75460	0.000369947	-0.566645
AT5G54960	2.58912e-06	0.84907	AT3G15840	3.73543e-09	-0.839201	AT5G02670	0.000579527	0.920914	AT2G23030	0.000369947	-0.566769
AT5G55110	2.60116e-06	2.10483	AT3G02170	3.75519e-09	-0.82201	AT4G17788	0.0005832	2.33281	AT5G22390	0.000370751	-0.832292
AT4G33950	2.60311e-06	0.753159	AT1G44920	3.82447e-09	-1.2868	AT3G24929	0.000594568	2.04475	AT4G18970	0.000372273	-0.601875
AT5G17330	2.60962e-06	0.507933	AT2G22670	3.83333e-09	-0.731449	AT1G61310	0.000595451	0.747641	AT5G01600	0.000378	-0.813679
AT1G73010	2.64952e-06	1.51961	AT1G62960	3.83739e-09	-0.875003	AT1G34460	0.000598533	2.77469	AT1G32200	0.000378995	-0.564693
AT5G09530	2.65009e-06	0.771943	AT5G02830	3.83739e-09	-0.731144	AT5G19097	0.00060671	1.69085	AT5G21100	0.000378995	-0.533794
AT5G13370	2.67796e-06	0.982497	AT5G49940	3.84808e-09	-0.81466	AT1G54570	0.000611196	0.553379	AT2G29290	0.000382267	-0.719094
AT1G62570	2.71832e-06	0.96355	AT2G38330	3.89747e-09	-1.15297	AT1G77450	0.000611196	0.722043	AT1G49310	0.00038367	-0.851072
AT5G66650	2.72431e-06	1.26607	AT1G31800	3.95371e-09	-0.78572	AT4G32810	0.000612468	1.23173	AT2G38820	0.000385821	-0.592849
AT5G03190	2.74365e-06	0.615563	AT1G32160	3.97689e-09	-0.845488	AT4G00500	0.000615667	0.729013	AT1G11930	0.000390968	-0.537026
AT3G05630	2.75386e-06	1.33581	AT4G16155	4.01378e-09	-0.956859	AT3G50780	0.000617493	0.505026	AT4G20960	0.000394913	-0.614914
AT1G17870	2.77789e-06	0.859527	AT4G21760	4.01557e-09	-1.49016	AT2G35300	0.00061806	1.54326	AT1G73530	0.000395506	-0.689502
AT5G03260	2.77882e-06	1.52434	AT4G09350	4.02001e-09	-1.13822	AT2G29525	0.000620594	1.05067	AT1G32990	0.000398206	-0.596278
AT4G35850	2.81648e-06	0.666035	AT4G23100	4.04252e-09	-0.671547	AT5G56520	0.000627537	0.722967	AT5G58250	0.000400134	-0.564438
AT1G71380	2.83423e-06	2.72031	AT5G45650	4.16754e-09	-1.6393	AT5G19790	0.000635701	1.16871	AT2G27270	0.000401787	-4.7194
AT1G69270	2.83833e-06	0.908776	AT1G05190	4.18359e-09	-1.04633	AT1G30190	0.000638055	1.62467	AT5G44600	0.00040426	-1.13676
AT2G34357	2.84458e-06	0.653935	AT5G53160	4.21614e-09	-0.859255	AT3G27250	0.000642814	1.85008	AT1G10020	0.000405661	-0.727752
AT4G35350	2.84937e-06	1.12151	AT1G71720	4.22993e-09	-1.04714	AT3G23910	0.000645187	0.543629	AT3G01850	0.000406235	-0.714669
AT1G22360	2.8733e-06	0.536007	AT3G05625	4.22993e-09	-1.40625	AT2G18980	0.000655195	0.581463	AT1G17600	0.000407029	-1.93973
AT5G22020	2.87388e-06	0.602893	AT5G03380	4.22993e-09	-0.922526	AT1G62540	0.000657524	0.720225	AT4G35985	0.000417135	-0.531781
AT5G56630	2.8766e-06	0.676052	AT1G55490	4.39794e-09	-0.926716	AT5G28430	0.000657524	2.31567	AT5G50530	0.00041911	-0.849136
AT1G50420	2.89163e-06	0.860667	AT5G49760	4.40569e-09	-0.830455	AT3G03660	0.000657532	3.95559	AT4G14368	0.000425295	-2.61921
AT5G02190	2.97251e-06	1.68133	AT4G19420	4.57007e-09	-1.12648	AT3G11080	0.000659528	1.78786	AT2G46910	0.000427653	-0.517545
AT1G19630	2.97545e-06	1.52769	AT4G37040	4.605e-09	-0.947318	AT2G41850	0.000667611	2.72255	AT5G45680	0.000428063	-0.563797
AT1G49450	2.97545e-06	0.907906	AT5G24300	4.60522e-09	-0.697244	AT3G62630	0.000670677	0.512846	AT1G79950	0.000432223	-0.731004
AT1G60470	3.00573e-06	1.97151	AT1G32200	4.6281e-09	-1.21297	AT1G68330	0.000671341	1.91472	AT3G12550	0.000433262	-0.774108
AT4G13390	3.01547e-06	1.79452	AT1G64150	4.68861e-09	-1.22266	AT2G26695	0.000680604	0.815293	AT3G55330	0.000437043	-0.512758
AT3G14720	3.04615e-06	0.556188	AT2G40300	4.68861e-09	-2.12534	AT1G14730	0.000680622	0.731794	AT1G30520	0.000438633	-0.856909
AT5G07370	3.11877e-06	0.532316	AT2G22540	4.71042e-09	-0.849546	AT3G60080	0.000680622	0.662915	AT1G51940	0.000439291	-0.635013
AT1G54130	3.12408e-06	0.63523	AT4G12980	4.80103e-09	-1.134	AT4G28650	0.000681959	0.684674	AT5G44660	0.000441871	-0.904586
AT4G36880	3.12837e-06	1.05884	AT1G34760	4.8614e-09	-1.55686	AT2G25150	0.000686659	1.00765	AT3G46130	0.000443771	-0.875962
AT2G33020	3.1502e-06	2.71396	AT3G59060	4.93649e-09	-0.713085	AT5G55110	0.000687251	1.89472	AT3G03820	0.000443857	-0.843906
AT5G01290	3.15132e-06	0.605801	AT1G68840	4.93723e-09	-0.925512	AT1G13050	0.000698698	1.57176	AT2G28605	0.00044396	-0.850184
AT5G14130	3.1536e-06	1.30894	AT3G54830	5.03972e-09	-1.3548	AT3G20015	0.000699364	0.528862	AT5G44750	0.00044517	-0.515689
AT1G19860	3.17283e-06	0.735917	AT5G05580	5.03972e-09	-1.05787	AT1G11220	0.000702852	0.822017	AT1G01080	0.000470425	-0.504068
AT1G72770	3.17283e-06	0.792276	AT2G42190	5.06273e-09	-0.979933	AT2G01175	0.000705986	2.99186	AT2G14880	0.000477871	-0.563382
AT1G59940	3.19153e-06	1.20593	AT2G46810	5.06273e-09	-1.61925	AT5G13230	0.000705986	2.30952	AT5G05060	0.000477871	-0.587938
AT5G16970	3.21951e-06	0.631692	AT3G51150	5.08629e-09	-1.16727	AT3G23110	0.000707294	3.10969	AT5G45080	0.000479998	-1.54816
AT1G56145	3.25947e-06	0.626027	AT4G25370	5.12897e-09	-0.819732	AT3G44690	0.000710311	1.05897	AT5G14960	0.000481709	-0.88442
AT3G24310	3.2716e-06	2.11616	AT2G35130	5.17351e-09	-0.992762	AT1G05450	0.000711127	2.38315	AT5G40610	0.000481709	-0.587473
AT5G10770	3.29754e-06	0.898468	AT2G28305	5.21944e-09	-0.999964	AT2G37870	0.000721468	1.99828	AT1G64500	0.000486837	-0.602936
AT5G60310	3.29754e-06	3.13953	AT3G51420	5.21944e-09	-1.23349	AT3G25013	0.000726853	3.70537	AT2G17660	0.000495469	-1.51329
AT1G53110	3.32115e-06	1.21119	AT3G23030	5.31162e-09	-0.958381	AT5G25755	0.000731294	2.57761	AT4G03510	0.000500142	-0.740284
AT1G23800	3.46215e-06	1.25647	AT4G22755	5.52528e-09	-1.91424	AT5G65830	0.000738186	1.35309	AT5G16350	0.000501871	-0.848463
AT1G31950	3.47883e-06	1.05932	AT1G50732	5.64471e-09	-1.40603	AT4G19030	0.000744447	0.684758	AT1G01030	0.000503105	-0.939979
AT3G20660	3.50419e-06	1.55248	AT1G23400	5.64772e-09	-0.893208	AT3G13160	0.000749461	0.65343	AT5G24165	0.000520085	-0.591499
AT4G23750	3.51088e-06	0.991524	AT3G24430	5.69386e-09	-0.79601	AT2G22680	0.000759626	0.683976	AT2G14580	0.000521829	-1.37969
AT3G52470	3.5156e-06	0.55087	AT1G29450	5.72577e-09	-2.82057	AT4G18550	0.000760027	1.36046	AT4G12320	0.000528383	-0.617006
AT5G43840	3.5341e-06	2.20496	AT2G45770	5.72577e-09	-0.865773	AT2G25160	0.00076645	0.716227	AT4G12980	0.000529122	-0.629288
AT3G53668	3.54586e-06	0.513954	AT1G22700	5.80658e-09	-0.888104	AT1G52690	0.000774961	1.66547	AT2G23600	0.000530694	-0.527662
AT2G38530	3.55675e-06	0.666794	AT1G64900	5.9964e-09	-0.832971	AT5G26146	0.000774961	2.25431	AT5G13655	0.000533783	-2.66614
AT5G01220	3.56766e-06	0.709533	AT1G03475	6.04281e-09	-0.878003	AT3G53980	0.000776004	0.716209	AT4G39250	0.000535989	-3.93992
AT3G18280	3.58219e-06	0.917435	AT3G16850	6.07605e-09	-0.796164	AT4G26255	0.000785109	1.7653	AT4G27600	0.00053951	-0.512659
AT4G14310	3.59559e-06	0.70685	AT5G08410	6.08896e-09	-1.52153	AT3G04000	0.0008009	0.883882	AT4G03150	0.000542443	-0.913301
AT4G34050	3.6492e-06	0.632778	AT1G78020	6.2417e-09	-0.755757	AT3G26330	0.000801235	0.747065	AT1G55140	0.000544673	-0.568617
AT3G23990	3.67113e-06	0.517863	AT5G35970	6.24808e-09	-0.732154	AT5G18245	0.000804315	1.19077	AT1G78600	0.000545127	-0.51384
AT1G12740	3.67411e-06	1.12063	AT1G72940	6.45755e-09	-1.13831	AT5G64000	0.000804487	2.08273	AT5G13730	0.000555916	-0.79033
AT5G63970	3.70369e-06	0.830963	AT2G24060	6.58301e-09	-1.04641	AT3G08860	0.000804738	1.15172	AT1G06645	0.000563963	-0.950308
AT3G01990	3.75881e-06	0.922669	AT3G48720	6.58698e-09	-1.79227	AT5G08185	0.00080517	0.793259	AT1G53920	0.000563963	-0.773733
AT5G37600	3.77835e-06	0.576315	AT5G19370	6.74382e-09	-0.803107	AT5G18070	0.000806069	0.802802	AT4G24540	0.000563963	-1.67674
AT3G62040	3.91776e-06	0.71836	AT5G20720	6.75015e-09	-0.907953	AT5G41040	0.000807369	0.750553	AT5G07240	0.00056465	-0.783462
AT4G22530	3.93151e-06	0.822076	AT5G67420	6.84283e-09	-0.838245	AT5G53990	0.000817743	1.08852	AT3G07195	0.000571838	-1.18768
AT1G19230	3.93157e-06	0.934578	AT5G12470	6.8658e-09	-0.699882	AT5G57240	0.000821598	1.22004	AT3G25920	0.000571838	-0.53037
AT2G31141	3.94138e-06	3.80627	AT2G05160	6.87314e-09	-2.67762	AT5G38240	0.000828522	0.679857	AT1G07610	0.000576314	-1.07624
AT5G60790	3.94138e-06	0.544044	AT2G29340	6.9206e-09	-0.94216	AT5G54040	0.000828522	0.863816	AT5G65890	0.000592982	-0.58293
AT1G30700	3.9527e-06	1.391	AT5G57030	6.95195e-09	-0.816588	AT2G43880	0.000829559	1.62236	AT2G29320	0.000594002	-0.811333
AT5G39670	3.96478e-06	1.38499	AT5G48485	6.98793e-09	-1.05606	AT4G12270	0.000829559	3.62039	AT3G51600	0.000605961	-0.696747
AT2G38710	4.01006e-06	0.508397	AT5G25190	7.03916e-09	-2.05691	AT5G59732	0.000830496	1.24649	AT1G08930	0.00060607	-0.561124
AT1G43910	4.02262e-06	1.03424	AT1G16390	7.04169e-09	-1.89305	AT1G73130	0.00083465	0.846972	AT4G15990	0.000615726	-0.95119
AT4G30960	4.03792e-06	0.551167	AT4G27300	7.09542e-09	-1.00682	AT2G36640	0.00083465	1.28682	AT5G13770	0.000620594	-0.524529
AT1G30970	4.0918e-06	0.525323	AT1G74640	7.13024e-09	-0.951602	AT2G36792	0.000834877	1.45608	AT2G37150	0.000625279	-0.568797
AT3G11410	4.12884e-06	0.643142	AT4G17460	7.13024e-09	-1.04999	AT1G75170	0.000841135	0.66294	AT1G03410	0.000627537	-0.960392
AT1G22410	4.15326e-06	0.534447	AT1G32540	7.25845e-09	-2.432	AT3G56980	0.000843353	1.47774	AT1G64860	0.000628848	-0.503933
AT4G18780	4.18151e-06	0.750603	AT1G17220	7.46028e-09	-0.8225	AT4G13390	0.000843353	1.78277	AT5G41590	0.000632923	-0.5594
AT1G31120	4.18809e-06	0.813347	AT5G58960	7.51456e-09	-0.964266	AT5G24080	0.000844254	1.41804	AT3G53460	0.000643047	-0.585214
AT2G12490	4.23536e-06	1.52701	AT3G10970	7.54316e-09	-0.667709	AT1G22150	0.000850722	0.719834	AT1G06980	0.000645187	-1.15465
AT3G17240	4.28647e-06	0.526002	AT4G18740	7.57838e-09	-1.53276	AT5G53450	0.000854942	0.916972	AT1G77210	0.000646297	-0.787405
AT2G34300	4.2885e-06	0.563297	AT1G08540	7.61134e-09	-0.88636	AT5G40020	0.000865026	1.1354	AT4G22070	0.00065635	-0.666851
AT3G29410	4.35123e-06	1.19541	AT2G41100	7.66458e-09	-1.26195	AT3G44430	0.000878911	0.503756	AT1G07000	0.000657524	-0.621249
AT4G11600	4.43702e-06	0.602283	AT2G18560	7.71364e-09	-1.12663	AT1G10120	0.000881324	0.629851	AT3G06820	0.00065849	-0.607684
AT3G57490	4.47548e-06	0.760844	AT5G63020	7.86214e-09	-1.20223	AT1G45248	0.000891492	1.70489	AT5G11840	0.000661021	-0.507577
AT3G44190	4.50033e-06	0.658471	AT1G26761	7.98699e-09	-1.42644	AT5G48850	0.000891492	1.19788	AT1G11070	0.000667603	-2.11525
AT3G44690	4.54389e-06	1.36975	AT1G32990	8.07895e-09	-1.216	AT1G56600	0.000906865	0.876685	AT5G59130	0.000671308	-0.622556
AT2G25160	4.54685e-06	0.884791	AT5G28770	8.14156e-09	-1.75018	AT2G18370	0.000914897	0.682973	AT4G21770	0.000691555	-0.68848
AT2G43820	4.54685e-06	0.654683	AT3G54660	8.19606e-09	-0.625894	AT1G68840	0.000917692	0.561679	AT1G68890	0.000693045	-0.56464
AT5G02270	4.58442e-06	0.68373	AT1G04240	8.2263e-09	-0.984403	AT3G22600	0.000937288	0.55827	AT2G35450	0.000702191	-0.522404
AT5G19520	4.6071e-06	0.98089	AT3G04210	8.24945e-09	-1.59959	AT5G10120	0.000948171	2.74852	AT1G74330	0.000705641	-0.779018
AT3G20250	4.62436e-06	0.650384	AT3G17470	8.30989e-09	-0.804437	AT4G39670	0.000954944	0.790048	AT3G28930	0.000709552	-0.871162
AT4G39955	4.64406e-06	0.917571	AT3G18500	8.44765e-09	-1.03433	AT5G52760	0.000957218	2.93271	AT5G19190	0.000712628	-0.783156
AT2G39110	4.66276e-06	0.839746	AT1G54520	8.46481e-09	-0.784986	AT4G31910	0.000975834	0.521625	AT3G15620	0.000714988	-0.901052
AT4G00940	4.66276e-06	1.36221	AT4G33470	8.49304e-09	-1.19049	AT1G49360	0.000984928	0.805845	AT4G13500	0.000725405	-0.558757
AT4G25810	4.67491e-06	0.78454	AT5G65010	8.49565e-09	-0.895769	AT5G22608	0.000987172	1.42979	AT4G22490	0.000734309	-0.565258
AT4G15910	4.68367e-06	0.754044	AT4G29310	8.54701e-09	-1.10264	AT4G13180	0.000996644	0.701092	AT4G06536	0.000737161	-0.750009
AT5G23220	4.70894e-06	1.42165	AT1G80760	8.55832e-09	-1.44838	AT5G61390	0.000996965	0.591837	AT3G55080	0.000739361	-0.709649
AT2G17760	4.71725e-06	0.665229	AT5G51020	8.62726e-09	-0.9091	AT1G25175	0.00099831	1.52119	AT5G44610	0.000744336	-0.881314
AT5G06460	4.72505e-06	0.567379	AT5G19140	8.66338e-09	-0.729204	AT5G49215	0.00099831	0.897004	AT4G14870	0.000744386	-0.639157
AT3G50760	4.72766e-06	1.45451	AT1G05385	8.66721e-09	-1.23046	AT1G13420	0.000998626	0.737311	AT5G18030	0.000744386	-0.537949
AT1G61970	4.78085e-06	0.860336	AT2G30010	8.66737e-09	-1.72976	AT5G49665	0.00101415	0.507196	AT3G50750	0.000746549	-0.603832
AT4G33550	4.85341e-06	1.78009	AT5G59250	8.73227e-09	-0.977507	AT1G47565	0.00102379	0.785138	AT1G73270	0.000748947	-2.05138
AT1G58190	4.87911e-06	1.55473	AT2G25840	8.87272e-09	-1.19905	AT3G29638	0.00103392	4.0739	AT3G01920	0.000750431	-0.60516
AT5G17850	4.91725e-06	1.46932	AT3G25805	8.88584e-09	-1.06674	AT1G73040	0.00103522	1.69494	AT2G27402	0.000759626	-0.76252
AT2G42790	4.97821e-06	0.741615	AT3G50685	8.94521e-09	-1.07572	AT1G05310	0.00104178	1.60594	AT2G31810	0.000760021	-0.502307
AT3G22235	4.97896e-06	1.0934	AT1G51805	9.0391e-09	-0.980187	AT1G03790	0.0010425	1.86932	AT2G45920	0.00076563	-0.633094
AT1G18075	4.99067e-06	2.29298	AT1G11720	9.09878e-09	-0.785077	AT1G48930	0.00104402	0.937183	AT5G63030	0.000769305	-0.699881
AT2G44300	5.01856e-06	1.07291	AT4G23890	9.09878e-09	-0.760298	AT2G37770	0.00104424	1.82288	AT3G05155	0.000773062	-1.85695
AT3G55850	5.06321e-06	0.648473	AT4G36850	9.34785e-09	-2.05118	AT4G08115	0.0010515	1.04498	AT1G09740	0.000787195	-0.538051
AT2G34610	5.10639e-06	1.45842	AT4G37200	9.3743e-09	-0.918963	AT3G22104	0.00105351	0.694598	AT2G44210	0.000787195	-0.522962
AT1G49032	5.10722e-06	0.845468	AT2G23390	9.38227e-09	-0.703174	AT2G29380	0.00106363	1.91743	AT4G33180	0.00079711	-0.647648
AT1G67120	5.21421e-06	0.717113	AT4G20360	9.39216e-09	-0.871865	AT3G25620	0.0010735	1.46087	AT1G07135	0.000804753	-1.82542
AT1G69252	5.21421e-06	0.569521	AT4G34150	9.40866e-09	-0.652144	AT1G64080	0.00107441	0.976136	AT1G64360	0.000805462	-2.04202
AT3G61198	5.22189e-06	2.93957	AT1G01790	9.57352e-09	-0.778712	AT5G40270	0.00107684	0.54691	AT5G19460	0.000806069	-0.527847
AT1G73680	5.24356e-06	0.597141	AT1G26560	9.57352e-09	-1.20055	AT3G59220	0.00109386	0.60137	AT3G33520	0.000817599	-0.563829
AT1G15440	5.33671e-06	0.64056	AT3G18390	9.57352e-09	-1.11149	AT5G51810	0.00109386	1.8596	AT1G65950	0.000822647	-0.566463
AT3G27250	5.37413e-06	1.59176	AT1G22590	9.85484e-09	-1.7496	AT5G24110	0.00109735	2.09227	AT3G53470	0.000826858	-0.591537
AT5G23600	5.454e-06	3.61081	AT2G20725	9.87695e-09	-1.1625	AT5G22630	0.00109864	0.559819	AT3G23170	0.000841021	-0.697795
AT2G29490	5.47104e-06	0.90885	AT1G10960	9.88185e-09	-1.05708	AT1G67360	0.00110757	0.508031	AT3G15820	0.000843353	-0.58488
AT5G01747	5.63172e-06	2.2639	AT5G21222	9.95208e-09	-1.07463	AT4G16900	0.00111244	0.872295	AT2G42250	0.000844239	-3.78984
AT5G09590	5.67636e-06	0.546272	AT1G12250	1.02603e-08	-1.12802	AT2G32487	0.00111727	1.23092	AT5G66550	0.000848262	-0.666999
AT1G18870	5.77885e-06	1.09286	AT1G15140	1.02946e-08	-0.951503	AT5G02490	0.00112195	0.709129	AT5G64380	0.00085686	-0.604457
AT5G26160	5.78158e-06	0.749113	AT3G08920	1.03273e-08	-1.77683	AT4G33550	0.00112791	1.36926	AT3G06070	0.000860273	-0.528275
AT2G17630	5.95569e-06	0.702284	AT3G29240	1.03386e-08	-0.945088	AT4G33810	0.00113668	2.42341	AT2G18700	0.000862296	-0.568255
AT2G05518	5.95748e-06	1.62577	AT4G21750	1.03497e-08	-0.949678	AT4G16680	0.00114344	1.03114	AT4G01935	0.000865026	-0.869301
AT4G04750	5.99758e-06	0.614812	AT1G66970	1.0419e-08	-1.18094	AT3G23250	0.00114383	2.37209	AT5G48530	0.000866713	-1.17335
AT1G14520	6.01433e-06	1.30787	AT4G08920	1.05778e-08	-0.758739	AT2G41190	0.001153	1.07276	AT5G07890	0.000868228	-0.529402
AT1G26820	6.03254e-06	1.55476	AT5G46690	1.05781e-08	-1.40175	AT3G22886	0.001153	2.36883	AT2G21045	0.000869372	-0.599103
AT1G75450	6.04019e-06	1.27089	AT3G48730	1.06293e-08	-0.879548	AT5G14490	0.001153	3.96423	AT1G60260	0.000881324	-0.623909
AT5G12940	6.05205e-06	0.70439	AT5G04140	1.06293e-08	-0.854525	AT1G73220	0.0011748	1.33759	AT1G52200	0.000891322	-0.760238
AT1G31040	6.22738e-06	1.24864	AT4G38690	1.07178e-08	-1.15829	AT5G57050	0.00118391	0.568435	AT5G42240	0.000895366	-0.586608
AT1G66470	6.27567e-06	1.19083	AT4G12970	1.09131e-08	-1.34819	AT1G34060	0.00118649	1.2391	AT5G40500	0.000901891	-0.775662
AT4G12640	6.29281e-06	0.540365	AT5G14120	1.10472e-08	-1.26109	AT4G26880	0.0011926	4.25119	AT1G62500	0.000931463	-0.925475
AT1G08920	6.32989e-06	0.909045	AT3G01120	1.10884e-08	-0.621853	AT1G03935	0.00120333	1.52324	AT1G65490	0.000942632	-0.830011
AT4G27830	6.34782e-06	0.687369	AT4G13220	1.14234e-08	-1.14198	AT4G26890	0.00120684	1.56292	AT3G10405	0.000945487	-0.750194
AT3G60280	6.45007e-06	1.32883	AT1G64355	1.16445e-08	-1.0162	AT3G61890	0.0012415	0.705657	AT3G15220	0.000948794	-0.533281
AT1G53580	6.46807e-06	0.637209	AT1G04640	1.17629e-08	-1.01949	AT1G33800	0.00124165	0.712397	AT5G25250	0.000949553	-1.12553
AT2G22680	6.49255e-06	0.789103	AT3G10520	1.18412e-08	-1.36879	AT4G01700	0.00126967	0.700486	AT5G51545	0.000949553	-0.503285
AT4G19030	6.50869e-06	0.930702	AT4G38770	1.18813e-08	-0.80247	AT1G79470	0.00127089	0.653485	AT5G57410	0.000955869	-0.532498
AT1G69600	6.5556e-06	1.4623	AT5G04490	1.19003e-08	-1.05689	AT5G60660	0.00127089	0.715335	AT3G61160	0.00096153	-0.71077
AT3G02570	6.58154e-06	0.503095	AT1G22630	1.21303e-08	-0.838092	AT4G16160	0.00130427	2.0234	AT2G41210	0.00097621	-0.824438
AT3G15240	6.6735e-06	0.916596	AT4G10120	1.21303e-08	-0.638153	AT1G29300	0.0013088	0.736901	AT4G33985	0.00097621	-0.607856
AT1G60960	6.70796e-06	0.923727	AT4G25290	1.21506e-08	-0.946605	AT2G39855	0.0013132	2.41225	AT5G08330	0.000978778	-0.670846
AT3G03170	6.80281e-06	1.38233	AT3G07010	1.21724e-08	-0.973734	AT3G18900	0.00131952	1.18382	AT5G18010	0.000981176	-1.05252
AT3G10660	6.81788e-06	0.848542	AT1G07010	1.23407e-08	-0.725376	AT4G01070	0.00134084	0.524765	AT1G15290	0.000982462	-0.504023
AT5G40420	6.99402e-06	1.9177	AT1G73540	1.23407e-08	-1.3148	AT5G01890	0.00134105	0.575234	AT2G41100	0.000986235	-0.569992
AT4G33150	7.00025e-06	0.832279	AT1G22650	1.24628e-08	-1.71916	AT1G49470	0.0013554	1.09224	AT2G29670	0.000993136	-0.540858
AT1G33560	7.02515e-06	0.637562	AT1G01600	1.24785e-08	-1.46074	AT5G42400	0.00136189	0.538018	AT3G17980	0.000995649	-2.66683
AT1G49570	7.02515e-06	1.54142	AT4G33630	1.24868e-08	-0.776401	AT1G67856	0.00136251	1.00959	AT3G15760	0.00099803	-1.02897
AT5G40020	7.09648e-06	1.13993	AT4G38860	1.26313e-08	-1.34377	AT5G48650	0.00138451	1.45941	AT3G47560	0.00100103	-0.77225
AT1G47565	7.12497e-06	0.962105	AT5G43700	1.26578e-08	-1.01488	AT4G12700	0.00139041	0.510827	AT1G12610	0.00100146	-2.01138
AT5G60580	7.20287e-06	0.56616	AT2G41090	1.26656e-08	-1.13033	AT3G55485	0.00140199	3.6038	AT3G47010	0.00100146	-1.08981
AT1G22150	7.24333e-06	0.894611	AT3G47290	1.26656e-08	-0.966999	AT2G19580	0.00140505	0.506618	AT3G23080	0.00103321	-0.569265
AT3G28007	7.29183e-06	2.19102	AT3G50270	1.26987e-08	-1.61474	AT1G23200	0.00140656	1.22444	AT1G51890	0.0010383	-1.16189
AT5G51810	7.33825e-06	2.02454	AT2G44230	1.28116e-08	-0.815971	AT5G52300	0.00140991	1.18372	AT3G22060	0.00103851	-0.59636
AT1G04560	7.35411e-06	1.52801	AT4G00750	1.28116e-08	-1.09044	AT1G58190	0.00141207	1.26273	AT1G66725	0.00104367	-1.0519
AT1G05100	7.3622e-06	2.10219	AT4G26700	1.28116e-08	-0.820907	AT5G55240	0.00142959	3.96686	AT4G16000	0.00104542	-1.01238
AT4G26200	7.3622e-06	1.41545	AT4G16990	1.30286e-08	-1.07886	AT1G19396	0.00143061	2.36548	AT1G21270	0.00105321	-0.731419
AT1G20160	7.43729e-06	0.822747	AT3G06070	1.31728e-08	-1.09919	AT1G54575	0.00143522	1.05195	AT5G27290	0.0010594	-0.564845
AT2G10606	7.47119e-06	3.92207	AT3G15900	1.31728e-08	-1.08016	AT2G31240	0.00143894	0.564967	AT1G01930	0.00105973	-0.503408
AT3G24660	7.5346e-06	0.623594	AT3G53130	1.33107e-08	-1.10816	AT2G14820	0.00145035	0.770198	AT1G07330	0.00106048	-3.30184
AT3G12750	7.71891e-06	1.40296	AT5G13770	1.35052e-08	-0.970133	AT1G08300	0.00146761	1.58983	AT5G54700	0.00106234	-2.09692
AT5G20960	7.73594e-06	0.561306	AT5G59730	1.35965e-08	-0.921212	AT2G05812	0.00148409	0.611735	AT3G43670	0.00107871	-0.575007
AT3G11080	7.75028e-06	1.76692	AT3G15570	1.372e-08	-1.33213	AT4G34860	0.00148572	0.527178	AT1G75250	0.00108322	-1.78418
AT3G13810	7.75606e-06	0.664155	AT3G49940	1.37378e-08	-0.899762	AT5G04380	0.00150347	2.87472	AT4G02850	0.00111727	-0.686614
AT2G11810	7.79058e-06	1.63139	AT5G25140	1.37378e-08	-1.58506	AT5G55620	0.00150347	0.658598	AT5G24580	0.00112408	-0.676376
AT5G22355	7.82296e-06	2.3088	AT5G44650	1.3813e-08	-0.869672	AT3G07420	0.00151592	0.629446	AT4G39640	0.00115428	-0.511676
AT3G61890	7.82352e-06	1.02496	AT2G47590	1.38652e-08	-0.808776	AT4G33730	0.00152409	1.43179	AT3G12012	0.0011771	-0.602168
AT3G60980	7.92302e-06	1.00493	AT2G17972	1.40572e-08	-1.53645	AT5G08750	0.00152972	0.626537	AT2G25840	0.00120684	-0.515928
AT1G01720	7.93635e-06	0.556564	AT2G21960	1.40572e-08	-0.768058	AT3G54590	0.00155527	0.880321	AT1G71696	0.00123276	-0.537616
AT1G61890	7.95559e-06	0.650513	AT1G79600	1.41713e-08	-0.742319	AT3G61590	0.00155527	0.548019	AT4G34900	0.00123487	-0.689299
AT1G27921	7.95608e-06	1.15321	AT3G48310	1.43289e-08	-1.15854	AT1G27740	0.00158087	1.07099	AT2G44230	0.00124466	-0.647998
AT4G37400	7.97213e-06	1.00883	AT1G80180	1.44402e-08	-1.04275	AT2G33070	0.00158559	4.44218	AT1G10930	0.00124627	-0.562774
AT5G08230	8.04313e-06	0.618705	AT1G24148	1.46661e-08	-1.24125	AT3G01990	0.00159729	0.642465	AT1G52410	0.00125098	-0.504132
AT1G58520	8.08213e-06	0.507141	AT2G42690	1.49236e-08	-0.738584	AT1G05690	0.00160386	0.562823	AT1G63860	0.00125098	-0.889031
AT1G03230	8.11233e-06	0.635994	AT4G21860	1.50509e-08	-0.613217	AT2G34810	0.00161561	0.835185	AT5G04360	0.00125747	-0.555534
AT5G12410	8.16655e-06	0.558601	AT5G47040	1.59785e-08	-0.626758	AT5G17980	0.00161749	0.640221	AT1G42430	0.00125754	-0.756851
AT2G18050	8.23774e-06	1.39038	AT1G66430	1.60814e-08	-0.990948	AT1G62290	0.00162246	0.733918	AT2G37750	0.00125754	-1.07719
AT3G11330	8.3138e-06	0.584775	AT1G62750	1.61245e-08	-0.791349	AT5G26770	0.00162246	0.514686	AT3G08920	0.00126016	-0.72949
AT1G68740	8.33009e-06	0.634988	AT2G29180	1.62729e-08	-1.25356	AT2G44300	0.00163904	0.970589	AT4G22755	0.00126974	-1.08522
AT3G24170	8.42642e-06	0.561122	AT3G06980	1.64738e-08	-0.774083	AT1G63650	0.00167808	0.975477	AT1G45145	0.00127466	-0.614401
AT1G09932	8.43475e-06	1.51841	AT4G17090	1.6864e-08	-0.898282	AT2G41820	0.00168805	0.504962	AT4G38230	0.00127813	-0.650431
AT3G63010	8.43941e-06	0.774937	AT1G77060	1.69596e-08	-1.29518	AT1G45180	0.00169655	0.55275	AT4G21445	0.0012784	-0.665496
AT5G48110	8.43941e-06	0.915352	AT4G24780	1.70246e-08	-0.722118	AT3G62680	0.00170009	0.97128	AT1G63750	0.00129027	-0.97415
AT5G62620	8.44016e-06	0.666732	AT4G27600	1.70246e-08	-0.983845	AT1G49032	0.00171834	0.513529	AT4G21380	0.00131399	-1.15532
AT2G17036	8.45254e-06	1.58809	AT1G13110	1.74538e-08	-0.778365	AT1G09470	0.00171953	1.2787	AT1G53560	0.00131719	-0.630119
AT3G52780	8.48718e-06	2.74818	AT4G15920	1.75229e-08	-0.793364	AT3G14910	0.00171953	0.576179	AT3G61410	0.00132046	-1.13703
AT1G80060	8.50476e-06	1.11814	AT1G03440	1.75421e-08	-0.953904	AT4G28040	0.00172158	0.983757	AT2G28950	0.00133084	-0.520784
AT5G53290	8.75042e-06	1.1448	AT3G48360	1.75951e-08	-1.01655	AT1G66760	0.00174595	0.525857	AT2G38460	0.00133466	-0.84833
AT3G45070	8.78868e-06	0.664999	AT3G62910	1.77049e-08	-0.879303	AT3G25290	0.0017468	0.613291	AT3G05625	0.0013367	-0.634578
AT5G63590	8.78868e-06	0.747442	AT1G31190	1.79853e-08	-0.964109	AT5G08250	0.00175898	1.57907	AT2G29995	0.00134383	-0.696894
AT2G18370	8.86599e-06	0.864157	AT5G28500	1.80019e-08	-1.05071	AT3G45010	0.00176934	0.631447	AT3G49650	0.00134415	-0.555961
AT4G10845	8.87816e-06	1.19573	AT5G46420	1.82558e-08	-0.729557	AT3G01600	0.00177398	1.92039	AT1G33100	0.00135549	-2.1419
AT2G43880	8.99333e-06	1.65178	AT1G32920	1.83068e-08	-0.980332	AT3G51970	0.00177398	1.97321	AT1G19670	0.00136945	-0.618131
AT1G53830	9.00982e-06	0.902894	AT2G03420	1.83273e-08	-1.09819	AT1G61400	0.00177511	1.24031	AT1G69523	0.00138443	-0.715244
AT3G56970	9.0616e-06	1.3473	AT5G01920	1.86569e-08	-0.939714	AT1G72920	0.00177837	0.911454	AT1G24147	0.00138464	-1.58796
AT2G02990	9.15111e-06	1.85246	AT4G13200	1.86957e-08	-0.808061	AT1G60505	0.00179747	1.12319	AT1G15180	0.00141071	-0.62198
AT1G61310	9.15716e-06	0.761737	AT4G35090	1.87276e-08	-0.650083	AT3G07860	0.00179794	0.811708	AT4G34290	0.00142008	-0.500777
AT2G37970	9.15788e-06	0.544301	AT2G30390	1.87824e-08	-0.925981	AT1G52990	0.00179947	3.19966	AT1G63360	0.00142109	-0.513373
AT3G27280	9.15788e-06	0.65773	AT1G78830	1.88252e-08	-0.757503	AT1G65380	0.00180795	0.723991	AT1G18170	0.00142329	-0.549752
AT3G25620	9.16575e-06	1.11659	AT5G51970	1.88661e-08	-0.722652	AT2G30766	0.00181929	1.59295	AT1G11260	0.00142717	-0.507495
AT3G57010	9.20109e-06	1.19291	AT4G11100	1.88913e-08	-1.01014	AT4G29690	0.00183414	0.520498	AT3G56090	0.00142982	-0.75501
AT4G13000	9.30524e-06	1.68651	AT3G11090	1.8998e-08	-1.35704	AT1G15002	0.00185194	3.75132	AT2G21540	0.00143309	-0.762112
AT5G26146	9.30524e-06	2.0359	AT5G10470	1.92834e-08	-0.72017	AT4G36830	0.00185674	1.38382	AT2G18290	0.00143519	-0.607982
AT3G23830	9.34911e-06	0.633363	AT1G07110	1.92965e-08	-0.633313	AT1G73970	0.00186194	0.854014	AT5G15390	0.00144584	-0.619623
AT3G47510	9.53005e-06	0.90975	AT4G30580	1.93675e-08	-0.843812	AT5G09800	0.00186282	0.948121	AT1G18773	0.00144663	-1.8535
AT4G01610	9.53493e-06	0.726957	AT5G17310	1.9484e-08	-0.75446	AT1G69240	0.00186505	1.28896	AT1G20120	0.00146075	-1.64713
AT3G18600	9.60963e-06	0.6482	AT5G19240	1.99941e-08	-0.929389	AT1G09540	0.00188247	0.910377	AT4G19540	0.00146761	-0.753136
AT4G02940	9.60963e-06	0.731137	AT1G78230	2.00562e-08	-1.33271	AT1G49850	0.00188744	0.555648	AT1G73090	0.00146932	-0.684976
AT2G29440	9.64967e-06	1.00911	AT5G45670	2.01853e-08	-1.16088	AT2G20800	0.00189229	2.42119	AT3G04890	0.0014776	-0.643446
AT2G31130	9.65314e-06	0.803245	AT5G01600	2.03706e-08	-1.60138	AT3G62960	0.00189714	1.0263	AT2G18100	0.00150246	-0.908466
AT5G63560	9.65812e-06	0.877701	AT3G19850	2.04545e-08	-1.86201	AT2G46310	0.00189794	1.23557	AT1G15890	0.00150347	-0.812072
AT3G50640	9.67321e-06	0.875778	AT3G49470	2.06148e-08	-0.778707	AT3G03170	0.00190739	0.51826	AT1G78970	0.00151314	-0.662502
AT1G17550	9.73892e-06	0.561958	AT5G10140	2.15505e-08	-6.40001	AT5G22140	0.0019229	0.503886	AT1G22650	0.00152772	-0.754209
AT5G57070	9.82379e-06	0.61216	AT1G71480	2.18591e-08	-0.70813	AT5G66830	0.00194234	2.39621	AT4G15393	0.00152772	-1.04068
AT1G48370	9.82658e-06	1.09422	AT2G35390	2.18591e-08	-0.716049	AT1G03990	0.00194257	1.68201	AT4G24460	0.0015583	-0.652257
AT5G66820	9.82749e-06	0.711487	AT1G63880	2.20768e-08	-1.08699	AT2G02080	0.00194899	0.511171	AT2G15890	0.0015783	-0.764983
AT3G24760	9.88302e-06	0.831713	AT3G48110	2.20943e-08	-0.896316	AT2G18480	0.00196843	1.12231	AT5G53010	0.00157983	-0.61386
AT3G26440	9.90188e-06	0.635539	AT5G24150	2.20943e-08	-0.859063	AT5G10250	0.0019768	1.29025	AT2G25605	0.00159327	-0.688
AT3G47680	9.92745e-06	0.637507	AT5G02940	2.2275e-08	-0.745081	AT1G51170	0.00197745	0.596803	AT4G17810	0.00159339	-0.748815
AT5G38040	1.0096e-05	1.3933	AT5G54585	2.25565e-08	-2.28227	AT3G62020	0.00198585	0.901824	AT1G19980	0.00159725	-0.781554
AT5G22500	1.01167e-05	0.56906	AT1G66980	2.2578e-08	-1.0214	AT1G17830	0.00201519	0.887429	AT2G42380	0.00161227	-0.762999
AT4G18550	1.01536e-05	1.34816	AT3G26085	2.26647e-08	-0.90132	AT5G53200	0.0020454	3.6313	AT2G38870	0.00162902	-0.740432
AT3G07420	1.02035e-05	0.896757	AT1G57770	2.27171e-08	-1.14572	AT3G20120	0.00206447	0.785058	AT2G04080	0.00165423	-0.677875
AT4G27130	1.02035e-05	0.518268	AT4G33520	2.2719e-08	-0.74105	AT5G15290	0.00206595	1.86196	AT3G46090	0.00165483	-1.84797
AT5G56080	1.02658e-05	0.65559	AT1G33720	2.30167e-08	-1.49246	AT3G54040	0.00206777	0.557351	AT2G41090	0.00166994	-0.573093
AT2G37260	1.03657e-05	0.826721	AT5G08260	2.30167e-08	-1.13338	AT3G16410	0.00208954	0.598473	AT1G64150	0.0016703	-0.500024
AT2G14680	1.03771e-05	0.554027	AT5G61270	2.31394e-08	-0.875967	AT4G27400	0.00210078	1.60786	AT1G73510	0.00168805	-2.08488
AT1G79710	1.03866e-05	0.973886	AT3G24590	2.34764e-08	-0.969344	AT3G56320	0.00210837	0.765678	AT1G55450	0.00170009	-0.542179
AT2G27490	1.03894e-05	0.611058	AT1G48600	2.43831e-08	-0.579347	AT4G00910	0.00211287	1.01175	AT2G44910	0.00170323	-0.755669
AT5G06760	1.04291e-05	1.70791	AT1G08640	2.46234e-08	-0.709046	AT5G36925	0.00212731	1.66151	AT2G17880	0.00170685	-0.682002
AT1G65060	1.04811e-05	0.591404	AT2G42130	2.47623e-08	-0.752716	AT5G28262	0.0021488	3.03738	AT5G57160	0.00171834	-0.515073
AT1G54575	1.05368e-05	1.33616	AT4G24750	2.4782e-08	-1.00183	AT2G46290	0.0021553	0.688168	AT2G43445	0.00172444	-0.772291
AT1G17750	1.06811e-05	0.985084	AT2G35660	2.5211e-08	-0.744415	AT3G13090	0.00216561	0.97465	AT2G40520	0.00172678	-0.845487
AT5G09620	1.07556e-05	0.545654	AT4G14870	2.53368e-08	-1.11127	AT1G64110	0.00218688	1.19188	AT2G37025	0.00176296	-0.986951
AT2G43500	1.07661e-05	0.725167	AT3G59980	2.53517e-08	-1.05841	AT1G08630	0.00218992	1.39484	AT3G42806	0.00176502	-1.00825
AT4G11650	1.07816e-05	0.864362	AT5G20250	2.54226e-08	-2.06647	AT1G78865	0.00219108	1.25736	AT4G39160	0.00182155	-0.500895
AT5G48920	1.08942e-05	2.11308	AT5G08720	2.57246e-08	-1.01988	AT1G07430	0.00219582	0.727792	AT1G54210	0.00183414	-0.661841
AT1G17180	1.09076e-05	0.747336	AT3G01440	2.60195e-08	-1.0722	AT1G12950	0.00220641	0.725737	AT5G62920	0.00185503	-0.6209
AT5G08250	1.09243e-05	1.26228	AT1G29530	2.60745e-08	-1.16542	AT5G26160	0.00220641	0.602747	AT4G25940	0.00186564	-0.934139
AT1G55180	1.09734e-05	3.24163	AT2G47750	2.61518e-08	-1.95122	AT2G43600	0.00220904	2.66566	AT1G77170	0.0018979	-0.863867
AT2G24570	1.1007e-05	0.530134	AT1G18020	2.6524e-08	-1.25483	AT1G25425	0.00222272	0.961915	AT1G55120	0.00189794	-0.863138
AT4G14580	1.10762e-05	0.888525	AT1G19770	2.6524e-08	-0.870669	AT1G09932	0.00222342	0.880045	AT3G12145	0.00191704	-1.10472
AT4G08290	1.11419e-05	0.648592	AT5G36170	2.67026e-08	-0.819128	AT5G44350	0.0022258	0.930226	AT5G16180	0.00192891	-0.614723
AT1G32100	1.12796e-05	1.09618	AT1G70700	2.67368e-08	-1.1603	AT5G35190	0.00222934	0.984875	AT1G79700	0.00193445	-0.736043
AT2G28510	1.13162e-05	0.608333	AT1G32500	2.67666e-08	-0.744198	AT3G63470	0.00223935	0.763865	AT1G06020	0.00194257	-2.62156
AT1G33415	1.1323e-05	1.29631	AT1G18620	2.69545e-08	-0.943128	AT1G22830	0.00228326	1.38187	AT2G06950	0.00196222	-0.625785
AT5G03830	1.13287e-05	0.898891	AT3G58140	2.73722e-08	-0.652849	AT2G43620	0.00228805	0.912425	AT1G25290	0.00197185	-0.623675
AT5G01200	1.14172e-05	1.40633	AT1G23740	2.75835e-08	-0.645146	AT1G05420	0.00229118	0.881598	AT3G17660	0.00197389	-1.00715
AT5G57540	1.14307e-05	1.57127	AT1G73760	2.76873e-08	-1.00147	AT2G46430	0.00229118	0.835763	AT3G48080	0.00198224	-1.1113
AT3G55160	1.14315e-05	0.652265	AT2G25200	2.76873e-08	-1.79885	AT4G29870	0.00229198	0.51922	AT3G27860	0.00198585	-3.01019
AT2G18840	1.14465e-05	0.608202	AT1G36320	2.77798e-08	-0.711292	AT5G48500	0.00230158	0.565606	AT5G03350	0.00201519	-0.904886
AT1G20850	1.15046e-05	0.702828	AT5G18600	2.80495e-08	-2.79882	AT1G73120	0.00230247	0.692681	AT2G05160	0.00202093	-1.28468
AT3G06460	1.16955e-05	1.80495	AT1G57990	2.80498e-08	-1.28913	AT5G67180	0.00231673	0.704497	AT5G20130	0.0020219	-0.535778
AT5G65110	1.17388e-05	0.537583	AT3G14650	2.80517e-08	-0.902011	AT5G01175	0.00231744	2.0066	AT5G58770	0.00204004	-0.629393
AT1G75880	1.1808e-05	1.47628	AT3G61210	2.8942e-08	-1.07235	AT3G11690	0.00232524	0.522626	AT5G03120	0.00204131	-0.960965
AT1G67810	1.21175e-05	1.02123	AT5G63570	2.8969e-08	-0.785573	AT1G03070	0.00232635	1.46258	AT1G75960	0.00204177	-1.67656
AT4G23410	1.22057e-05	1.36138	AT3G25470	2.89977e-08	-0.720399	AT1G12200	0.00232933	0.579139	AT3G06145	0.00204177	-0.887108
AT5G15500	1.26543e-05	1.18976	AT2G23840	2.90116e-08	-1.00093	AT1G47980	0.00234867	1.4705	AT4G28150	0.00205593	-0.735129
AT3G54680	1.26618e-05	0.587572	AT1G15380	2.91047e-08	-0.963181	AT1G28260	0.00235488	0.736679	AT2G46735	0.00208252	-0.671755
AT2G31980	1.26792e-05	1.51242	AT1G15830	2.948e-08	-2.12817	AT1G18870	0.00235769	0.730607	AT1G26560	0.00208284	-0.631109
AT5G20790	1.27685e-05	1.01534	AT3G03770	2.95512e-08	-0.678698	AT5G63590	0.00235769	0.642557	AT2G24600	0.00210007	-0.832315
AT3G49700	1.27731e-05	1.83557	AT4G22830	2.96233e-08	-1.42311	AT3G59900	0.00239577	1.56749	AT2G47910	0.00210007	-0.62638
AT3G49725	1.28304e-05	1.23156	AT1G08930	2.9832e-08	-1.23989	AT3G54940	0.00239602	1.44531	AT5G24570	0.00211287	-0.580061
AT2G29525	1.2935e-05	0.964003	AT4G04340	3.03445e-08	-0.754046	AT5G61520	0.00240292	0.875069	AT1G31410	0.0021313	-0.523261
AT3G16410	1.29352e-05	0.854481	AT5G65890	3.03445e-08	-1.35949	AT5G39520	0.00241046	2.69771	AT1G03170	0.00213394	-2.34795
AT2G47770	1.29816e-05	1.77778	AT1G60590	3.04425e-08	-1.00908	AT2G04050	0.00241426	1.76138	AT5G01015	0.00214782	-1.61623
AT4G02280	1.29816e-05	1.18406	AT2G39080	3.06096e-08	-0.771951	AT3G20300	0.00244289	0.537865	AT2G47370	0.00216153	-1.23076
AT4G17788	1.29816e-05	1.67182	AT1G01390	3.13157e-08	-2.26	AT3G21380	0.00245518	1.60049	AT2G17430	0.00217632	-1.76518
AT5G66760	1.30076e-05	0.536377	AT4G31780	3.15937e-08	-0.756602	AT4G09600	0.00246445	2.50002	AT3G13740	0.00217868	-0.509856
AT4G00700	1.31093e-05	1.07135	AT5G48590	3.16686e-08	-0.906692	AT1G19200	0.00254274	0.777762	AT1G18300	0.00218319	-1.09764
AT1G52990	1.33292e-05	2.49368	AT2G24860	3.1854e-08	-1.01318	AT5G46920	0.00254537	0.650288	AT5G05190	0.00219121	-0.52334
AT5G66558	1.33604e-05	1.06097	AT4G05090	3.20152e-08	-0.957019	AT2G48030	0.00255181	0.504344	AT3G56790	0.00220474	-1.33004
AT2G02390	1.34216e-05	0.610447	AT1G53800	3.38607e-08	-0.854551	AT5G05850	0.00256276	0.833854	AT4G22550	0.00220721	-0.949237
AT1G01470	1.35954e-05	0.668419	AT2G41120	3.38607e-08	-1.21932	AT5G61820	0.00257275	0.540913	AT5G26200	0.00222765	-1.4001
AT1G21310	1.36384e-05	0.806757	AT2G04080	3.38692e-08	-1.48601	AT2G42920	0.00263202	0.723627	AT3G62000	0.00222931	-0.638396
AT4G27010	1.36648e-05	0.758506	AT2G33800	3.38692e-08	-0.843021	AT4G30975	0.00263982	1.44228	AT5G48400	0.00223041	-1.04953
AT1G76680	1.36794e-05	0.516915	AT1G29510	3.39687e-08	-1.50201	AT3G25900	0.00265538	0.558761	AT3G08880	0.00224169	-0.622215
AT3G51640	1.36794e-05	0.576037	AT1G42550	3.40371e-08	-0.783688	AT5G61300	0.00266864	0.767207	AT3G09050	0.00225889	-0.632271
AT5G27600	1.3721e-05	0.555012	AT2G32550	3.46384e-08	-2.92833	AT2G32270	0.00267587	1.10011	AT2G01180	0.00226369	-0.601426
AT1G29940	1.39783e-05	0.534083	AT1G11750	3.56539e-08	-0.641361	AT1G50290	0.00271881	0.810192	AT1G44920	0.00226585	-0.522477
AT5G52300	1.4057e-05	1.75031	AT3G09160	3.56539e-08	-3.06854	AT2G41240	0.00271949	1.49268	AT4G39320	0.00227707	-0.72097
AT1G24580	1.40973e-05	1.49848	AT5G45930	3.56678e-08	-0.768942	AT3G53040	0.00272671	1.18089	AT1G61215	0.00230007	-1.28937
AT3G08720	1.4116e-05	0.531272	AT3G25480	3.61009e-08	-1.044	AT1G59780	0.00274168	1.76331	AT2G38790	0.00230305	-0.63142
AT1G19530	1.41303e-05	0.985842	AT5G22920	3.61329e-08	-1.45534	AT3G18970	0.00274243	1.02227	AT3G62780	0.00231185	-2.08168
AT3G01220	1.41698e-05	0.84069	AT4G03400	3.66946e-08	-0.923288	AT5G06090	0.00274243	0.804741	AT1G17330	0.00232439	-0.592574
AT4G31860	1.43895e-05	0.56389	AT1G67050	3.68015e-08	-1.15009	AT1G79710	0.00274758	0.769412	AT5G05330	0.00236501	-1.40268
AT5G39410	1.44163e-05	0.875407	AT3G02690	3.75399e-08	-0.796607	AT3G56830	0.00275512	0.898665	AT1G68185	0.00236806	-0.637846
AT1G28260	1.44452e-05	0.830188	AT1G02910	3.8166e-08	-0.924932	AT3G16210	0.00276525	1.90917	AT4G39620	0.00237213	-0.589664
AT4G13290	1.45642e-05	0.983866	AT1G31690	3.8252e-08	-2.51736	AT1G06270	0.00281272	1.09466	AT3G48390	0.00237707	-1.29931
AT3G45010	1.48765e-05	0.856182	AT5G26742	3.87567e-08	-0.767567	AT4G15540	0.00281272	0.516116	AT5G52110	0.00240325	-0.716907
AT1G73620	1.48854e-05	0.839322	AT1G22850	3.91323e-08	-0.822448	AT3G15130	0.00283586	1.54594	AT1G03830	0.00240422	-0.566427
AT1G01453	1.53717e-05	1.56701	AT3G46370	3.9255e-08	-3.36483	AT1G08290	0.00286605	0.89612	AT5G10450	0.00243013	-0.501044
AT1G36060	1.53717e-05	1.09606	AT1G53120	3.99578e-08	-1.26182	AT1G53785	0.00286824	4.92565	AT5G07770	0.00245518	-0.73942
AT4G23620	1.54721e-05	0.662517	AT1G26945	4.01489e-08	-1.29368	AT4G23560	0.00287238	2.28409	AT1G23750	0.00245988	-0.517786
AT4G31200	1.54721e-05	0.637981	AT3G43720	4.01574e-08	-0.739377	AT3G18610	0.00287424	1.26299	AT3G06520	0.00247429	-0.806557
AT5G18310	1.55575e-05	0.634532	AT4G02260	4.01748e-08	-0.888924	AT1G50420	0.00288126	0.603752	AT5G07810	0.00247561	-0.7198
AT5G57530	1.56423e-05	1.46842	AT5G43870	4.04872e-08	-1.19585	AT1G45120	0.00289403	0.784275	AT5G26622	0.00247561	-0.656372
AT3G12915	1.56731e-05	0.832057	AT1G53670	4.05599e-08	-0.688527	AT5G47450	0.00289868	0.841728	AT1G01580	0.00251843	-0.542555
AT3G02550	1.57152e-05	0.728243	AT2G38170	4.13537e-08	-0.759248	AT4G01970	0.00289907	1.74894	AT5G45040	0.00252166	-0.559714
AT3G54200	1.59365e-05	0.7853	AT2G21860	4.14318e-08	-0.884789	AT1G33960	0.00290519	2.39773	AT5G43270	0.00254448	-0.633466
AT1G47980	1.60076e-05	1.73762	AT3G45850	4.17286e-08	-0.680539	AT3G06435	0.00292916	2.13347	AT1G69490	0.00254676	-1.32719
AT5G01700	1.60703e-05	1.53107	AT2G45740	4.28297e-08	-0.75988	AT1G53340	0.00293219	1.09929	AT1G10060	0.00256418	-0.536686
AT4G33070	1.64651e-05	0.766363	AT2G40860	4.38986e-08	-0.969485	AT1G12030	0.0029409	1.44383	AT3G14770	0.00259702	-0.503532
AT5G15980	1.64651e-05	0.650298	AT2G18290	4.43207e-08	-1.13889	AT1G03470	0.00300976	0.704446	AT3G16690	0.00268152	-0.717079
AT2G24300	1.64985e-05	0.786439	AT5G64380	4.47661e-08	-1.04151	AT2G43110	0.0030456	0.597615	AT1G01190	0.00268259	-0.955773
AT2G24260	1.6655e-05	0.696556	AT2G06850	4.51038e-08	-0.916043	AT3G57260	0.00308927	2.93723	AT1G68730	0.00268259	-0.897023
AT1G32870	1.66909e-05	0.668029	AT4G34240	4.55548e-08	-0.857047	AT3G20898	0.00311775	1.18039	AT2G33250	0.00270481	-0.558408
AT2G43410	1.68586e-05	0.526362	AT4G04610	4.6457e-08	-0.635196	AT5G05250	0.00311927	1.45474	AT2G01870	0.00270786	-0.817085
AT5G63350	1.69911e-05	2.82098	AT2G39000	4.65667e-08	-0.926794	AT4G02810	0.00312885	1.442	AT4G13150	0.00271708	-0.569142
AT2G16700	1.71642e-05	0.628751	AT2G42770	4.65667e-08	-0.9058	AT2G43050	0.00313487	0.744076	AT1G15040	0.00272054	-1.03972
AT5G14580	1.71642e-05	0.886086	AT5G45390	4.75397e-08	-0.62819	AT5G14285	0.00313957	0.781231	AT3G60620	0.00272238	-0.568018
AT1G48130	1.72328e-05	1.34552	AT1G72610	4.81685e-08	-1.15807	AT1G11905	0.00314147	0.559767	AT4G33930	0.00274243	-2.03178
AT1G48300	1.72328e-05	0.791883	AT5G01240	4.83905e-08	-0.867803	AT1G79410	0.00314147	0.60177	AT5G51370	0.00276196	-0.970057
AT3G45680	1.72328e-05	0.815727	AT5G16350	4.87631e-08	-1.62643	AT2G45210	0.00314655	1.22219	AT1G61370	0.00276658	-0.776091
AT1G05260	1.74861e-05	0.610326	AT1G10020	4.90304e-08	-1.09119	AT4G31100	0.00314655	0.961262	AT5G15802	0.00277416	-1.02893
AT3G60450	1.75098e-05	0.589431	AT5G35777	4.91803e-08	-3.29792	AT5G01740	0.00314655	0.76415	AT1G18680	0.00278247	-1.04455
AT2G37870	1.76007e-05	1.98684	AT1G01170	4.97712e-08	-0.949085	AT2G17300	0.00318594	0.560871	AT1G50560	0.00278752	-0.692057
AT4G27400	1.7705e-05	2.23142	ATCG00480	4.97787e-08	-1.44979	AT1G34770	0.00319503	0.95921	AT1G76405	0.00281856	-0.616994
AT2G33590	1.77277e-05	0.592476	AT5G04360	5.00357e-08	-1.20721	AT1G07520	0.00324916	0.569415	AT5G38005	0.0028488	-2.03884
AT2G32680	1.78112e-05	3.36635	AT5G17710	5.10871e-08	-0.773579	AT2G23330	0.00326018	0.772828	AT3G16670	0.00286823	-0.660311
AT1G14390	1.80189e-05	1.06332	AT4G17810	5.15002e-08	-1.73615	AT2G18735	0.00327114	1.16032	AT3G06950	0.00289525	-0.65298
AT5G14490	1.81731e-05	5.0462	AT2G41290	5.29349e-08	-1.12116	AT3G46735	0.00327429	2.18861	AT3G54150	0.00289962	-1.02421
AT4G17220	1.83064e-05	1.05621	AT3G26165	5.30232e-08	-1.17363	AT2G05185	0.00327539	0.897877	AT2G24645	0.00293119	-1.23174
AT1G14130	1.94927e-05	0.657942	AT1G72920	5.37925e-08	-0.852372	AT3G47200	0.00328671	0.747061	AT3G20520	0.00293696	-1.47854
AT2G22475	1.96772e-05	0.6188	AT5G58330	5.39011e-08	-0.669191	AT5G55780	0.00329544	4.12202	AT3G03280	0.00297204	-1.32888
AT5G17460	1.97124e-05	0.987909	AT4G04890	5.64291e-08	-0.791977	AT5G45475	0.00334535	1.23358	AT2G01530	0.00297257	-0.629573
AT3G13940	1.99705e-05	0.727429	AT2G35500	5.67781e-08	-0.930658	AT2G28570	0.00336113	0.624678	AT1G49010	0.00298065	-1.27862
AT1G35250	2.00966e-05	0.752885	AT2G23420	5.74483e-08	-0.584748	AT4G01630	0.00343712	1.20011	ATCG00490	0.00298067	-0.688216
AT3G02650	2.016e-05	0.707611	AT1G18650	5.85396e-08	-1.0134	AT2G46660	0.00344694	0.843219	AT5G65730	0.00301083	-0.539962
AT1G79410	2.0312e-05	0.672645	AT4G04040	5.86921e-08	-0.766544	AT4G01060	0.00347454	1.21197	AT1G67860	0.00310088	-0.583948
AT5G45630	2.03736e-05	1.35763	AT2G04842	5.92662e-08	-0.793282	AT1G24030	0.00347982	0.787967	AT1G51820	0.00311428	-1.30897
AT4G37160	2.04132e-05	1.39271	AT5G40500	5.98417e-08	-1.28136	AT1G10460	0.00348737	2.18002	AT5G17280	0.00312129	-0.579884
AT1G18850	2.05231e-05	0.683964	AT1G17050	6.00403e-08	-0.605313	AT5G45810	0.00353106	1.41752	AT4G21326	0.00315342	-0.930889
AT5G27680	2.06986e-05	0.808889	AT5G01015	6.04601e-08	-3.0027	AT4G00940	0.0035366	0.879025	AT2G40920	0.00318136	-0.610255
AT3G25900	2.07105e-05	0.82977	AT2G47370	6.08209e-08	-1.5669	AT3G47510	0.0035393	0.535648	AT5G24270	0.00319596	-0.527147
AT2G37770	2.08248e-05	1.66755	AT2G03310	6.08271e-08	-1.40436	AT5G16600	0.00355983	0.570998	AT1G75010	0.00319817	-0.526213
AT5G11390	2.083e-05	0.638982	AT1G71030	6.21857e-08	-1.00672	AT4G26095	0.00357026	0.926216	AT1G51270	0.00322202	-1.30349
AT3G22980	2.08524e-05	0.586536	AT2G46910	6.23021e-08	-0.886602	AT4G05100	0.00357409	1.01037	AT3G53680	0.00323643	-0.817181
AT3G13190	2.09507e-05	0.719442	AT2G32560	6.28571e-08	-0.725523	AT1G16905	0.00359599	2.27491	AT1G77960	0.00331146	-1.59527
AT3G47110	2.12613e-05	2.35666	AT5G52070	6.35404e-08	-1.50123	AT1G32583	0.00360988	1.3009	AT1G77122	0.00332254	-0.956554
AT3G59710	2.14876e-05	1.27357	AT1G17650	6.44305e-08	-0.903291	AT5G40860	0.00365331	0.977327	AT4G11300	0.00332254	-0.586692
AT5G13870	2.14992e-05	0.71176	AT4G14890	6.47233e-08	-0.994351	AT1G71230	0.00366508	0.739787	AT4G19420	0.00333944	-0.569869
AT5G51570	2.15629e-05	0.672637	AT3G11560	6.58983e-08	-0.612389	AT4G21440	0.00369332	1.46571	AT4G11900	0.00334519	-0.975572
AT1G18480	2.17312e-05	0.70156	AT5G07240	6.65848e-08	-1.09262	AT4G20240	0.00370384	0.503677	AT4G24810	0.00336551	-0.863462
AT5G57550	2.19334e-05	2.6662	AT5G67030	6.69367e-08	-0.593222	AT4G12300	0.00370747	0.506548	AT1G55370	0.00337815	-0.505532
AT1G47710	2.1984e-05	0.601536	AT3G46010	6.79071e-08	-0.712719	AT5G25830	0.00371055	0.572336	AT5G63020	0.00338211	-0.626312
AT3G25610	2.1984e-05	0.620665	AT2G43750	6.7994e-08	-0.520415	AT5G13580	0.00374569	0.673813	AT4G16144	0.00340787	-0.501235
AT1G20900	2.21033e-05	0.930372	AT1G06460	6.80432e-08	-0.97761	AT1G63295	0.00375118	1.30205	AT5G18100	0.00345713	-0.536957
AT3G49960	2.23923e-05	0.875228	AT3G50750	6.84933e-08	-1.29056	AT3G60490	0.00377481	1.32439	AT2G39920	0.00355105	-0.625288
AT5G09470	2.24645e-05	2.40678	AT5G46390	6.87946e-08	-1.03447	AT1G24130	0.00379186	1.32608	AT3G22210	0.00356934	-0.909825
AT2G26310	2.27202e-05	1.15767	AT1G18170	6.8989e-08	-1.05078	AT5G10740	0.00385083	0.606557	AT2G37480	0.00357294	-0.665169
AT1G52690	2.28347e-05	2.01999	AT2G25735	6.9323e-08	-2.20181	AT4G27010	0.00385533	0.528922	AT3G17030	0.00358037	-0.926881
AT1G66760	2.30093e-05	0.711622	AT2G28630	6.95902e-08	-1.6035	AT5G46830	0.00386067	3.3313	AT4G33980	0.00360922	-0.670358
AT1G29195	2.33188e-05	1.44298	AT1G27480	7.08578e-08	-0.889955	AT5G50750	0.00388116	2.38595	AT2G39400	0.0036362	-0.759102
AT4G31920	2.33858e-05	0.537964	AT1G69523	7.13728e-08	-1.38645	AT1G53887	0.00388589	3.14243	AT3G60910	0.00365331	-0.663457
AT3G51860	2.36842e-05	0.953783	AT4G27820	7.20012e-08	-0.859195	AT3G02480	0.00394398	1.18735	AT1G31690	0.00372234	-1.33053
AT1G62290	2.37274e-05	0.877056	AT1G20810	7.27586e-08	-1.19053	AT3G27460	0.00395324	0.710345	AT1G74670	0.00374583	-0.505468
AT3G21270	2.38296e-05	0.620797	AT1G02610	7.28833e-08	-1.58352	AT2G05510	0.00396866	1.14042	AT1G61560	0.00379467	-0.694765
AT3G24750	2.39739e-05	1.13107	AT5G62810	7.29705e-08	-0.584348	AT5G37550	0.00397342	0.907287	AT2G16380	0.00389865	-0.64833
AT5G61640	2.41082e-05	0.714461	AT1G12500	7.35963e-08	-0.749121	AT1G48430	0.00405739	0.523024	AT1G54217	0.00390723	-0.641108
AT5G11100	2.41982e-05	0.882243	AT2G30520	7.36006e-08	-0.687876	AT1G63530	0.00408107	0.983984	AT3G26240	0.0039306	-0.605055
AT5G35190	2.46889e-05	1.11848	AT1G66820	7.44462e-08	-1.16261	AT1G62440	0.00408428	1.1078	AT5G19310	0.0039546	-0.571717
AT5G37550	2.48614e-05	1.0392	AT3G03710	7.51391e-08	-0.728844	AT1G47510	0.00409158	0.606917	AT4G16770	0.00398481	-0.657978
AT2G47800	2.48923e-05	0.565124	AT3G13490	7.52823e-08	-0.715957	AT4G12850	0.00412217	1.36235	AT2G37420	0.00398906	-0.57599
AT3G48340	2.49063e-05	0.686354	AT5G67385	7.52823e-08	-0.765057	AT1G11450	0.00413115	0.500659	AT1G74430	0.00402039	-0.680835
AT3G13090	2.52856e-05	1.53684	AT5G49030	7.54898e-08	-0.650904	AT5G60300	0.00413115	0.554416	AT3G21810	0.00403241	-0.574821
AT2G47140	2.53603e-05	1.11545	AT2G01918	7.71382e-08	-1.4221	AT1G13130	0.00414728	2.71229	AT4G38480	0.00403374	-0.737456
AT3G61270	2.57198e-05	0.809384	AT3G19170	7.7259e-08	-0.587658	AT2G14245	0.00417056	3.66303	AT4G14540	0.00405374	-0.644562
AT5G38350	2.58986e-05	1.5614	AT1G78180	7.75405e-08	-0.900982	AT2G28440	0.00418573	2.03124	AT1G22890	0.00407427	-0.805781
AT4G09600	2.59054e-05	2.82997	AT1G67900	7.84744e-08	-0.681728	AT3G21755	0.00419281	0.704618	AT5G26010	0.00408973	-0.500327
AT5G38000	2.61112e-05	1.01512	AT4G04350	7.86877e-08	-0.743263	AT1G33260	0.00420341	1.08076	AT1G53885	0.00409158	-0.591176
AT3G50770	2.61558e-05	2.03361	AT5G13650	7.91851e-08	-0.613476	AT2G02990	0.00429771	1.42576	AT4G34020	0.00410522	-0.540785
AT5G50260	2.64774e-05	1.53115	AT2G19970	7.93603e-08	-2.28684	AT5G54240	0.00434845	1.13001	AT3G43850	0.00411949	-3.43583
AT2G22240	2.64939e-05	0.50351	AT3G56060	7.94388e-08	-1.0107	AT2G24980	0.00441062	0.991972	AT2G26840	0.00414553	-0.86503
AT1G15800	2.64995e-05	1.14237	AT1G55260	7.95888e-08	-0.695593	AT2G40170	0.00441108	1.54804	AT2G18328	0.00419934	-0.610451
AT1G04990	2.65094e-05	0.669236	AT4G13575	7.96585e-08	-3.22172	AT3G60220	0.00441531	1.0885	AT2G26975	0.00420906	-0.552023
AT5G45310	2.65511e-05	1.25553	AT3G04550	7.97809e-08	-1.24877	AT2G01410	0.00444816	0.597256	AT5G23870	0.00423277	-0.708819
AT2G36750	2.65618e-05	1.51698	AT1G48520	7.98399e-08	-0.75601	AT2G04620	0.00445447	0.777151	AT4G08470	0.00424479	-0.583253
AT4G17280	2.65621e-05	0.652752	AT1G48450	8.0652e-08	-0.666022	AT1G08230	0.00446538	0.519717	AT4G23180	0.0044138	-0.728426
AT3G10530	2.65718e-05	0.682291	AT3G15690	8.10316e-08	-0.756973	AT4G19395	0.00447728	0.72076	AT3G03840	0.00449349	-0.851326
AT2G30766	2.7126e-05	1.35955	AT2G29670	8.42172e-08	-1.12793	AT1G54790	0.00449233	1.88535	AT1G19020	0.00452077	-0.721164
AT1G12210	2.71555e-05	1.38657	AT5G35220	8.44667e-08	-0.853611	AT5G07330	0.00449349	1.35635	AT5G58310	0.00452885	-1.20937
AT5G51830	2.77284e-05	0.545187	AT2G20570	8.48229e-08	-0.829324	AT1G08590	0.00451162	0.660363	AT1G03210	0.00458385	-0.640372
AT1G06780	2.77826e-05	0.510497	AT3G07390	8.48796e-08	-0.796805	AT5G37990	0.00455205	0.667292	AT3G09405	0.00458385	-1.47165
AT4G00910	2.80026e-05	0.968345	AT4G35760	8.48796e-08	-0.876949	AT3G06460	0.0045596	1.40373	AT3G11090	0.00458509	-0.908519
AT1G55850	2.80569e-05	0.501371	AT5G12130	8.51007e-08	-0.86749	AT1G71210	0.0045706	0.522712	AT5G45730	0.00458757	-0.864148
AT5G28460	2.81625e-05	1.06545	AT5G18630	8.5446e-08	-0.624412	AT1G33055	0.004572	1.97849	AT1G11180	0.00482183	-0.654911
AT5G09840	2.83162e-05	1.22871	AT3G13470	8.69035e-08	-0.78976	AT2G30140	0.00457762	0.523983	AT2G32550	0.00485568	-0.867414
AT3G50910	2.85449e-05	0.537564	AT1G20620	8.71767e-08	-0.727718	AT5G06760	0.00458522	0.863025	AT3G54260	0.00487008	-0.559339
AT4G16190	2.86768e-05	0.648668	AT3G26310	8.71767e-08	-1.72559	AT2G41312	0.00459286	0.855192	AT3G50270	0.00489605	-0.608643
AT2G19900	2.90485e-05	1.39023	AT3G11470	8.71908e-08	-1.39699	AT2G29350	0.00464248	2.515	AT3G21300	0.00501472	-0.504556
AT1G24530	2.91716e-05	0.663287	AT1G29600	8.74043e-08	-1.79834	AT4G15240	0.00466332	0.616997	AT1G08530	0.00501614	-0.552933
AT3G60140	2.92803e-05	2.07527	AT4G22485	8.76173e-08	-1.0007	AT5G64060	0.00466913	1.53061	AT2G18910	0.00505798	-0.527062
AT2G01150	2.93194e-05	0.747457	AT5G10210	8.96135e-08	-1.80463	AT3G47600	0.00475264	0.57575	AT1G29530	0.00507276	-0.670353
AT3G14362	2.93763e-05	1.77224	AT4G09620	9.12542e-08	-0.734776	AT1G66920	0.00477335	1.79016	AT5G23830	0.00508807	-0.580355
AT1G10480	2.94052e-05	1.197	AT4G12320	9.12542e-08	-1.1333	AT1G72855	0.00479137	1.29121	AT1G02300	0.00512379	-0.641848
AT3G53040	2.94302e-05	1.41496	AT5G19500	9.1575e-08	-1.13453	AT3G14517	0.00479999	2.70451	AT5G18080	0.00512759	-0.54826
AT1G29640	2.95453e-05	1.23683	AT3G28930	9.28306e-08	-1.48849	AT4G21340	0.00480895	1.3792	AT1G17460	0.00512852	-0.810155
AT1G02020	2.95993e-05	0.718361	AT1G65860	9.32162e-08	-1.37682	AT3G19040	0.00481173	2.91423	AT1G26220	0.00513836	-0.503678
AT5G05880	2.96622e-05	1.12591	AT4G13430	9.35358e-08	-0.716882	AT3G14700	0.00484025	1.14743	AT5G62840	0.00540776	-0.638776
AT5G40760	3.00179e-05	0.538699	AT1G68890	9.40947e-08	-0.94102	AT5G52180	0.00486325	0.548752	AT5G55570	0.00555549	-0.908842
AT4G27560	3.00907e-05	0.537706	AT1G08550	9.58152e-08	-1.04394	AT5G41612	0.00488873	1.69377	AT1G01860	0.00557436	-0.66251
AT2G04500	3.06784e-05	2.13266	AT1G80440	9.59536e-08	-0.895987	AT3G26125	0.00489969	1.58035	AT1G32540	0.00560174	-0.94785
AT1G18420	3.07059e-05	1.19405	AT2G43100	9.79748e-08	-0.849437	AT1G63840	0.00492619	0.616446	AT5G48450	0.00562003	-0.648826
AT3G01720	3.0868e-05	0.54797	AT1G21920	9.8621e-08	-0.578346	AT1G17010	0.00494021	2.68481	AT1G26180	0.00562419	-0.548362
AT3G17790	3.0868e-05	1.10213	AT2G28100	9.8621e-08	-1.03532	AT5G15500	0.00494193	1.54904	AT2G18800	0.00564457	-0.941487
AT4G06744	3.0868e-05	0.727913	AT5G18080	9.90368e-08	-2.78776	AT4G11190	0.00494634	0.602863	AT4G15700	0.00570935	-0.859847
AT2G38080	3.11302e-05	0.723841	AT4G20960	9.98074e-08	-0.964087	AT3G50610	0.00495225	3.05381	AT2G03800	0.00573984	-0.580233
AT4G33540	3.11902e-05	0.65084	AT3G51600	1.00097e-07	-1.33587	AT5G47500	0.00495555	0.50589	AT1G03400	0.00591784	-0.504166
AT1G47128	3.14158e-05	0.52371	AT5G10690	1.01167e-07	-0.900809	AT3G54390	0.00497688	0.534762	AT4G13860	0.00597947	-0.929779
AT5G16930	3.15812e-05	0.77058	AT2G42590	1.01272e-07	-0.704574	AT2G24160	0.00497887	1.16496	AT4G37110	0.006063	-0.671473
AT1G22530	3.16705e-05	0.503294	AT3G21950	1.01707e-07	-1.52381	AT3G47090	0.00497919	1.01445	AT4G22950	0.00606951	-0.989189
AT1G33750	3.24109e-05	0.792605	AT1G32520	1.03322e-07	-0.985022	AT5G49060	0.00503343	0.633445	AT5G07640	0.00606951	-1.4332
AT5G05640	3.31392e-05	1.60608	AT2G30600	1.03369e-07	-1.55175	AT2G43375	0.00508846	2.4922	AT3G18050	0.00614423	-0.638639
AT5G49280	3.31882e-05	0.825032	AT1G67870	1.04159e-07	-0.900534	AT4G06744	0.00515237	0.562478	AT5G54710	0.00617161	-0.563689
AT3G47875	3.36737e-05	2.21774	AT2G37220	1.04364e-07	-0.72873	AT1G12260	0.0051591	0.709157	AT1G30755	0.00620548	-0.789923
AT3G02140	3.41031e-05	0.733019	AT5G49360	1.04364e-07	-1.20799	AT2G17030	0.00517542	0.528915	AT3G58850	0.00621651	-0.561985
AT3G56620	3.4238e-05	0.945157	AT5G65480	1.04401e-07	-0.693132	AT2G03360	0.00517618	1.93873	AT3G07960	0.00624558	-0.915053
AT5G56090	3.4238e-05	0.547799	AT4G36810	1.05471e-07	-0.758313	AT5G42670	0.00524489	0.508004	AT4G39700	0.00625974	-0.983352
AT4G36610	3.4243e-05	0.694216	AT5G42390	1.07886e-07	-0.526679	AT3G14560	0.00524798	0.661073	AT2G24395	0.00627051	-0.693052
AT5G10740	3.43607e-05	0.763417	AT2G48070	1.07945e-07	-0.934887	AT3G21230	0.00526315	0.597067	AT1G15830	0.00628332	-1.99434
AT2G40170	3.44698e-05	1.59292	AT3G63240	1.07945e-07	-1.13678	AT3G05830	0.00526345	0.557353	AT3G47750	0.00630873	-0.983312
AT3G29270	3.44971e-05	0.581756	AT4G38160	1.08376e-07	-0.928019	AT5G61420	0.00526349	0.533764	AT2G14760	0.00631556	-2.03625
AT5G25755	3.45804e-05	2.68395	AT4G00400	1.08459e-07	-0.973331	AT3G20260	0.00533005	0.591443	AT2G36885	0.00646555	-0.57068
AT2G44280	3.46227e-05	0.816713	AT4G19710	1.08459e-07	-0.769928	AT5G07690	0.00533368	0.677957	AT3G07274	0.00647128	-0.645866
AT3G13130	3.5076e-05	2.07349	AT2G03550	1.09603e-07	-0.819196	AT5G41400	0.00534209	0.809304	AT5G58120	0.00648559	-0.668251
AT1G67365	3.52716e-05	1.57174	AT5G58250	1.09603e-07	-0.972976	AT4G19810	0.00535258	0.7338	AT2G03310	0.00650468	-0.582719
AT1G62540	3.5516e-05	0.626195	AT2G18700	1.11506e-07	-1.17211	AT1G72100	0.00535593	1.4273	AT5G53430	0.00654227	-0.605973
AT4G32920	3.57805e-05	0.538767	AT3G21200	1.11506e-07	-0.769984	AT5G57625	0.00539299	0.746653	AT2G30270	0.00654524	-0.532704
AT5G15860	3.61255e-05	0.578829	AT2G38470	1.12487e-07	-0.629867	AT3G17050	0.00540667	3.24831	AT1G16390	0.00655699	-1.43723
AT3G14610	3.63163e-05	0.727488	AT3G59300	1.13174e-07	-0.700803	AT4G35970	0.00540776	0.753277	AT3G47360	0.00658954	-0.617191
AT1G03790	3.64145e-05	1.70802	AT4G09890	1.14281e-07	-0.975183	AT1G61970	0.00541759	0.623645	AT5G18060	0.00661172	-0.771673
AT2G41190	3.65492e-05	1.39867	AT2G32640	1.14518e-07	-0.952843	AT1G27020	0.00543547	0.578839	AT4G13050	0.00661799	-0.516644
AT1G33280	3.65514e-05	2.19748	AT4G32770	1.15596e-07	-0.710139	AT3G03500	0.00544808	1.40826	AT3G13950	0.00663315	-0.813247
AT5G49270	3.67758e-05	0.946411	AT2G32480	1.16703e-07	-0.683673	AT5G65170	0.00546747	1.07031	AT2G37920	0.00671314	-0.576567
AT1G74020	3.69024e-05	0.845906	AT2G03730	1.17545e-07	-0.698979	AT3G20210	0.00548695	2.15024	AT5G35740	0.00675804	-0.644601
AT2G12646	3.70391e-05	1.26166	AT1G75500	1.17805e-07	-0.61235	AT3G47110	0.00553821	1.79114	AT1G75340	0.00682537	-0.583881
AT4G05100	3.70391e-05	1.3009	AT5G26820	1.18451e-07	-0.618653	AT1G25530	0.00554268	0.756032	AT5G09995	0.00688246	-0.74886
AT5G05110	3.72508e-05	0.702247	AT1G27950	1.20047e-07	-0.554705	AT1G79250	0.00554627	2.96605	AT2G39410	0.00692067	-1.49223
AT1G13990	3.79585e-05	0.587533	AT5G16810	1.20163e-07	-1.20585	AT1G55910	0.00555321	0.812737	AT1G70985	0.00694469	-1.18703
AT4G00040	3.83101e-05	0.743399	AT5G22580	1.22051e-07	-1.71252	AT2G05765	0.00556108	0.514	AT5G11250	0.00696947	-0.586593
AT1G26665	3.8361e-05	0.703174	AT1G30910	1.22905e-07	-0.802295	AT2G31130	0.00558281	0.516309	AT3G15750	0.00702206	-0.688172
AT5G44350	3.84288e-05	1.2986	AT3G07310	1.22905e-07	-0.721024	AT5G43860	0.00559536	0.615229	AT2G28960	0.00704222	-0.926955
AT1G43886	3.8502e-05	0.8628	AT3G13750	1.22905e-07	-1.31125	AT1G34315	0.00561014	0.93056	AT1G13530	0.00704232	-1.07961
AT2G28900	3.85271e-05	0.887443	AT5G18030	1.22905e-07	-2.19093	AT4G00230	0.00564637	0.703701	AT3G21870	0.00704516	-0.581846
AT2G28570	3.85557e-05	1.29329	AT2G30950	1.23489e-07	-0.568201	AT5G07700	0.00568878	1.64945	AT2G25290	0.00705725	-0.693236
AT1G48750	3.89133e-05	1.04071	AT4G36540	1.23525e-07	-0.992897	AT3G30875	0.00576234	0.572137	AT1G51310	0.00706814	-0.530456
AT3G56360	3.91517e-05	0.738449	AT3G44620	1.24234e-07	-0.719011	AT5G10930	0.00580213	0.542589	AT1G78440	0.00708762	-0.508446
AT5G19110	3.9389e-05	1.48592	AT4G28610	1.24742e-07	-0.573002	AT1G54970	0.00580341	1.1945	AT1G47760	0.00719294	-1.36438
AT4G02360	3.95226e-05	1.06683	AT5G58390	1.26929e-07	-1.55932	AT3G05320	0.00581528	0.761075	AT1G50180	0.00721145	-1.10287
AT2G17720	3.96624e-05	0.597729	AT5G53050	1.26961e-07	-0.829996	AT5G12930	0.00582867	0.801518	AT5G05890	0.00749881	-0.56274
AT3G61490	3.97053e-05	0.697893	AT3G26932	1.2736e-07	-0.980258	AT1G69480	0.00583284	0.831168	AT3G46370	0.00752397	-0.84309
AT5G53830	4.01111e-05	0.878668	AT1G62630	1.30726e-07	-0.952233	AT5G35407	0.00585492	2.78231	AT1G29500	0.00754755	-0.516823
AT1G72240	4.01492e-05	1.12209	AT1G63360	1.31571e-07	-1.09561	AT1G58170	0.00587884	0.949684	AT1G70790	0.00757888	-0.63707
AT1G30290	4.01795e-05	0.732682	AT1G78995	1.32283e-07	-1.82758	AT2G32140	0.00589048	2.40457	AT1G09240	0.00764371	-0.917114
AT2G27430	4.01853e-05	1.46399	AT3G15770	1.34329e-07	-1.07228	AT1G64940	0.00596031	0.930976	AT4G25980	0.0077226	-1.88284
[truncated: 2,002 more rows]

## Sheet: Table S4
Supplemental Table S4: Enriched GO-terms of DE (UP) genes in hen2-2 at 22°C
[truncated: 202 more rows]

[truncated: 4 more sheets: Table S5, Table S6, Table S7, Table S8]
